# Supplementary material for: Genetic analysis of DNA methylation and gene expression levels in whole blood of healthy human subjects
Source: BMC Genomics. 2012 Nov 17;13:636. doi: 10.1186/1471-2164-13-636 (PMC3583143; doi:10.1186/1471-2164-13-636)
Supplement: Additional file 3 — Table S2. Contains tables with all significant cis mQTLs (S2a) and eQTLs (S2b). [file 1471-2164-13-636-S3.xls]

## Sheet: S2a_cis_mQTLs
probe	probechr	locus	CHR	SNP	BP	A1	TEST	NMISS	BETA	SE	L95	U95	STAT	P
cg01567482	5	176716924	5	rs35716097	176739242	A	ADD	148	0.01295	0.002233	0.00857	0.01732	5.798	4.085e-08
cg01567482	5	176716924	5	rs10866705	176733737	C	ADD	148	0.01262	0.002258	0.008199	0.01705	5.591	1.099e-07
cg01567482	5	176716924	5	rs4075958	176717118	A	ADD	148	0.01236	0.002221	0.008011	0.01672	5.568	1.225e-07
cg01656853	19	53890984	19	rs485186	53899018	A	ADD	148	-0.008593	0.001472	-0.01148	-0.005709	-5.839	3.341e-08
cg01656853	19	53890984	19	rs504963	53900677	G	ADD	148	-0.008593	0.001472	-0.01148	-0.005709	-5.839	3.341e-08
cg01656853	19	53890984	19	rs602662	53898797	G	ADD	148	-0.008593	0.001472	-0.01148	-0.005709	-5.839	3.341e-08
cg01656853	19	53890984	19	rs676388	53903781	T	ADD	148	-0.008052	0.001494	-0.01098	-0.005125	-5.391	2.798e-07
cg01656853	19	53890984	19	rs281380	53906282	C	ADD	148	-0.007099	0.001514	-0.01007	-0.004131	-4.688	6.336e-06
cg02181506	14	93926737	14	rs1125782	93930440	C	ADD	148	-0.01109	0.002223	-0.01545	-0.006737	-4.991	1.712e-06
cg02181506	14	93926737	14	rs12884390	93932583	C	ADD	148	0.01075	0.002202	0.006433	0.01506	4.882	2.757e-06
cg02181506	14	93926737	14	rs1956704	93940337	T	ADD	148	-0.01068	0.002247	-0.01509	-0.006276	-4.753	4.815e-06
cg02181506	14	93926737	14	rs11620756	93939870	T	ADD	148	-0.01068	0.002247	-0.01509	-0.006276	-4.753	4.815e-06
cg02181506	14	93926737	14	rs11160174	93944675	A	ADD	148	-0.01047	0.002265	-0.01491	-0.006029	-4.621	8.397e-06
cg02237119	7	72894350	7	rs4717112	72903353	A	ADD	148	-0.02772	0.002769	-0.03314	-0.02229	-10.01	3.115e-18
cg02237119	7	72894350	7	rs4717820	72874202	G	ADD	148	-0.02772	0.002769	-0.03314	-0.02229	-10.01	3.115e-18
cg02237119	7	72894350	7	rs6949053	72907873	C	ADD	148	-0.02772	0.002769	-0.03314	-0.02229	-10.01	3.115e-18
cg02237119	7	72894350	7	rs6968360	72885668	A	ADD	148	-0.02772	0.002769	-0.03314	-0.02229	-10.01	3.115e-18
cg02237119	7	72894350	7	rs9647786	72898606	G	ADD	148	-0.02772	0.002769	-0.03314	-0.02229	-10.01	3.115e-18
cg02237119	7	72894350	7	rs9691413	72885140	G	ADD	148	-0.02772	0.002769	-0.03314	-0.02229	-10.01	3.115e-18
cg02237119	7	72894350	7	rs11767129	72913705	G	ADD	148	-0.02772	0.002769	-0.03314	-0.02229	-10.01	3.115e-18
cg02237119	7	72894350	7	rs4255023	72877554	C	ADD	148	-0.02815	0.002831	-0.0337	-0.02261	-9.946	4.589e-18
cg02237119	7	72894350	7	rs7796838	72916113	A	ADD	148	-0.02263	0.00273	-0.02798	-0.01728	-8.288	7.347e-14
cg02237119	7	72894350	7	rs13232536	72857444	A	ADD	148	-0.0242	0.00299	-0.03006	-0.01834	-8.095	2.196e-13
cg02237119	7	72894350	7	rs6460055	72825453	C	ADD	148	-0.0233	0.003059	-0.02929	-0.0173	-7.616	3.186e-12
cg02237119	7	72894350	7	rs6460056	72829162	A	ADD	148	-0.0233	0.003059	-0.02929	-0.0173	-7.616	3.186e-12
cg02237119	7	72894350	7	rs11979680	72826510	T	ADD	148	-0.0233	0.003059	-0.02929	-0.0173	-7.616	3.186e-12
cg02237119	7	72894350	7	rs9647713	72864743	C	ADD	148	-0.0241	0.003947	-0.03184	-0.01637	-6.106	9.009e-09
cg02237119	7	72894350	7	rs13244770	72918627	G	ADD	148	-0.01711	0.002822	-0.02264	-0.01158	-6.064	1.109e-08
cg02237119	7	72894350	7	rs11763011	72922084	A	ADD	148	-0.01649	0.002885	-0.02215	-0.01084	-5.717	6.025e-08
cg02237119	7	72894350	7	rs6460052	72789580	G	ADD	148	-0.01416	0.003029	-0.0201	-0.008223	-4.675	6.703e-06
cg02237119	7	72894350	7	rs11764572	72816371	A	ADD	148	-0.01398	0.002997	-0.01986	-0.008111	-4.666	6.947e-06
cg02237119	7	72894350	7	rs4131376	72826254	C	ADD	148	-0.01373	0.003024	-0.01965	-0.007799	-4.539	1.184e-05
cg02237119	7	72894350	7	rs4484568	72825587	G	ADD	148	-0.01373	0.003024	-0.01965	-0.007799	-4.539	1.184e-05
cg02237119	7	72894350	7	rs11979807	72820877	A	ADD	148	-0.01373	0.003024	-0.01965	-0.007799	-4.539	1.184e-05
cg02962602	17	77764702	17	rs9747201	77771141	A	ADD	148	0.01652	0.002427	0.01176	0.02128	6.805	2.515e-10
cg02962602	17	77764702	17	rs4239020	77769930	C	ADD	148	0.01521	0.002508	0.01029	0.02012	6.065	1.108e-08
cg02966851	6	5205199	6	rs11242995	5107329	G	ADD	148	0.01428	0.002746	0.008894	0.01966	5.199	6.733e-07
cg02966851	6	5205199	6	rs10498665	5156376	T	ADD	148	0.01361	0.0028	0.008126	0.0191	4.862	3.01e-06
cg03158400	21	41610756	21	rs417708	41639532	T	ADD	148	0.01609	0.002984	0.01025	0.02194	5.394	2.767e-07
cg03270204	6	30959617	6	rs7761138	30938271	A	ADD	148	-0.0205	0.003427	-0.02722	-0.01379	-5.983	1.654e-08
cg03270204	6	30959617	6	rs7772269	30933199	A	ADD	148	-0.0205	0.003427	-0.02722	-0.01379	-5.983	1.654e-08
cg03270204	6	30959617	6	rs11753326	31033964	C	ADD	148	-0.01636	0.003412	-0.02305	-0.009674	-4.796	4.005e-06
cg03513363	20	29922406	20	rs6089119	29977822	G	ADD	148	0.009364	0.001618	0.006193	0.01254	5.787	4.298e-08
cg03513363	20	29922406	20	rs6060599	29721415	G	ADD	148	0.007096	0.001382	0.004388	0.009804	5.136	8.967e-07
cg03513363	20	29922406	20	rs6060627	29725820	T	ADD	148	0.007096	0.001382	0.004388	0.009804	5.136	8.967e-07
cg03513363	20	29922406	20	rs6060915	29793967	G	ADD	148	0.007096	0.001382	0.004388	0.009804	5.136	8.967e-07
cg03513363	20	29922406	20	rs6060950	29841692	C	ADD	148	0.007096	0.001382	0.004388	0.009804	5.136	8.967e-07
cg03513363	20	29922406	20	rs6089102	29914544	A	ADD	148	0.008532	0.001678	0.005243	0.01182	5.085	1.124e-06
cg03513363	20	29922406	20	rs6089075	29856545	G	ADD	148	0.006979	0.001389	0.004256	0.009701	5.024	1.476e-06
cg03513363	20	29922406	20	rs6121038	29718434	G	ADD	148	0.006979	0.001389	0.004256	0.009701	5.024	1.476e-06
cg03513363	20	29922406	20	rs6058259	29698963	G	ADD	148	0.006834	0.001374	0.004142	0.009527	4.975	1.834e-06
cg03513363	20	29922406	20	rs2103656	29953331	G	ADD	148	0.007641	0.001589	0.004527	0.01075	4.81	3.764e-06
cg03513363	20	29922406	20	rs6087786	29915505	T	ADD	148	0.0069	0.001462	0.004034	0.009766	4.719	5.564e-06
cg03513363	20	29922406	20	rs6060403	29684765	A	ADD	148	0.006617	0.001431	0.003812	0.009421	4.623	8.32e-06
cg03855656	22	41226049	22	rs4822173	41326093	A	ADD	148	0.01805	0.003084	0.01201	0.0241	5.854	3.115e-08
cg03887787	11	65404108	11	rs583887	65400603	T	ADD	148	0.05063	0.002554	0.04562	0.05563	19.82	5.479e-43
cg03887787	11	65404108	11	rs622614	65419815	T	ADD	148	0.05043	0.002634	0.04527	0.05559	19.14	2.099e-41
cg03887787	11	65404108	11	rs13817	65384910	G	ADD	148	0.0313	0.003086	0.02525	0.03735	10.14	1.43e-18
cg03887787	11	65404108	11	rs635375	65378571	G	ADD	148	0.0313	0.003086	0.02525	0.03735	10.14	1.43e-18
cg03887787	11	65404108	11	rs11227306	65335248	A	ADD	148	0.0285	0.003437	0.02176	0.03524	8.292	7.189e-14
cg03887787	11	65404108	11	rs11227311	65341833	C	ADD	148	0.02378	0.003335	0.01725	0.03032	7.132	4.432e-11
cg03887787	11	65404108	11	rs653914	65433092	G	ADD	148	0.01988	0.003908	0.01222	0.02754	5.087	1.114e-06
cg03887787	11	65404108	11	rs1151523	65421776	C	ADD	148	0.01889	0.003786	0.01147	0.02631	4.991	1.71e-06
cg04612566	8	144192081	8	rs4307322	144234753	G	ADD	148	0.0402	0.003774	0.0328	0.04759	10.65	6.821e-20
cg04612566	8	144192081	8	rs6988480	144242199	G	ADD	148	0.03952	0.003736	0.0322	0.04684	10.58	1.04e-19
cg04612566	8	144192081	8	rs4077724	144189824	T	ADD	148	0.03949	0.003794	0.03206	0.04693	10.41	2.87e-19
cg04612566	8	144192081	8	rs12675829	144217779	C	ADD	148	0.03734	0.003751	0.02998	0.04469	9.952	4.414e-18
cg04612566	8	144192081	8	rs4246828	144240466	G	ADD	148	0.03572	0.004395	0.0271	0.04433	8.127	1.833e-13
cg04612566	8	144192081	8	rs7823214	144206344	A	ADD	148	0.03572	0.004395	0.0271	0.04433	8.127	1.833e-13
cg04612566	8	144192081	8	rs7824044	144229717	A	ADD	148	0.03572	0.004395	0.0271	0.04433	8.127	1.833e-13
cg04612566	8	144192081	8	rs9650464	144236804	A	ADD	148	0.03572	0.004395	0.0271	0.04433	8.127	1.833e-13
cg04612566	8	144192081	8	rs28394580	144201736	A	ADD	148	0.03572	0.004395	0.0271	0.04433	8.127	1.833e-13
cg04612566	8	144192081	8	rs7007158	144282496	C	ADD	148	0.021	0.004551	0.01208	0.02992	4.614	8.65e-06
cg04718414	13	114018313	13	rs7319446	114047264	A	ADD	148	-0.01824	0.001852	-0.02188	-0.01461	-9.849	8.146e-18
cg04718414	13	114018313	13	rs7324744	114026140	G	ADD	148	-0.01824	0.001852	-0.02188	-0.01461	-9.849	8.146e-18
cg04718414	13	114018313	13	rs7994556	114016178	T	ADD	148	-0.01824	0.001852	-0.02188	-0.01461	-9.849	8.146e-18
cg04718414	13	114018313	13	rs7994573	114026490	C	ADD	148	-0.01824	0.001852	-0.02188	-0.01461	-9.849	8.146e-18
cg04718414	13	114018313	13	rs9314907	114033265	T	ADD	148	-0.01824	0.001852	-0.02188	-0.01461	-9.849	8.146e-18
cg04718414	13	114018313	13	rs9314909	114061118	C	ADD	148	-0.01824	0.001852	-0.02188	-0.01461	-9.849	8.146e-18
cg04718414	13	114018313	13	rs9590409	114058599	A	ADD	148	-0.01824	0.001852	-0.02188	-0.01461	-9.849	8.146e-18
cg04718414	13	114018313	13	rs9562187	114059427	T	ADD	148	-0.01504	0.001838	-0.01865	-0.01144	-8.185	1.32e-13
cg04718414	13	114018313	13	rs9562157	113999458	A	ADD	148	-0.01465	0.00187	-0.01831	-0.01098	-7.831	9.62e-13
cg04718414	13	114018313	13	rs7320104	114077867	G	ADD	148	-0.01791	0.00278	-0.02336	-0.01247	-6.445	1.629e-09
cg04718414	13	114018313	13	rs7331784	114013597	G	ADD	148	-0.01722	0.002804	-0.02272	-0.01172	-6.14	7.603e-09
cg04718414	13	114018313	13	rs7323386	113992797	T	ADD	148	-0.01469	0.002712	-0.02001	-0.009377	-5.418	2.472e-07
cg04718414	13	114018313	13	rs11147321	113984542	G	ADD	148	-0.01571	0.003009	-0.02161	-0.009817	-5.223	6.056e-07
cg04718414	13	114018313	13	rs9590480	114003977	A	ADD	148	-0.01612	0.003147	-0.02229	-0.009955	-5.124	9.465e-07
cg04718414	13	114018313	13	rs9590464	113941987	G	ADD	148	-0.01542	0.003032	-0.02136	-0.00948	-5.087	1.116e-06
cg04718414	13	114018313	13	rs11147317	113957498	G	ADD	148	-0.01542	0.003032	-0.02136	-0.00948	-5.087	1.116e-06
cg04718414	13	114018313	13	rs9525300	113978334	A	ADD	148	0.0103	0.002048	0.006288	0.01431	5.031	1.434e-06
cg04718414	13	114018313	13	rs9590483	114004996	G	ADD	148	-0.01449	0.00293	-0.02023	-0.008747	-4.945	2.095e-06
cg05376895	23	151976022	23	rs1023435	151958120	G	ADD	148	0.03403	0.002818	0.0285	0.03955	12.08	1.386e-23
cg05376895	23	151976022	23	rs12558512	152214559	G	ADD	148	0.02705	0.003236	0.0207	0.03339	8.357	5.132e-14
cg05376895	23	151976022	23	rs5924804	152096994	G	ADD	148	-0.02326	0.003378	-0.02988	-0.01663	-6.883	1.699e-10
cg05376895	23	151976022	23	rs7878219	151938986	T	ADD	148	0.02413	0.003599	0.01708	0.03119	6.705	4.319e-10
cg05376895	23	151976022	23	rs2226984	151943472	G	ADD	148	0.01993	0.003478	0.01311	0.02674	5.729	5.742e-08
cg05376895	23	151976022	23	rs5970414	151934579	G	ADD	148	-0.02512	0.004506	-0.03396	-0.01629	-5.575	1.195e-07
cg05376895	23	151976022	23	rs5925285	151920707	A	ADD	148	0.01938	0.003531	0.01246	0.0263	5.488	1.801e-07
cg05376895	23	151976022	23	rs35619314	152077315	A	ADD	148	-0.01941	0.003567	-0.02641	-0.01242	-5.442	2.225e-07
cg05376895	23	151976022	23	rs5925325	152092871	T	ADD	148	-0.01943	0.003576	-0.02644	-0.01242	-5.433	2.323e-07
cg05376895	23	151976022	23	rs6627737	151971610	C	ADD	148	-0.02173	0.004134	-0.02983	-0.01362	-5.255	5.271e-07
cg05376895	23	151976022	23	rs12841297	151952639	G	ADD	148	-0.01942	0.003982	-0.02722	-0.01161	-4.877	2.836e-06
cg05376895	23	151976022	23	rs12850579	151966160	A	ADD	148	-0.01942	0.003982	-0.02722	-0.01161	-4.877	2.836e-06
cg05897048	11	63138719	11	rs11231528	63122965	A	ADD	148	-0.01546	0.002093	-0.01956	-0.01136	-7.388	1.109e-11
cg05897048	11	63138719	11	rs2030731	63130224	T	ADD	148	-0.01542	0.002128	-0.01959	-0.01125	-7.245	2.41e-11
cg05897048	11	63138719	11	rs10750999	63155726	G	ADD	148	-0.01375	0.002308	-0.01827	-0.009228	-5.958	1.871e-08
cg06575572	22	44083929	22	rs226499	44081739	A	ADD	148	-0.01627	0.002082	-0.02035	-0.01219	-7.815	1.053e-12
cg06575572	22	44083929	22	rs226503	44083905	C	ADD	148	-0.02244	0.00288	-0.02809	-0.0168	-7.793	1.192e-12
cg06575572	22	44083929	22	rs7286605	44097291	G	ADD	148	-0.01552	0.002101	-0.01964	-0.0114	-7.389	1.102e-11
cg06575572	22	44083929	22	rs7290139	44097407	A	ADD	148	-0.01552	0.002101	-0.01964	-0.0114	-7.389	1.102e-11
cg06575572	22	44083929	22	rs11704481	44110992	G	ADD	148	-0.01559	0.002119	-0.01974	-0.01144	-7.357	1.315e-11
cg06575572	22	44083929	22	rs104664	44090518	G	ADD	148	-0.0197	0.002854	-0.0253	-0.01411	-6.904	1.496e-10
cg06575572	22	44083929	22	rs136564	44143538	C	ADD	148	-0.0197	0.002854	-0.0253	-0.01411	-6.904	1.496e-10
cg06575572	22	44083929	22	rs136584	44154877	A	ADD	148	-0.0197	0.002854	-0.0253	-0.01411	-6.904	1.496e-10
cg06575572	22	44083929	22	rs6006992	44121424	A	ADD	148	-0.01939	0.002854	-0.02498	-0.01379	-6.793	2.686e-10
cg06575572	22	44083929	22	rs2064068	44115149	C	ADD	148	-0.01287	0.002177	-0.01714	-0.008604	-5.913	2.339e-08
cg06575572	22	44083929	22	rs136585	44157999	G	ADD	148	-0.01292	0.00219	-0.01721	-0.008625	-5.899	2.504e-08
cg06575572	22	44083929	22	rs719925	44137422	T	ADD	148	-0.01292	0.00219	-0.01721	-0.008625	-5.899	2.504e-08
cg06575572	22	44083929	22	rs6007031	44209411	G	ADD	148	-0.01282	0.002201	-0.01714	-0.008508	-5.826	3.57e-08
cg06575572	22	44083929	22	rs5764725	44201991	T	ADD	148	-0.01287	0.002214	-0.01721	-0.008525	-5.81	3.854e-08
cg06575572	22	44083929	22	rs1022476	44200379	T	ADD	148	-0.02253	0.003878	-0.03013	-0.01493	-5.809	3.874e-08
cg06575572	22	44083929	22	rs136591	44161310	A	ADD	148	-0.01265	0.002182	-0.01692	-0.00837	-5.796	4.113e-08
cg06575572	22	44083929	22	rs136612	44173030	G	ADD	148	-0.01265	0.002182	-0.01692	-0.00837	-5.796	4.113e-08
cg06575572	22	44083929	22	rs2103541	44175891	C	ADD	148	-0.01265	0.002182	-0.01692	-0.00837	-5.796	4.113e-08
cg06575572	22	44083929	22	rs9754402	44193200	C	ADD	148	-0.01274	0.002198	-0.01705	-0.008429	-5.795	4.149e-08
cg06575572	22	44083929	22	rs2272804	44188288	A	ADD	148	-0.01272	0.002295	-0.01722	-0.008221	-5.542	1.381e-07
cg06710648	1	58488965	1	rs6690139	58822920	G	ADD	148	-0.02107	0.002637	-0.02624	-0.0159	-7.99	3.952e-13
cg06710648	1	58488965	1	rs12118488	58712090	A	ADD	148	-0.02066	0.002636	-0.02582	-0.01549	-7.835	9.425e-13
cg06710648	1	58488965	1	rs552352	58505638	T	ADD	148	-0.02366	0.003423	-0.03037	-0.01695	-6.913	1.429e-10
cg06710648	1	58488965	1	rs635459	58520335	T	ADD	148	-0.02366	0.003423	-0.03037	-0.01695	-6.913	1.429e-10
cg06710648	1	58488965	1	rs6664314	58828914	C	ADD	148	-0.01602	0.002718	-0.02135	-0.0107	-5.895	2.55e-08
cg06710648	1	58488965	1	rs659061	58797023	G	ADD	148	-0.01364	0.002358	-0.01826	-0.009017	-5.783	4.379e-08
cg06710648	1	58488965	1	rs4912195	58739929	T	ADD	148	-0.01338	0.00236	-0.01801	-0.008756	-5.67	7.529e-08
cg06710648	1	58488965	1	rs7547036	58786921	G	ADD	148	-0.01338	0.00236	-0.01801	-0.008756	-5.67	7.529e-08
cg06710648	1	58488965	1	rs6656025	58750985	T	ADD	148	-0.01267	0.002239	-0.01705	-0.008278	-5.658	8e-08
cg07220939	11	64115193	11	rs506338	64197496	T	ADD	148	0.01834	0.002722	0.013	0.02367	6.738	3.589e-10
cg07220939	11	64115193	11	rs7932437	64130080	T	ADD	148	0.01834	0.002722	0.013	0.02367	6.738	3.589e-10
cg07220939	11	64115193	11	rs505802	64113648	C	ADD	148	0.01783	0.002763	0.01242	0.02325	6.455	1.548e-09
cg07220939	11	64115193	11	rs475688	64120867	T	ADD	148	0.01806	0.002839	0.01249	0.02362	6.361	2.502e-09
cg07220939	11	64115193	11	rs487662	64238456	G	ADD	148	0.01719	0.002927	0.01145	0.02293	5.871	2.865e-08
cg07220939	11	64115193	11	rs528211	64108297	T	ADD	148	0.0158	0.002714	0.01048	0.02112	5.822	3.627e-08
cg07423149	1	201422869	1	rs946263	201432004	G	ADD	148	0.02261	0.003656	0.01545	0.02978	6.185	6.067e-09
cg07423149	1	201422869	1	rs10920579	201425595	A	ADD	148	0.02261	0.003656	0.01545	0.02978	6.185	6.067e-09
cg07638938	10	131238589	10	rs496298	131245120	A	ADD	148	0.03245	0.002238	0.02806	0.03683	14.5	6.177e-30
cg07638938	10	131238589	10	rs7477105	131203814	A	ADD	148	0.03039	0.002475	0.02554	0.03524	12.28	3.707e-24
cg07638938	10	131238589	10	rs511770	131251214	A	ADD	148	0.02742	0.002514	0.02249	0.03235	10.91	1.446e-20
cg07638938	10	131238589	10	rs10764889	131231511	A	ADD	148	-0.02607	0.002553	-0.03107	-0.02107	-10.21	9.283e-19
cg07638938	10	131238589	10	rs12247354	131326551	G	ADD	148	0.02923	0.002921	0.0235	0.03495	10	3.238e-18
cg07638938	10	131238589	10	rs7909964	131228704	C	ADD	148	-0.0253	0.00266	-0.03052	-0.02009	-9.514	5.928e-17
cg07638938	10	131238589	10	rs4751099	131236454	C	ADD	148	0.02714	0.002867	0.02152	0.03276	9.468	7.801e-17
cg07638938	10	131238589	10	rs1554225	131137379	C	ADD	148	0.02529	0.002803	0.0198	0.03079	9.024	1.054e-15
cg07638938	10	131238589	10	rs12246239	131189694	C	ADD	148	0.02693	0.003026	0.021	0.03286	8.899	2.186e-15
cg07638938	10	131238589	10	rs10466114	131257358	T	ADD	148	0.02606	0.002938	0.02031	0.03182	8.871	2.571e-15
cg07638938	10	131238589	10	rs11016833	131221602	A	ADD	148	0.02637	0.003008	0.02047	0.03226	8.766	4.728e-15
cg07638938	10	131238589	10	rs11016853	131333980	G	ADD	148	0.02313	0.002743	0.01776	0.02851	8.433	3.203e-14
cg07638938	10	131238589	10	rs551491	131287811	G	ADD	148	0.02327	0.00278	0.01782	0.02872	8.371	4.581e-14
cg07638938	10	131238589	10	rs3852507	131289606	T	ADD	148	0.02327	0.00278	0.01782	0.02872	8.371	4.581e-14
cg07638938	10	131238589	10	rs574831	131269180	A	ADD	148	0.02221	0.002785	0.01675	0.02767	7.976	4.276e-13
cg07638938	10	131238589	10	rs1762444	131140655	A	ADD	148	0.02342	0.003021	0.0175	0.02934	7.752	1.498e-12
cg07638938	10	131238589	10	rs531572	131317559	C	ADD	148	0.02148	0.002882	0.01583	0.02713	7.453	7.778e-12
cg07638938	10	131238589	10	rs4750759	131326593	A	ADD	148	0.02148	0.002882	0.01583	0.02713	7.453	7.778e-12
cg07638938	10	131238589	10	rs553371	131303666	T	ADD	148	0.02144	0.002904	0.01575	0.02713	7.383	1.141e-11
cg07638938	10	131238589	10	rs4751104	131295348	A	ADD	148	0.02093	0.002923	0.0152	0.02666	7.159	3.835e-11
cg07638938	10	131238589	10	rs1711650	131158937	A	ADD	148	0.02286	0.003196	0.01659	0.02912	7.152	3.987e-11
cg07638938	10	131238589	10	rs871026	131183135	G	ADD	148	0.02061	0.003127	0.01448	0.02674	6.591	7.676e-10
cg07638938	10	131238589	10	rs1762418	131193343	G	ADD	148	0.02061	0.003127	0.01448	0.02674	6.591	7.676e-10
cg07638938	10	131238589	10	rs4751107	131317651	T	ADD	148	0.02188	0.003471	0.01508	0.02869	6.304	3.338e-09
cg07638938	10	131238589	10	rs4750761	131342907	T	ADD	148	0.01839	0.003286	0.01195	0.02483	5.595	1.077e-07
cg07638938	10	131238589	10	rs1762438	131153447	C	ADD	148	0.01751	0.003336	0.01097	0.02405	5.25	5.358e-07
cg07638938	10	131238589	10	rs6482743	131347169	G	ADD	148	0.01447	0.003197	0.008204	0.02074	4.526	1.25e-05
cg07747299	21	46428480	21	rs2968	46433008	G	ADD	148	0.03479	0.006273	0.02249	0.04708	5.546	1.36e-07
cg07747299	21	46428480	21	rs2280957	46466700	T	ADD	148	0.03241	0.006118	0.02042	0.0444	5.298	4.307e-07
cg07747299	21	46428480	21	rs2280958	46466444	T	ADD	148	0.03241	0.006118	0.02042	0.0444	5.298	4.307e-07
cg07747299	21	46428480	21	rs2839155	46464420	G	ADD	148	0.03241	0.006118	0.02042	0.0444	5.298	4.307e-07
cg07747299	21	46428480	21	rs2839160	46476613	C	ADD	148	-0.02839	0.005947	-0.04004	-0.01673	-4.773	4.404e-06
cg07747299	21	46428480	21	rs2250213	46498703	A	ADD	148	0.03082	0.006462	0.01815	0.04348	4.769	4.496e-06
cg08462247	2	240723875	2	rs4263138	240708843	A	ADD	148	-0.0109	0.002165	-0.01514	-0.006652	-5.033	1.422e-06
cg08462247	2	240723875	2	rs4292120	240714953	C	ADD	148	-0.0109	0.002165	-0.01514	-0.006652	-5.033	1.422e-06
cg08462247	2	240723875	2	rs2119139	240708359	C	ADD	148	-0.01071	0.002148	-0.01492	-0.006503	-4.988	1.734e-06
cg08462247	2	240723875	2	rs9784121	240701418	G	ADD	148	-0.01071	0.002148	-0.01492	-0.006503	-4.988	1.734e-06
cg08623383	1	28078513	1	rs1467464	28084237	C	ADD	148	0.01388	0.002091	0.009784	0.01798	6.64	5.962e-10
cg08623383	1	28078513	1	rs2474470	28107586	T	ADD	148	0.01344	0.0021	0.009329	0.01756	6.403	2.018e-09
cg08623383	1	28078513	1	rs7536088	28106912	G	ADD	148	0.01344	0.0021	0.009329	0.01756	6.403	2.018e-09
cg08623383	1	28078513	1	rs3766398	28081892	A	ADD	148	-0.01103	0.002149	-0.01525	-0.006823	-5.136	8.976e-07
cg08623383	1	28078513	1	rs3766400	28081953	A	ADD	148	-0.01103	0.002149	-0.01525	-0.006823	-5.136	8.976e-07
cg08818784	19	56214010	19	rs2569448	56208258	C	ADD	148	-0.008873	0.001808	-0.01242	-0.005329	-4.908	2.462e-06
cg08818784	19	56214010	19	rs2075695	56210109	A	ADD	148	-0.008571	0.001875	-0.01225	-0.004897	-4.572	1.032e-05
cg10296238	21	46429602	21	rs12482934	46429763	T	ADD	148	0.09719	0.009705	0.07817	0.1162	10.01	3.055e-18
cg10296238	21	46429602	21	rs2968	46433008	G	ADD	148	0.04098	0.005613	0.02998	0.05198	7.302	1.776e-11
cg10296238	21	46429602	21	rs2839160	46476613	C	ADD	148	-0.03364	0.005401	-0.04422	-0.02305	-6.228	4.901e-09
cg10296238	21	46429602	21	rs2280957	46466700	T	ADD	148	0.03486	0.005656	0.02377	0.04594	6.163	6.785e-09
cg10296238	21	46429602	21	rs2280958	46466444	T	ADD	148	0.03486	0.005656	0.02377	0.04594	6.163	6.785e-09
cg10296238	21	46429602	21	rs2839155	46464420	G	ADD	148	0.03486	0.005656	0.02377	0.04594	6.163	6.785e-09
cg10296238	21	46429602	21	rs2250213	46498703	A	ADD	148	0.03556	0.00591	0.02398	0.04715	6.018	1.396e-08
cg10296238	21	46429602	21	rs2839188	46517226	T	ADD	148	0.03269	0.006582	0.01979	0.04559	4.966	1.906e-06
cg10296238	21	46429602	21	rs4818826	46417871	G	ADD	148	0.03908	0.007938	0.02352	0.05463	4.923	2.308e-06
cg10296238	21	46429602	21	rs2298695	46479455	C	ADD	148	-0.02864	0.005858	-0.04012	-0.01715	-4.888	2.682e-06
cg10296238	21	46429602	21	rs8133866	46423604	C	ADD	148	0.03841	0.007951	0.02283	0.054	4.831	3.441e-06
cg10296238	21	46429602	21	rs2839168	46486043	C	ADD	148	-0.02723	0.006089	-0.03917	-0.0153	-4.472	1.559e-05
cg11102782	19	18410136	19	rs888669	18401644	T	ADD	148	-0.01498	0.002421	-0.01972	-0.01023	-6.185	6.065e-09
cg11102782	19	18410136	19	rs4808807	18455836	A	ADD	148	-0.01475	0.002428	-0.01951	-0.009995	-6.076	1.049e-08
cg11102782	19	18410136	19	rs8106068	18485964	A	ADD	148	-0.01475	0.002428	-0.01951	-0.009995	-6.076	1.049e-08
cg11102782	19	18410136	19	rs11672385	18447759	T	ADD	148	-0.01475	0.002428	-0.01951	-0.009995	-6.076	1.049e-08
cg11102782	19	18410136	19	rs10411009	18467266	G	ADD	148	-0.0113	0.002199	-0.0156	-0.006985	-5.137	8.934e-07
cg11102782	19	18410136	19	rs4808136	18479867	A	ADD	148	-0.01101	0.002202	-0.01533	-0.006695	-5	1.641e-06
cg11102782	19	18410136	19	rs8107347	18473748	A	ADD	148	-0.01101	0.002202	-0.01533	-0.006695	-5	1.641e-06
cg11102782	19	18410136	19	rs2303697	18407678	G	ADD	148	-0.01073	0.002179	-0.015	-0.006463	-4.926	2.272e-06
cg11102782	19	18410136	19	rs7258465	18394642	C	ADD	148	-0.01073	0.002179	-0.015	-0.006463	-4.926	2.272e-06
cg11102782	19	18410136	19	rs2278238	18437484	C	ADD	148	-0.01064	0.002189	-0.01494	-0.006354	-4.863	2.998e-06
cg11102782	19	18410136	19	rs2385089	18411434	A	ADD	148	-0.01064	0.002189	-0.01494	-0.006354	-4.863	2.998e-06
cg12437481	16	360113	16	rs540	360908	T	ADD	148	0.06736	0.005342	0.05689	0.07783	12.61	4.97e-25
cg12437481	16	360113	16	rs763144	369952	A	ADD	148	0.06827	0.005477	0.05753	0.079	12.46	1.198e-24
cg12437481	16	360113	16	rs2071915	366433	T	ADD	148	0.06827	0.005477	0.05753	0.079	12.46	1.198e-24
cg12437481	16	360113	16	rs3830160	359093	A	ADD	148	0.067	0.005427	0.05637	0.07764	12.35	2.429e-24
cg12437481	16	360113	16	rs12719801	321142	T	ADD	148	-0.05991	0.005809	-0.0713	-0.04853	-10.31	5.108e-19
cg12437481	16	360113	16	rs3848368	354609	T	ADD	148	0.05818	0.005646	0.04712	0.06925	10.31	5.368e-19
cg12437481	16	360113	16	rs7359414	302639	T	ADD	148	0.04555	0.006526	0.03276	0.05834	6.979	1.003e-10
cg12437481	16	360113	16	rs1805105	336265	A	ADD	148	0.04381	0.00674	0.03059	0.05702	6.499	1.235e-09
cg12437481	16	360113	16	rs9921222	315783	C	ADD	148	0.04138	0.00642	0.0288	0.05396	6.446	1.625e-09
cg12437481	16	360113	16	rs12927169	341769	G	ADD	148	-0.04834	0.007638	-0.06331	-0.03337	-6.329	2.945e-09
cg12437481	16	360113	16	rs2301522	299954	A	ADD	148	0.04473	0.007141	0.03073	0.05872	6.263	4.101e-09
cg12437481	16	360113	16	rs743962	373624	G	ADD	148	-0.05592	0.009031	-0.07361	-0.03822	-6.192	5.874e-09
cg12437481	16	360113	16	rs11648673	317795	A	ADD	148	-0.04569	0.007644	-0.06068	-0.03071	-5.978	1.699e-08
cg12437481	16	360113	16	rs1573736	372752	T	ADD	148	-0.04117	0.007527	-0.05592	-0.02642	-5.469	1.947e-07
cg12437481	16	360113	16	rs8051485	226983	T	ADD	148	0.04388	0.008921	0.02639	0.06136	4.918	2.351e-06
cg12437481	16	360113	16	rs7198225	305025	A	ADD	148	-0.03426	0.007234	-0.04844	-0.02008	-4.736	5.17e-06
cg12437481	16	360113	16	rs2858942	165653	A	ADD	148	0.04046	0.008815	0.02318	0.05774	4.59	9.586e-06
cg12437481	16	360113	16	rs2541675	158735	A	ADD	148	0.03935	0.008648	0.0224	0.0563	4.55	1.131e-05
cg12437481	16	360113	16	rs3918352	187889	A	ADD	148	0.03687	0.008355	0.0205	0.05325	4.413	1.985e-05
cg12799265	1	43004070	1	rs323720	43043620	C	ADD	148	0.01385	0.002535	0.008884	0.01882	5.464	1.991e-07
cg12799265	1	43004070	1	rs6658712	43058131	T	ADD	148	-0.01271	0.002414	-0.01745	-0.007983	-5.267	4.96e-07
cg12799265	1	43004070	1	rs2816599	43038572	A	ADD	148	0.01305	0.002532	0.008087	0.01801	5.154	8.277e-07
cg12799265	1	43004070	1	rs323716	43049899	T	ADD	148	-0.01245	0.002437	-0.01722	-0.007669	-5.106	1.024e-06
cg12799265	1	43004070	1	rs6658001	43065393	A	ADD	148	-0.01245	0.002437	-0.01722	-0.007669	-5.106	1.024e-06
cg12876594	9	35781798	9	rs10758325	35794149	A	ADD	148	0.018	0.003514	0.01112	0.02489	5.123	9.495e-07
cg12876594	9	35781798	9	rs3750434	35729876	A	ADD	148	0.01605	0.00357	0.009049	0.02304	4.495	1.419e-05
cg12876594	9	35781798	9	rs10814274	35724956	T	ADD	148	0.01605	0.00357	0.009049	0.02304	4.495	1.419e-05
cg13035743	6	32227663	6	rs3096697	32242488	A	ADD	148	-0.01414	0.002542	-0.01912	-0.009156	-5.562	1.258e-07
cg13035743	6	32227663	6	rs3134608	32225949	G	ADD	148	-0.01414	0.002542	-0.01912	-0.009156	-5.562	1.258e-07
cg13035743	6	32227663	6	rs3134945	32254470	A	ADD	148	-0.01379	0.00255	-0.01879	-0.008791	-5.407	2.597e-07
cg13035743	6	32227663	6	rs3130349	32255674	A	ADD	148	-0.01391	0.002676	-0.01915	-0.008662	-5.197	6.809e-07
cg13035743	6	32227663	6	rs204999	32217957	G	ADD	148	-0.01248	0.002421	-0.01723	-0.007738	-5.156	8.188e-07
cg13035743	6	32227663	6	rs652888	31959213	G	ADD	148	-0.01273	0.002709	-0.01803	-0.007416	-4.697	6.093e-06
cg13035743	6	32227663	6	rs204994	32262976	T	ADD	148	-0.01212	0.002621	-0.01725	-0.006979	-4.622	8.36e-06
cg13035743	6	32227663	6	rs204995	32262263	G	ADD	148	-0.01212	0.002621	-0.01725	-0.006979	-4.622	8.36e-06
cg13035743	6	32227663	6	rs3129939	32444744	G	ADD	148	-0.01232	0.002674	-0.01756	-0.007079	-4.607	8.919e-06
cg13035743	6	32227663	6	rs6457536	32381743	G	ADD	148	-0.01156	0.002521	-0.0165	-0.006617	-4.584	9.805e-06
cg13035743	6	32227663	6	rs2143462	32443182	A	ADD	148	-0.01227	0.002689	-0.01754	-0.006999	-4.562	1.074e-05
cg13035743	6	32227663	6	rs204993	32263559	G	ADD	148	-0.0111	0.00244	-0.01588	-0.006318	-4.549	1.136e-05
cg13035743	6	32227663	6	rs3115553	32353805	T	ADD	148	-0.01142	0.002531	-0.01638	-0.006454	-4.51	1.335e-05
cg13035743	6	32227663	6	rs3130340	32352605	C	ADD	148	-0.01142	0.002531	-0.01638	-0.006454	-4.51	1.335e-05
cg13035743	6	32227663	6	rs6935269	32368328	C	ADD	148	-0.01142	0.002531	-0.01638	-0.006454	-4.51	1.335e-05
cg13035743	6	32227663	6	rs9268142	32364396	C	ADD	148	-0.01142	0.002531	-0.01638	-0.006454	-4.51	1.335e-05
cg13035743	6	32227663	6	rs443198	32298384	G	ADD	148	-0.009986	0.002221	-0.01434	-0.005633	-4.496	1.412e-05
cg13105904	14	23969884	14	rs2273629	23968591	G	ADD	148	0.03908	0.00296	0.03328	0.04488	13.2	1.423e-26
cg13105904	14	23969884	14	rs4982912	23973124	A	ADD	148	0.03838	0.003027	0.03245	0.04431	12.68	3.265e-25
cg13435792	12	14983701	12	rs4764137	14980683	C	ADD	148	-0.02762	0.001906	-0.03136	-0.02389	-14.49	6.305e-30
cg13435792	12	14983701	12	rs4764141	14981639	C	ADD	148	-0.02762	0.001906	-0.03136	-0.02389	-14.49	6.305e-30
cg13435792	12	14983701	12	rs2098433	14972485	G	ADD	148	-0.02771	0.001937	-0.0315	-0.02391	-14.31	1.932e-29
cg13435792	12	14983701	12	rs10772817	14964912	C	ADD	148	-0.02788	0.001962	-0.03172	-0.02403	-14.21	3.397e-29
cg13435792	12	14983701	12	rs11614333	14955262	T	ADD	148	-0.02276	0.002424	-0.02751	-0.01801	-9.389	1.24e-16
cg13435792	12	14983701	12	rs1861698	14885121	G	ADD	148	-0.02142	0.002406	-0.02613	-0.0167	-8.901	2.159e-15
cg13435792	12	14983701	12	rs2430687	14938663	C	ADD	148	-0.02165	0.002461	-0.02648	-0.01683	-8.799	3.899e-15
cg13435792	12	14983701	12	rs4236	14926348	C	ADD	148	-0.02137	0.002459	-0.02619	-0.01655	-8.692	7.243e-15
cg13435792	12	14983701	12	rs1544687	14921971	T	ADD	148	-0.02137	0.002459	-0.02619	-0.01655	-8.692	7.243e-15
cg13435792	12	14983701	12	rs2430731	14914824	A	ADD	148	-0.02137	0.002459	-0.02619	-0.01655	-8.692	7.243e-15
cg13435792	12	14983701	12	rs6488714	14892595	C	ADD	148	-0.02137	0.002459	-0.02619	-0.01655	-8.692	7.243e-15
cg13435792	12	14983701	12	rs7980899	14892290	T	ADD	148	-0.02137	0.002459	-0.02619	-0.01655	-8.692	7.243e-15
cg13435792	12	14983701	12	rs11276	14884706	T	ADD	148	-0.02047	0.002418	-0.02521	-0.01573	-8.464	2.683e-14
cg13435792	12	14983701	12	rs10772807	14876098	T	ADD	148	-0.02047	0.002418	-0.02521	-0.01573	-8.464	2.683e-14
cg13435792	12	14983701	12	rs7316763	14900293	G	ADD	148	-0.02136	0.002615	-0.02649	-0.01624	-8.171	1.425e-13
cg13435792	12	14983701	12	rs2430723	14883502	C	ADD	148	-0.02023	0.002617	-0.02536	-0.0151	-7.73	1.694e-12
cg13435792	12	14983701	12	rs10492145	15000323	G	ADD	148	-0.01885	0.003237	-0.02519	-0.0125	-5.823	3.623e-08
cg13435792	12	14983701	12	rs10492146	14997289	T	ADD	148	-0.01885	0.003237	-0.02519	-0.0125	-5.823	3.623e-08
cg13603551	7	150180339	7	rs7806458	150107821	G	ADD	148	-0.01203	0.00254	-0.01701	-0.007047	-4.734	5.208e-06
cg13877915	19	63643484	19	rs3764533	63621006	A	ADD	148	-0.031	0.002472	-0.03585	-0.02616	-12.54	7.391e-25
cg13877915	19	63643484	19	rs1465789	63637868	G	ADD	148	-0.03065	0.002458	-0.03547	-0.02583	-12.47	1.183e-24
cg13877915	19	63643484	19	rs9304815	63649754	A	ADD	148	-0.03089	0.002593	-0.03598	-0.02581	-11.91	3.333e-23
cg13877915	19	63643484	19	rs893186	63660991	A	ADD	148	0.02901	0.002553	0.02401	0.03402	11.36	9.277e-22
cg13877915	19	63643484	19	rs893185	63681307	A	ADD	148	-0.02942	0.002595	-0.03451	-0.02434	-11.34	1.074e-21
cg13877915	19	63643484	19	rs7257872	63620598	G	ADD	148	0.0216	0.003498	0.01475	0.02846	6.176	6.347e-09
cg13877915	19	63643484	19	rs1005050	63641391	T	ADD	148	0.02134	0.003495	0.01449	0.02819	6.105	9.043e-09
cg13877915	19	63643484	19	rs7910	63785276	C	ADD	148	-0.01781	0.003168	-0.02402	-0.0116	-5.623	9.423e-08
cg13877915	19	63643484	19	rs882610	63683712	A	ADD	148	0.01927	0.003574	0.01226	0.02627	5.391	2.805e-07
cg13877915	19	63643484	19	rs7249714	63749895	G	ADD	148	-0.01635	0.003289	-0.0228	-0.009904	-4.971	1.866e-06
cg13877915	19	63643484	19	rs3794971	63677678	C	ADD	148	0.01834	0.003882	0.01073	0.02594	4.724	5.444e-06
cg13877915	19	63643484	19	rs11666790	63725153	C	ADD	148	-0.01554	0.003298	-0.022	-0.009075	-4.712	5.727e-06
cg13877915	19	63643484	19	rs11670871	63632326	G	ADD	148	0.01794	0.003852	0.01039	0.02549	4.658	7.19e-06
cg13877915	19	63643484	19	rs11667591	63629449	A	ADD	148	0.01732	0.003777	0.009915	0.02472	4.585	9.77e-06
cg13877915	19	63643484	19	rs11084543	63624513	C	ADD	148	0.01762	0.003868	0.01004	0.0252	4.555	1.108e-05
cg13877915	19	63643484	19	rs11878198	63612114	G	ADD	148	0.01762	0.003868	0.01004	0.0252	4.555	1.108e-05
cg13877915	19	63643484	19	rs11671591	63610149	A	ADD	148	0.017	0.003792	0.009566	0.02443	4.483	1.493e-05
cg14154330	17	40859184	17	rs1230106	40843751	G	ADD	148	-0.01924	0.001779	-0.02272	-0.01575	-10.81	2.58e-20
cg14154330	17	40859184	17	rs1230064	40817243	G	ADD	148	-0.01797	0.001838	-0.02157	-0.01437	-9.776	1.26e-17
cg14154330	17	40859184	17	rs1234593	40823019	G	ADD	148	-0.01782	0.001835	-0.02142	-0.01422	-9.71	1.865e-17
cg14154330	17	40859184	17	rs1230101	40839557	A	ADD	148	-0.01303	0.002195	-0.01733	-0.008729	-5.937	2.078e-08
cg14154330	17	40859184	17	rs1230103	40841574	A	ADD	148	-0.01303	0.002195	-0.01733	-0.008729	-5.937	2.078e-08
cg14154330	17	40859184	17	rs4523963	40926009	T	ADD	148	-0.01263	0.002623	-0.01777	-0.007485	-4.814	3.701e-06
cg14196790	5	131732934	5	rs11950562	131680428	C	ADD	148	0.009307	0.001991	0.005405	0.01321	4.675	6.707e-06
cg14196790	5	131732934	5	rs1050152	131704219	T	ADD	148	0.008609	0.001942	0.004803	0.01242	4.433	1.831e-05
cg14345882	6	26472772	6	rs9379858	26475668	C	ADD	148	0.05202	0.003154	0.04583	0.0582	16.49	5.494e-35
cg14345882	6	26472772	6	rs9379859	26477528	T	ADD	148	0.05202	0.003154	0.04583	0.0582	16.49	5.494e-35
cg14345882	6	26472772	6	rs12176317	26480765	G	ADD	148	0.05202	0.003154	0.04583	0.0582	16.49	5.494e-35
cg14345882	6	26472772	6	rs13195509	26571639	A	ADD	148	0.04549	0.003287	0.03904	0.05193	13.84	3.143e-28
cg14345882	6	26472772	6	rs16891725	26587129	T	ADD	148	0.04549	0.003287	0.03904	0.05193	13.84	3.143e-28
cg14345882	6	26472772	6	rs9379897	26709505	C	ADD	148	0.04354	0.003465	0.03674	0.05033	12.56	6.55e-25
cg14345882	6	26472772	6	rs9358938	26495525	T	ADD	148	0.04293	0.003478	0.03612	0.04975	12.34	2.461e-24
cg14345882	6	26472772	6	rs6923139	26421327	T	ADD	148	0.04338	0.004098	0.03535	0.05141	10.59	9.978e-20
cg14345882	6	26472772	6	rs13198474	25982402	A	ADD	148	0.04557	0.004393	0.03696	0.05418	10.37	3.58e-19
cg14345882	6	26472772	6	rs11966360	26424961	G	ADD	148	0.0385	0.003736	0.03118	0.04583	10.31	5.363e-19
cg14345882	6	26472772	6	rs3799380	26575161	C	ADD	148	0.03379	0.003514	0.0269	0.04068	9.615	3.262e-17
cg14345882	6	26472772	6	rs2093169	26603078	T	ADD	148	0.03378	0.003515	0.02689	0.04067	9.61	3.361e-17
cg14345882	6	26472772	6	rs3857546	26265741	T	ADD	148	0.03818	0.004296	0.02976	0.0466	8.889	2.32e-15
cg14345882	6	26472772	6	rs13192713	26051213	A	ADD	148	0.03873	0.00438	0.03015	0.04732	8.843	3.025e-15
cg14345882	6	26472772	6	rs3734523	26033966	A	ADD	148	0.03908	0.004421	0.03042	0.04774	8.84	3.076e-15
cg14345882	6	26472772	6	rs6940007	26039936	C	ADD	148	0.03908	0.004421	0.03042	0.04774	8.84	3.076e-15
cg14345882	6	26472772	6	rs7748167	26012631	C	ADD	148	0.03908	0.004421	0.03042	0.04774	8.84	3.076e-15
cg14345882	6	26472772	6	rs4712981	26469409	T	ADD	148	0.02753	0.003232	0.0212	0.03387	8.517	1.98e-14
cg14345882	6	26472772	6	rs6933583	26463262	C	ADD	148	0.02753	0.003232	0.0212	0.03387	8.517	1.98e-14
cg14345882	6	26472772	6	rs9379870	26482389	G	ADD	148	0.02753	0.003232	0.0212	0.03387	8.517	1.98e-14
cg14345882	6	26472772	6	rs9467632	25997685	G	ADD	148	0.03792	0.004491	0.02912	0.04673	8.444	3.01e-14
cg14345882	6	26472772	6	rs12199613	26475197	T	ADD	148	0.02586	0.003255	0.01948	0.03224	7.943	5.146e-13
cg14345882	6	26472772	6	rs7740197	26771457	G	ADD	148	0.02718	0.003522	0.02028	0.03408	7.717	1.818e-12
cg14345882	6	26472772	6	rs9379895	26700686	G	ADD	148	0.02718	0.003522	0.02028	0.03408	7.717	1.818e-12
cg14345882	6	26472772	6	rs4320356	26531539	T	ADD	148	0.02542	0.003303	0.01895	0.0319	7.698	2.021e-12
cg14345882	6	26472772	6	rs2237236	26559532	G	ADD	148	0.02474	0.003295	0.01828	0.0312	7.509	5.74e-12
cg14345882	6	26472772	6	rs4712984	26487516	T	ADD	148	0.02427	0.003359	0.01769	0.03086	7.227	2.659e-11
cg14345882	6	26472772	6	rs501220	25981004	A	ADD	148	0.03088	0.00448	0.0221	0.03966	6.893	1.582e-10
cg14345882	6	26472772	6	rs1624440	26541308	G	ADD	148	-0.02196	0.003634	-0.02909	-0.01484	-6.044	1.229e-08
cg14345882	6	26472772	6	rs1407045	26584134	G	ADD	148	-0.02099	0.003594	-0.02804	-0.01395	-5.841	3.313e-08
cg14345882	6	26472772	6	rs1796520	26518779	C	ADD	148	-0.02069	0.003659	-0.02786	-0.01352	-5.654	8.151e-08
cg14345882	6	26472772	6	rs1977198	26574204	C	ADD	148	-0.0206	0.003672	-0.0278	-0.01341	-5.61	1.002e-07
cg14345882	6	26472772	6	rs7763910	26580634	A	ADD	148	0.01895	0.003536	0.01202	0.02588	5.359	3.239e-07
cg14345882	6	26472772	6	rs2451741	26737383	G	ADD	148	-0.01996	0.003735	-0.02728	-0.01264	-5.343	3.49e-07
cg14345882	6	26472772	6	rs7773004	26375734	A	ADD	148	-0.01807	0.003427	-0.02479	-0.01135	-5.272	4.847e-07
cg14345882	6	26472772	6	rs3736781	26613341	A	ADD	148	-0.01958	0.00376	-0.02695	-0.01222	-5.209	6.439e-07
cg14345882	6	26472772	6	rs6926629	26607882	C	ADD	148	-0.01958	0.00376	-0.02695	-0.01222	-5.209	6.439e-07
cg14345882	6	26472772	6	rs12526680	26658933	G	ADD	148	-0.01958	0.00376	-0.02695	-0.01222	-5.209	6.439e-07
cg14345882	6	26472772	6	rs2498399	26814523	C	ADD	148	-0.01966	0.003901	-0.0273	-0.01201	-5.038	1.386e-06
cg14345882	6	26472772	6	rs3778279	26433442	C	ADD	148	0.01714	0.003579	0.01013	0.02416	4.79	4.094e-06
cg14345882	6	26472772	6	rs806973	26256305	G	ADD	148	0.01604	0.003587	0.009009	0.02307	4.471	1.565e-05
cg14885742	11	310956	11	rs10398	298180	G	ADD	148	0.007371	0.001603	0.004229	0.01051	4.598	9.245e-06
cg15083227	15	62920342	15	rs832884	62938688	T	ADD	148	0.02678	0.002462	0.02195	0.0316	10.88	1.728e-20
cg15083227	15	62920342	15	rs2414858	62915894	G	ADD	148	0.0244	0.002572	0.01936	0.02944	9.486	7.007e-17
cg15083227	15	62920342	15	rs1352093	62927573	A	ADD	148	0.02429	0.002599	0.0192	0.02938	9.345	1.604e-16
cg15083227	15	62920342	15	rs1628955	62974273	T	ADD	148	0.02322	0.002628	0.01807	0.02837	8.834	3.183e-15
cg15083227	15	62920342	15	rs936867	62982315	G	ADD	148	-0.01354	0.002947	-0.01932	-0.007767	-4.595	9.361e-06
cg15109207	19	53306585	19	rs251693	53307249	C	ADD	148	0.02691	0.002983	0.02106	0.03276	9.021	1.071e-15
cg15109207	19	53306585	19	rs8100261	53347571	T	ADD	148	0.02584	0.003007	0.01995	0.03173	8.594	1.271e-14
cg15109207	19	53306585	19	rs156641	53323220	T	ADD	148	-0.02501	0.003242	-0.03137	-0.01866	-7.716	1.831e-12
cg15109207	19	53306585	19	rs2241721	53325976	C	ADD	148	-0.02501	0.003242	-0.03137	-0.01866	-7.716	1.831e-12
cg15109207	19	53306585	19	rs2288883	53328346	G	ADD	148	-0.02501	0.003242	-0.03137	-0.01866	-7.716	1.831e-12
cg15109207	19	53306585	19	rs20580	53346365	G	ADD	148	0.02406	0.003169	0.01785	0.03027	7.592	3.624e-12
cg15109207	19	53306585	19	rs274873	53371521	C	ADD	148	0.02201	0.003294	0.01555	0.02846	6.682	4.79e-10
cg15109207	19	53306585	19	rs391152	53387598	C	ADD	148	0.01825	0.003685	0.01103	0.02547	4.952	2.025e-06
cg15109207	19	53306585	19	rs7248246	53452154	C	ADD	148	0.01725	0.003702	0.009997	0.02451	4.66	7.131e-06
cg15109207	19	53306585	19	rs7248320	53452041	G	ADD	148	0.01725	0.003702	0.009997	0.02451	4.66	7.131e-06
cg15109207	19	53306585	19	rs4802448	53427099	A	ADD	148	0.01825	0.00396	0.01048	0.02601	4.608	8.894e-06
cg15109207	19	53306585	19	rs6509364	53433879	T	ADD	148	0.01823	0.003981	0.01043	0.02603	4.579	1.002e-05
cg15206445	16	88100813	16	rs8060502	88116909	G	ADD	148	0.01223	0.002313	0.007694	0.01676	5.287	4.517e-07
cg15206445	16	88100813	16	rs3922633	88104547	T	ADD	148	-0.01141	0.002373	-0.01606	-0.006759	-4.808	3.794e-06
cg15206445	16	88100813	16	rs382745	88131087	G	ADD	148	-0.01148	0.00239	-0.01616	-0.006796	-4.804	3.868e-06
cg15206445	16	88100813	16	rs464349	88183752	T	ADD	148	-0.01134	0.002437	-0.01612	-0.006562	-4.653	7.357e-06
cg15537850	8	144732194	8	rs1062391	144733496	G	ADD	148	0.0273	0.002108	0.02316	0.03143	12.95	6.503e-26
cg15537850	8	144732194	8	rs10282929	144752920	G	ADD	148	0.03048	0.002537	0.02551	0.03545	12.01	1.804e-23
cg15537850	8	144732194	8	rs4874159	144742093	C	ADD	148	0.02945	0.003207	0.02316	0.03573	9.183	4.157e-16
cg15537850	8	144732194	8	rs4874163	144745915	G	ADD	148	0.02945	0.003207	0.02316	0.03573	9.183	4.157e-16
cg15537850	8	144732194	8	rs4874164	144746191	G	ADD	148	0.02945	0.003207	0.02316	0.03573	9.183	4.157e-16
cg15537850	8	144732194	8	rs1809148	144734218	A	ADD	148	0.03008	0.003365	0.02348	0.03667	8.939	1.73e-15
cg15537850	8	144732194	8	rs2382962	144740535	G	ADD	148	0.0289	0.004398	0.02028	0.03751	6.571	8.54e-10
cg15537850	8	144732194	8	rs2045084	144764982	C	ADD	148	0.01561	0.002557	0.01059	0.02062	6.104	9.126e-09
cg15537850	8	144732194	8	rs3750203	144803169	G	ADD	148	0.01559	0.003122	0.009471	0.02171	4.993	1.693e-06
cg15537850	8	144732194	8	rs4873815	144796206	T	ADD	148	0.0146	0.003051	0.008624	0.02058	4.786	4.165e-06
cg15537850	8	144732194	8	rs12677473	144828374	C	ADD	148	0.017	0.003677	0.009792	0.02421	4.623	8.338e-06
cg15537850	8	144732194	8	rs4873809	144765210	T	ADD	148	0.01339	0.002958	0.007591	0.01919	4.527	1.246e-05
cg16080552	1	58815787	1	rs4912195	58739929	T	ADD	148	-0.05787	0.004341	-0.06637	-0.04936	-13.33	6.512e-27
cg16080552	1	58815787	1	rs7547036	58786921	G	ADD	148	-0.05787	0.004341	-0.06637	-0.04936	-13.33	6.512e-27
cg16080552	1	58815787	1	rs6656025	58750985	T	ADD	148	-0.05469	0.004133	-0.06279	-0.04658	-13.23	1.185e-26
cg16080552	1	58815787	1	rs659061	58797023	G	ADD	148	-0.05757	0.004397	-0.06619	-0.04896	-13.09	2.714e-26
cg16080552	1	58815787	1	rs6690139	58822920	G	ADD	148	-0.0564	0.00632	-0.06879	-0.04401	-8.925	1.882e-15
cg16080552	1	58815787	1	rs12118488	58712090	A	ADD	148	-0.05571	0.006301	-0.06806	-0.04336	-8.841	3.056e-15
cg16080552	1	58815787	1	rs338230	58713184	G	ADD	148	0.03788	0.005209	0.02767	0.04809	7.271	2.095e-11
cg16080552	1	58815787	1	rs6664314	58828914	C	ADD	148	-0.04523	0.006517	-0.058	-0.03245	-6.94	1.237e-10
cg16080552	1	58815787	1	rs7537470	58774809	C	ADD	148	-0.04321	0.00894	-0.06073	-0.02569	-4.834	3.4e-06
cg16080552	1	58815787	1	rs530095	58790012	T	ADD	148	-0.04296	0.009091	-0.06078	-0.02514	-4.726	5.401e-06
cg16080552	1	58815787	1	rs11207272	58846018	C	ADD	148	-0.0388	0.008444	-0.05535	-0.02225	-4.595	9.384e-06
cg16080552	1	58815787	1	rs232840	58813307	C	ADD	148	-0.03311	0.007364	-0.04754	-0.01867	-4.496	1.415e-05
cg16474696	19	13736014	19	rs371671	13731153	A	ADD	148	0.07006	0.005991	0.05832	0.0818	11.7	1.243e-22
cg16474696	19	13736014	19	rs442573	13727405	G	ADD	148	0.05381	0.007092	0.03991	0.06771	7.587	3.734e-12
cg16474696	19	13736014	19	rs378189	13726070	T	ADD	148	0.04736	0.007198	0.03325	0.06147	6.579	8.17e-10
cg16708981	19	58450421	19	rs8107688	58449317	C	ADD	148	0.01237	0.002486	0.007497	0.01724	4.976	1.827e-06
cg16708981	19	58450421	19	rs6509740	58430797	C	ADD	148	0.01185	0.002505	0.006937	0.01676	4.729	5.32e-06
cg16708981	19	58450421	19	rs4411615	58424913	G	ADD	148	0.01181	0.002507	0.006894	0.01672	4.71	5.772e-06
cg17346022	14	34169846	14	rs3958	34140122	A	ADD	148	0.008389	0.001465	0.005518	0.01126	5.727	5.738e-08
cg17346022	14	34169846	14	rs4982192	34171536	G	ADD	148	0.008389	0.001465	0.005518	0.01126	5.727	5.738e-08
cg17346022	14	34169846	14	rs10130504	34131479	G	ADD	148	0.007406	0.00144	0.004584	0.01023	5.143	8.677e-07
cg17346022	14	34169846	14	rs4268668	34089518	A	ADD	148	0.007104	0.0014	0.004359	0.009849	5.073	1.19e-06
cg17346022	14	34169846	14	rs8019556	34061376	A	ADD	148	0.007307	0.001447	0.00447	0.01014	5.049	1.323e-06
cg17346022	14	34169846	14	rs12147949	34068456	C	ADD	148	0.007307	0.001447	0.00447	0.01014	5.049	1.323e-06
cg17346022	14	34169846	14	rs7797	34055396	A	ADD	148	0.007026	0.001455	0.004174	0.009877	4.829	3.469e-06
cg17346022	14	34169846	14	rs12882834	34031100	C	ADD	148	0.006849	0.00151	0.003889	0.009809	4.536	1.2e-05
cg17627559	11	2280472	11	rs11022157	2279405	A	ADD	148	-0.01444	0.002175	-0.0187	-0.01018	-6.639	5.992e-10
cg17627559	11	2280472	11	rs2074019	2275443	G	ADD	148	0.0132	0.002178	0.008933	0.01747	6.061	1.126e-08
cg17627559	11	2280472	11	rs7941928	2271980	A	ADD	148	0.01254	0.002193	0.008239	0.01684	5.716	6.044e-08
cg17749961	2	30523367	2	rs1662955	30524477	C	ADD	148	0.07007	0.002971	0.06425	0.0759	23.58	2.641e-51
cg17749961	2	30523367	2	rs1612616	30529926	T	ADD	148	0.06962	0.00304	0.06367	0.07558	22.9	7.288e-50
cg17749961	2	30523367	2	rs1723167	30568152	C	ADD	148	0.06962	0.00304	0.06367	0.07558	22.9	7.288e-50
cg17749961	2	30523367	2	rs711241	30555226	G	ADD	148	0.07317	0.006064	0.06129	0.08505	12.07	1.316e-23
cg17749961	2	30523367	2	rs1252627	30603981	C	ADD	148	0.07317	0.006064	0.06129	0.08505	12.07	1.316e-23
cg17749961	2	30523367	2	rs2609920	30702619	G	ADD	148	0.07149	0.006092	0.05955	0.08343	11.73	9.819e-23
cg17749961	2	30523367	2	rs829568	30540929	T	ADD	148	0.07253	0.006994	0.05883	0.08624	10.37	3.626e-19
cg17749961	2	30523367	2	rs2076932	30490420	G	ADD	148	0.03858	0.004524	0.02971	0.04744	8.528	1.866e-14
cg17749961	2	30523367	2	rs1901906	30738080	A	ADD	148	0.04247	0.005431	0.03182	0.05311	7.819	1.033e-12
cg17749961	2	30523367	2	rs2609934	30749483	A	ADD	148	0.04117	0.005362	0.03066	0.05168	7.678	2.253e-12
cg17749961	2	30523367	2	rs1880540	30575007	A	ADD	148	0.03407	0.004502	0.02524	0.04289	7.567	4.156e-12
cg17749961	2	30523367	2	rs829597	30491978	T	ADD	148	0.04499	0.006543	0.03216	0.05781	6.876	1.736e-10
cg17749961	2	30523367	2	rs829699	30497315	T	ADD	148	-0.03	0.004641	-0.03909	-0.0209	-6.464	1.476e-09
cg17749961	2	30523367	2	rs17394450	30534861	A	ADD	148	-0.02818	0.005022	-0.03802	-0.01833	-5.611	1.001e-07
cg17749961	2	30523367	2	rs2363851	30659135	T	ADD	148	0.04002	0.007309	0.02569	0.05434	5.475	1.891e-07
cg17749961	2	30523367	2	rs10170012	30596900	A	ADD	148	0.04002	0.007309	0.02569	0.05434	5.475	1.891e-07
cg17749961	2	30523367	2	rs6723023	30717510	C	ADD	148	0.03906	0.007204	0.02494	0.05318	5.422	2.42e-07
cg17749961	2	30523367	2	rs12471868	30716612	G	ADD	148	0.03906	0.007204	0.02494	0.05318	5.422	2.42e-07
cg17749961	2	30523367	2	rs7583844	30462223	A	ADD	148	0.02323	0.004801	0.01382	0.03264	4.838	3.342e-06
cg17749961	2	30523367	2	rs7583194	30461664	A	ADD	148	0.02356	0.004907	0.01395	0.03318	4.802	3.896e-06
cg17749961	2	30523367	2	rs13033921	30460167	C	ADD	148	0.02238	0.00482	0.01294	0.03183	4.644	7.636e-06
cg17959722	9	139566644	9	rs10732688	139701521	G	ADD	148	-0.02301	0.004944	-0.0327	-0.01332	-4.654	7.324e-06
cg18345635	17	77779369	17	rs4239020	77769930	C	ADD	148	-0.008787	0.001724	-0.01217	-0.005408	-5.097	1.067e-06
cg18345635	17	77779369	17	rs9747201	77771141	A	ADD	148	-0.008627	0.001715	-0.01199	-0.005265	-5.029	1.442e-06
cg19208681	17	54124627	17	rs2680700	53795541	T	ADD	148	-0.01105	0.002048	-0.01506	-0.007037	-5.396	2.732e-07
cg19208681	17	54124627	17	rs2240259	53813128	C	ADD	148	-0.01263	0.002442	-0.01742	-0.007846	-5.173	7.579e-07
cg19208681	17	54124627	17	rs3785493	53827118	G	ADD	148	-0.01263	0.002442	-0.01742	-0.007846	-5.173	7.579e-07
cg19208681	17	54124627	17	rs10515157	53788447	A	ADD	148	-0.01291	0.002534	-0.01788	-0.007947	-5.096	1.073e-06
cg19208681	17	54124627	17	rs2007993	53945642	C	ADD	148	-0.01164	0.002334	-0.01621	-0.007065	-4.988	1.735e-06
cg19208681	17	54124627	17	rs3803752	53895266	T	ADD	148	-0.01164	0.002334	-0.01621	-0.007065	-4.988	1.735e-06
cg19208681	17	54124627	17	rs1864754	54043788	G	ADD	148	-0.01164	0.002377	-0.01629	-0.006978	-4.896	2.595e-06
cg19208681	17	54124627	17	rs7224276	54252826	T	ADD	148	-0.01164	0.002377	-0.01629	-0.006978	-4.896	2.595e-06
cg19208681	17	54124627	17	rs2014835	53772286	C	ADD	148	-0.01247	0.002553	-0.01747	-0.007466	-4.885	2.721e-06
cg19208681	17	54124627	17	rs405684	54132147	T	ADD	148	0.01025	0.002104	0.006123	0.01437	4.871	2.896e-06
cg19208681	17	54124627	17	rs3809724	54416020	A	ADD	148	-0.01156	0.002381	-0.01623	-0.006892	-4.855	3.1e-06
cg19208681	17	54124627	17	rs2302189	53939204	C	ADD	148	0.01015	0.002111	0.006009	0.01429	4.806	3.827e-06
cg19208681	17	54124627	17	rs6503870	54014017	C	ADD	148	0.01003	0.002099	0.005918	0.01415	4.779	4.293e-06
cg19208681	17	54124627	17	rs9911578	54307929	C	ADD	148	0.01003	0.002099	0.005918	0.01415	4.779	4.293e-06
cg19208681	17	54124627	17	rs3744093	53847799	C	ADD	148	0.01023	0.002151	0.006017	0.01445	4.757	4.72e-06
cg19208681	17	54124627	17	rs2333410	54491911	A	ADD	148	0.009767	0.00213	0.005593	0.01394	4.586	9.727e-06
cg19208681	17	54124627	17	rs6416932	54503773	G	ADD	148	0.009767	0.00213	0.005593	0.01394	4.586	9.727e-06
cg19208681	17	54124627	17	rs7502208	54519879	G	ADD	148	0.009767	0.00213	0.005593	0.01394	4.586	9.727e-06
cg19208681	17	54124627	17	rs9889419	53828258	C	ADD	148	0.009872	0.002198	0.005564	0.01418	4.491	1.442e-05
cg19208681	17	54124627	17	rs304270	54157140	C	ADD	148	0.009489	0.002121	0.005331	0.01365	4.473	1.554e-05
cg19504245	19	60352432	19	rs891187	60363186	T	ADD	148	0.05572	0.003516	0.04883	0.06261	15.85	2.282e-33
cg19504245	19	60352432	19	rs2365725	60364282	C	ADD	148	0.05825	0.003975	0.05046	0.06604	14.65	2.463e-30
cg19504245	19	60352432	19	rs2288419	60385056	C	ADD	148	0.04832	0.00399	0.04049	0.05614	12.11	1.023e-23
cg19504245	19	60352432	19	rs7248997	60372558	G	ADD	148	0.03134	0.004352	0.02281	0.03987	7.201	3.061e-11
cg19504245	19	60352432	19	rs6509933	60374916	C	ADD	148	0.02448	0.003845	0.01694	0.03201	6.366	2.44e-09
cg19504245	19	60352432	19	rs8112639	60401037	T	ADD	148	0.03666	0.00669	0.02355	0.04977	5.48	1.851e-07
cg20240860	11	44043999	11	rs7951555	44047975	G	ADD	148	-0.02054	0.00337	-0.02715	-0.01394	-6.096	9.49e-09
cg20240860	11	44043999	11	rs4755227	44078659	T	ADD	148	-0.01417	0.002495	-0.01906	-0.00928	-5.679	7.238e-08
cg20240860	11	44043999	11	rs3134907	44056164	C	ADD	148	-0.01455	0.002705	-0.01985	-0.009248	-5.379	2.962e-07
cg21596858	1	153273878	1	rs4845405	153273926	A	ADD	148	-0.02284	0.002476	-0.02769	-0.01799	-9.226	3.243e-16
cg21596858	1	153273878	1	rs11264300	153286334	C	ADD	148	-0.02286	0.002486	-0.02773	-0.01799	-9.194	3.909e-16
cg21596858	1	153273878	1	rs10908452	153268553	G	ADD	148	-0.02272	0.002474	-0.02757	-0.01787	-9.183	4.156e-16
cg21596858	1	153273878	1	rs10908453	153272715	G	ADD	148	-0.02272	0.002474	-0.02757	-0.01787	-9.183	4.156e-16
cg21596858	1	153273878	1	rs2242193	153262127	A	ADD	148	-0.0144	0.002738	-0.01977	-0.009037	-5.26	5.102e-07
cg21596858	1	153273878	1	rs6673081	153256219	T	ADD	148	0.01349	0.002932	0.007742	0.01924	4.601	9.155e-06
cg21596858	1	153273878	1	rs1007170	153148085	A	ADD	148	-0.01324	0.002932	-0.01898	-0.007488	-4.514	1.314e-05
cg22194129	12	7792928	12	rs12310416	7803942	G	ADD	148	-0.01369	0.001657	-0.01694	-0.01044	-8.263	8.458e-14
cg22194129	12	7792928	12	rs1894823	7781816	T	ADD	148	-0.01401	0.001873	-0.01768	-0.01034	-7.481	6.672e-12
cg22194129	12	7792928	12	rs11055588	7792996	A	ADD	148	-0.01353	0.00185	-0.01715	-0.009901	-7.313	1.673e-11
cg22194129	12	7792928	12	rs10845748	7756243	G	ADD	148	-0.01576	0.002858	-0.02136	-0.01016	-5.514	1.581e-07
cg22748452	20	582604	20	rs6085283	580959	T	ADD	148	0.02163	0.002686	0.01637	0.0269	8.053	2.779e-13
cg22748452	20	582604	20	rs6076864	569825	C	ADD	148	0.01703	0.003465	0.01024	0.02383	4.916	2.377e-06
cg23301687	1	111963591	1	rs11102314	111955062	T	ADD	148	0.01325	0.002934	0.0075	0.019	4.516	1.301e-05
cg23665568	1	85517641	1	rs9887812	85517165	T	ADD	148	-0.01443	0.00296	-0.02023	-0.008627	-4.874	2.848e-06
cg23719124	1	110056442	1	rs929166	110056697	G	ADD	148	0.03969	0.003604	0.03262	0.04675	11.01	7.757e-21
cg23719124	1	110056442	1	rs1927328	110077267	G	ADD	148	0.03643	0.00363	0.02932	0.04355	10.04	2.661e-18
cg23719124	1	110056442	1	rs7483	110081224	T	ADD	148	0.03578	0.003667	0.02859	0.04296	9.757	1.413e-17
cg23719124	1	110056442	1	rs1854962	110070809	A	ADD	148	0.0338	0.003892	0.02617	0.04143	8.684	7.598e-15
cg23719124	1	110056442	1	rs1109138	110079472	T	ADD	148	-0.02283	0.003859	-0.03039	-0.01526	-5.915	2.309e-08
cg23719124	1	110056442	1	rs10735234	110083464	G	ADD	148	-0.02174	0.003919	-0.02942	-0.01406	-5.548	1.347e-07
cg23719124	1	110056442	1	rs6684608	110097812	T	ADD	148	-0.01882	0.003971	-0.0266	-0.01103	-4.738	5.12e-06
cg23719124	1	110056442	1	rs1887547	110097295	T	ADD	148	-0.0176	0.00396	-0.02537	-0.009843	-4.446	1.739e-05
cg23815491	16	70646123	16	rs8062041	70646465	T	ADD	148	0.0366	0.002074	0.03253	0.04067	17.65	8.006e-38
cg23815491	16	70646123	16	rs11864453	70607981	T	ADD	148	0.03179	0.002275	0.02733	0.03625	13.97	1.416e-28
cg23815491	16	70646123	16	rs1035559	70589361	G	ADD	148	0.03182	0.002281	0.02735	0.03629	13.95	1.625e-28
cg23815491	16	70646123	16	rs2303285	70681996	C	ADD	148	0.03304	0.002462	0.02821	0.03786	13.42	3.824e-27
cg23815491	16	70646123	16	rs10492814	70684015	A	ADD	148	0.03304	0.002462	0.02821	0.03786	13.42	3.824e-27
cg23815491	16	70646123	16	rs8044555	70710256	C	ADD	148	0.03512	0.003025	0.02919	0.04105	11.61	2.09e-22
cg23815491	16	70646123	16	rs3213422	70600183	A	ADD	148	0.02606	0.002329	0.0215	0.03062	11.19	2.624e-21
cg23815491	16	70646123	16	rs7186207	70592860	T	ADD	148	0.02606	0.002329	0.0215	0.03062	11.19	2.624e-21
cg23815491	16	70646123	16	rs7195958	70594078	A	ADD	148	0.02606	0.002329	0.0215	0.03062	11.19	2.624e-21
cg23815491	16	70646123	16	rs8054585	70782815	A	ADD	148	0.02982	0.003248	0.02345	0.03618	9.179	4.268e-16
cg23815491	16	70646123	16	rs7187517	70807718	G	ADD	148	0.0302	0.003837	0.02268	0.03772	7.872	7.656e-13
cg23815491	16	70646123	16	rs2000999	70665594	A	ADD	148	0.03076	0.004147	0.02263	0.03889	7.418	9.418e-12
cg23815491	16	70646123	16	rs12918956	70781836	T	ADD	148	0.02209	0.003066	0.01608	0.0281	7.203	3.02e-11
cg23815491	16	70646123	16	rs7202323	70774614	G	ADD	148	0.02574	0.003758	0.01837	0.03311	6.849	1.994e-10
cg23815491	16	70646123	16	rs3909541	70758620	G	ADD	148	0.02083	0.00319	0.01458	0.02708	6.529	1.062e-09
cg23815491	16	70646123	16	rs4788597	70600540	T	ADD	148	-0.01947	0.003015	-0.02538	-0.01356	-6.458	1.526e-09
cg23815491	16	70646123	16	rs9932951	70632842	A	ADD	148	-0.01953	0.003192	-0.02578	-0.01327	-6.117	8.551e-09
cg23815491	16	70646123	16	rs8053891	70555290	C	ADD	148	0.02507	0.00411	0.01701	0.03313	6.099	9.322e-09
cg23815491	16	70646123	16	rs3852784	70742502	G	ADD	148	-0.01851	0.003193	-0.02477	-0.01225	-5.796	4.113e-08
cg23815491	16	70646123	16	rs8060878	70801125	G	ADD	148	0.01796	0.003349	0.0114	0.02452	5.363	3.18e-07
cg23815491	16	70646123	16	rs3764310	70605833	C	ADD	148	-0.01667	0.003183	-0.02291	-0.01044	-5.239	5.627e-07
cg23815491	16	70646123	16	rs3852786	70778958	T	ADD	148	0.01729	0.003322	0.01078	0.0238	5.206	6.54e-07
cg23815491	16	70646123	16	rs3852787	70783234	G	ADD	148	0.01729	0.003322	0.01078	0.0238	5.206	6.54e-07
cg23815491	16	70646123	16	rs10492825	70575918	C	ADD	148	0.0196	0.003905	0.01194	0.02725	5.018	1.517e-06
cg23815491	16	70646123	16	rs16973716	70714343	G	ADD	148	0.01509	0.003303	0.008619	0.02157	4.57	1.042e-05
cg23815491	16	70646123	16	rs11644740	70559809	A	ADD	148	-0.01709	0.003762	-0.02446	-0.009718	-4.543	1.162e-05
cg23815491	16	70646123	16	rs1424241	70636408	A	ADD	148	-0.01701	0.003813	-0.02449	-0.00954	-4.462	1.627e-05
cg23815491	16	70646123	16	rs4238964	70732657	C	ADD	148	0.01452	0.003266	0.008121	0.02092	4.447	1.731e-05
cg24012925	20	581418	20	rs6085283	580959	T	ADD	148	0.015	0.002127	0.01083	0.01917	7.051	6.853e-11
cg24194775	9	35781475	9	rs10738948	35823448	T	ADD	148	-0.01877	0.003236	-0.02511	-0.01243	-5.801	4.031e-08
cg24194775	9	35781475	9	rs2281645	35799328	G	ADD	148	-0.01883	0.003327	-0.02535	-0.01231	-5.659	7.953e-08
cg24194775	9	35781475	9	rs7035913	35844437	C	ADD	148	-0.01741	0.003323	-0.02392	-0.01089	-5.239	5.633e-07
cg24194775	9	35781475	9	rs10758325	35794149	A	ADD	148	0.01555	0.003284	0.00911	0.02199	4.734	5.22e-06
cg25027501	1	110084746	1	rs1109138	110079472	T	ADD	148	0.01518	0.001502	0.01224	0.01812	10.11	1.735e-18
cg25027501	1	110084746	1	rs10735234	110083464	G	ADD	148	0.01506	0.001519	0.01208	0.01803	9.91	5.691e-18
cg25027501	1	110084746	1	rs6684608	110097812	T	ADD	148	0.01367	0.001581	0.01057	0.01676	8.644	9.555e-15
cg25027501	1	110084746	1	rs1887547	110097295	T	ADD	148	0.01275	0.001608	0.009597	0.0159	7.929	5.573e-13
cg25027501	1	110084746	1	rs11101992	110068277	C	ADD	148	-0.01285	0.0021	-0.01697	-0.008734	-6.118	8.475e-09
cg25027501	1	110084746	1	rs11807	110062265	C	ADD	148	-0.01255	0.002207	-0.01688	-0.008227	-5.688	6.909e-08
cg25687894	17	37329242	17	rs9905601	37268737	A	ADD	148	-0.01436	0.003219	-0.02067	-0.008052	-4.461	1.631e-05
cg26143719	22	35914173	22	rs5756540	35912151	A	ADD	148	-0.02442	0.003077	-0.03045	-0.01839	-7.936	5.366e-13
cg26143719	22	35914173	22	rs4821599	35930509	A	ADD	148	-0.02314	0.00305	-0.02912	-0.01716	-7.587	3.736e-12
cg26143719	22	35914173	22	rs229518	35907818	G	ADD	148	-0.01821	0.002974	-0.02404	-0.01239	-6.125	8.19e-09
cg26143719	22	35914173	22	rs229522	35908906	A	ADD	148	-0.01821	0.002974	-0.02404	-0.01239	-6.125	8.19e-09
cg26143719	22	35914173	22	rs229566	35932077	A	ADD	148	0.01458	0.002605	0.009471	0.01968	5.596	1.072e-07
cg26143719	22	35914173	22	rs5756546	35919751	T	ADD	148	0.01719	0.003126	0.01106	0.02331	5.499	1.694e-07
cg26143719	22	35914173	22	rs9610669	35937927	C	ADD	148	-0.01363	0.002699	-0.01892	-0.00834	-5.05	1.316e-06
cg26143719	22	35914173	22	rs11913300	35910573	C	ADD	148	-0.01291	0.002615	-0.01803	-0.007783	-4.936	2.177e-06
cg26201213	10	131155786	10	rs4751099	131236454	C	ADD	148	0.01327	0.00269	0.007994	0.01854	4.931	2.222e-06
cg26201213	10	131155786	10	rs11016833	131221602	A	ADD	148	0.01337	0.00275	0.00798	0.01876	4.862	3.006e-06
cg26201213	10	131155786	10	rs12246239	131189694	C	ADD	148	0.01349	0.002782	0.00804	0.01894	4.85	3.168e-06
cg26689483	4	17122295	4	rs7661303	17128018	T	ADD	148	0.03936	0.002768	0.03393	0.04478	14.22	3.185e-29
cg26689483	4	17122295	4	rs2597754	17093700	G	ADD	148	0.02533	0.003839	0.0178	0.03285	6.598	7.412e-10
cg26689483	4	17122295	4	rs10003746	17078915	T	ADD	148	0.02064	0.003789	0.01321	0.02807	5.447	2.157e-07
cg26689483	4	17122295	4	rs2518649	17146257	G	ADD	148	-0.0177	0.003372	-0.02431	-0.01109	-5.249	5.38e-07
cg26689483	4	17122295	4	rs4698603	17128965	A	ADD	148	-0.01838	0.003601	-0.02544	-0.01133	-5.105	1.028e-06
cg27535305	1	53165238	1	rs11206043	53175140	C	ADD	148	0.03114	0.002405	0.02643	0.03586	12.95	6.373e-26
cg27535305	1	53165238	1	rs480299	53092862	G	ADD	148	0.02979	0.002389	0.02511	0.03447	12.47	1.169e-24
cg27535305	1	53165238	1	rs514881	53109325	C	ADD	148	0.02964	0.002466	0.02481	0.03447	12.02	1.734e-23
cg27535305	1	53165238	1	rs562641	53147254	C	ADD	148	0.02608	0.002661	0.02087	0.0313	9.802	1.079e-17
cg27535305	1	53165238	1	rs504816	53080545	T	ADD	148	0.02477	0.002644	0.01958	0.02995	9.366	1.42e-16
cg27535305	1	53165238	1	rs551591	53074464	A	ADD	148	0.02477	0.002644	0.01958	0.02995	9.366	1.42e-16
cg27535305	1	53165238	1	rs6588446	53197848	A	ADD	148	0.02525	0.002734	0.01989	0.03061	9.236	3.046e-16
cg27535305	1	53165238	1	rs7548389	53176799	C	ADD	148	0.02525	0.002734	0.01989	0.03061	9.236	3.046e-16
cg27535305	1	53165238	1	rs7523761	53023503	C	ADD	148	0.02307	0.002576	0.01802	0.02811	8.955	1.574e-15
cg27535305	1	53165238	1	rs512723	53116468	A	ADD	148	0.0244	0.002734	0.01904	0.02976	8.922	1.91e-15
cg27535305	1	53165238	1	rs1242330	53169430	T	ADD	148	0.0244	0.002734	0.01904	0.02976	8.922	1.91e-15
cg27535305	1	53165238	1	rs515857	53109447	T	ADD	148	0.02313	0.002737	0.01776	0.02849	8.449	2.92e-14
cg27535305	1	53165238	1	rs4500255	52985867	G	ADD	148	0.02082	0.002544	0.01583	0.0258	8.183	1.333e-13
cg27535305	1	53165238	1	rs4926930	52989923	G	ADD	148	0.02082	0.002544	0.01583	0.0258	8.183	1.333e-13
cg27535305	1	53165238	1	rs6588441	52996082	A	ADD	148	0.02091	0.002631	0.01575	0.02606	7.947	5.043e-13
cg27535305	1	53165238	1	rs7518390	53005962	C	ADD	148	0.02091	0.002631	0.01575	0.02606	7.947	5.043e-13
cg27535305	1	53165238	1	rs6661196	52976252	G	ADD	148	0.01962	0.002615	0.0145	0.02475	7.503	5.915e-12
cg27535305	1	53165238	1	rs1332776	52962404	G	ADD	148	0.0187	0.002576	0.01365	0.02375	7.261	2.218e-11
cg27535305	1	53165238	1	rs4926928	52982751	C	ADD	148	0.01885	0.002621	0.01372	0.02399	7.192	3.213e-11
cg27535305	1	53165238	1	rs12095247	52966384	G	ADD	148	0.01808	0.002607	0.01297	0.02319	6.935	1.27e-10
cg27535305	1	53165238	1	rs416968	52956101	T	ADD	148	0.01772	0.002661	0.01251	0.02294	6.661	5.362e-10
cg27535305	1	53165238	1	rs440871	52945640	C	ADD	148	0.01772	0.002661	0.01251	0.02294	6.661	5.362e-10
cg27535305	1	53165238	1	rs447581	52949686	A	ADD	148	0.01772	0.002661	0.01251	0.02294	6.661	5.362e-10
cg27535305	1	53165238	1	rs856721	52934744	C	ADD	148	0.01734	0.002696	0.01205	0.02262	6.431	1.755e-09
cg27588902	6	43036129	6	rs2274514	43042478	T	ADD	148	-0.02226	0.002349	-0.02686	-0.01766	-9.476	7.42e-17
cg27588902	6	43036129	6	rs9462856	43034002	C	ADD	148	-0.02226	0.002349	-0.02686	-0.01766	-9.476	7.42e-17
cg27588902	6	43036129	6	rs10948059	43036439	A	ADD	148	-0.02172	0.002309	-0.02625	-0.01719	-9.405	1.132e-16
cg27588902	6	43036129	6	rs2395943	43048651	A	ADD	148	0.02181	0.002391	0.01712	0.02649	9.122	5.959e-16
cg27588902	6	43036129	6	rs6941212	43023898	C	ADD	148	-0.02129	0.002384	-0.02596	-0.01662	-8.93	1.825e-15
cg27588902	6	43036129	6	rs9462859	43054921	A	ADD	148	-0.02129	0.002384	-0.02596	-0.01662	-8.93	1.825e-15
cg27588902	6	43036129	6	rs2234185	43005052	C	ADD	148	-0.01907	0.002518	-0.024	-0.01413	-7.571	4.072e-12
cg27588902	6	43036129	6	rs4714634	43009098	A	ADD	148	-0.01893	0.002608	-0.02404	-0.01382	-7.258	2.246e-11
cg27588902	6	43036129	6	rs2007950	43157439	A	ADD	148	0.01786	0.002565	0.01284	0.02289	6.964	1.09e-10
cg27588902	6	43036129	6	rs6927188	43020567	G	ADD	148	-0.01805	0.002946	-0.02383	-0.01228	-6.128	8.073e-09
cg27588902	6	43036129	6	rs9462853	43018644	C	ADD	148	-0.01805	0.002946	-0.02383	-0.01228	-6.128	8.073e-09
cg27588902	6	43036129	6	rs9381225	42987267	A	ADD	148	0.01373	0.00261	0.008616	0.01885	5.261	5.096e-07
cg27588902	6	43036129	6	rs6901007	43000812	G	ADD	148	0.01344	0.002595	0.008359	0.01853	5.181	7.301e-07
cg27588902	6	43036129	6	rs9471969	43014362	T	ADD	148	-0.0154	0.0032	-0.02167	-0.009127	-4.812	3.735e-06

## Sheet: S2b_cis_eQTLs
probe	probechr	locus	CHR	SNP	BP	A1	TEST	NMISS	BETA	SE	L95	U95	STAT	P
10630	16	27369258	16	rs3093390	27370949	T	ADD	148	0.1448	0.03017	0.08569	0.204	4.8	3.93e-06
10630	16	27369258	16	rs3093363	27362063	G	ADD	148	0.1306	0.02776	0.07615	0.185	4.703	5.954e-06
110291	11	18429133	11	rs4757650	18372391	T	ADD	148	0.1918	0.01976	0.1531	0.2305	9.706	1.909e-17
110291	11	18429133	11	rs11601413	18378259	A	ADD	148	0.1918	0.01976	0.1531	0.2305	9.706	1.909e-17
110291	11	18429133	11	rs4757662	18396314	A	ADD	148	0.1918	0.01976	0.1531	0.2305	9.706	1.909e-17
110291	11	18429133	11	rs2643856	18416884	C	ADD	148	0.1918	0.01976	0.1531	0.2305	9.706	1.909e-17
110291	11	18429133	11	rs7112492	18362086	G	ADD	148	0.1375	0.01873	0.1008	0.1742	7.341	1.435e-11
110291	11	18429133	11	rs10832939	18486623	C	ADD	148	0.09536	0.02117	0.05386	0.1369	4.503	1.371e-05
110372	3	123543447	3	rs9740	123487743	G	ADD	148	0.1947	0.04062	0.115	0.2743	4.792	4.063e-06
110372	3	123543447	3	rs7646147	123489217	C	ADD	148	0.1947	0.04062	0.115	0.2743	4.792	4.063e-06
580484	7	75001568	7	rs1179620	75090650	C	ADD	148	-0.4906	0.04172	-0.5723	-0.4088	-11.76	8.51e-23
580484	7	75001568	7	rs1179625	75093427	G	ADD	148	-0.4906	0.04172	-0.5723	-0.4088	-11.76	8.51e-23
580484	7	75001568	7	rs1179594	75112004	G	ADD	148	-0.4424	0.04951	-0.5395	-0.3454	-8.936	1.757e-15
580484	7	75001568	7	rs757364	75125346	C	ADD	148	-0.3947	0.05123	-0.4951	-0.2943	-7.705	1.944e-12
580484	7	75001568	7	rs2240132	75126606	T	ADD	148	-0.3945	0.05162	-0.4957	-0.2933	-7.643	2.74e-12
580484	7	75001568	7	rs2867803	75122877	A	ADD	148	-0.3828	0.0517	-0.4841	-0.2815	-7.405	1.013e-11
580484	7	75001568	7	rs1468273	75130531	A	ADD	148	0.3208	0.05502	0.2129	0.4286	5.83	3.502e-08
580484	7	75001568	7	rs10267525	75135968	G	ADD	148	0.306	0.05805	0.1922	0.4197	5.271	4.857e-07
580484	7	75001568	7	rs6978786	75208304	T	ADD	148	0.282	0.05774	0.1689	0.3952	4.885	2.723e-06
580484	7	75001568	7	rs4728351	75202053	T	ADD	148	0.2833	0.05802	0.1696	0.397	4.883	2.742e-06
580484	7	75001568	7	rs6960110	75118858	A	ADD	148	-0.2934	0.06322	-0.4173	-0.1695	-4.641	7.732e-06
580484	7	75001568	7	rs7810980	75093569	C	ADD	148	-0.3647	0.0797	-0.5209	-0.2085	-4.576	1.015e-05
580484	7	75001568	7	rs1179609	75083893	G	ADD	148	-0.342	0.07579	-0.4906	-0.1935	-4.513	1.32e-05
580484	7	75001568	7	rs757359	75205312	C	ADD	148	0.2589	0.05824	0.1448	0.373	4.446	1.737e-05
620167	1	155914690	1	rs7522061	155935014	C	ADD	148	0.1263	0.02464	0.07803	0.1746	5.126	9.358e-07
620167	1	155914690	1	rs7528684	155937440	G	ADD	148	0.1242	0.02453	0.07608	0.1722	5.062	1.247e-06
620167	1	155914690	1	rs10489675	155863573	T	ADD	148	0.1442	0.03194	0.08155	0.2068	4.513	1.318e-05
630086	1	43045643	1	rs2816599	43038572	A	ADD	148	0.5018	0.04663	0.4104	0.5932	10.76	3.451e-20
630086	1	43045643	1	rs11210721	43044833	T	ADD	148	0.4762	0.05163	0.375	0.5774	9.222	3.31e-16
630086	1	43045643	1	rs323720	43043620	C	ADD	148	0.4558	0.05064	0.3566	0.5551	9.001	1.205e-15
630086	1	43045643	1	rs3862218	42925197	G	ADD	148	0.4141	0.04935	0.3174	0.5108	8.391	4.077e-14
630086	1	43045643	1	rs7552631	42902606	A	ADD	148	0.4115	0.04962	0.3142	0.5087	8.292	7.16e-14
630086	1	43045643	1	rs6670466	42922475	G	ADD	148	0.4115	0.04962	0.3142	0.5087	8.292	7.16e-14
630086	1	43045643	1	rs7548008	42974682	G	ADD	148	0.3888	0.04923	0.2923	0.4853	7.897	6.678e-13
630086	1	43045643	1	rs12145700	42896442	T	ADD	148	0.3854	0.05018	0.2871	0.4838	7.681	2.222e-12
630086	1	43045643	1	rs323716	43049899	T	ADD	148	-0.3808	0.05116	-0.481	-0.2805	-7.443	8.211e-12
630086	1	43045643	1	rs6658001	43065393	A	ADD	148	-0.3808	0.05116	-0.481	-0.2805	-7.443	8.211e-12
630086	1	43045643	1	rs6658712	43058131	T	ADD	148	-0.3756	0.0511	-0.4757	-0.2754	-7.35	1.365e-11
630086	1	43045643	1	rs12141833	42973803	A	ADD	148	-0.3553	0.05347	-0.4601	-0.2505	-6.644	5.856e-10
630086	1	43045643	1	rs10890213	42982153	C	ADD	148	-0.3546	0.05429	-0.461	-0.2482	-6.531	1.046e-09
630086	1	43045643	1	rs11210691	42891469	T	ADD	148	0.3355	0.05288	0.2319	0.4392	6.345	2.708e-09
630086	1	43045643	1	rs12407752	42951647	G	ADD	148	0.3145	0.05018	0.2161	0.4128	6.267	4.022e-09
630086	1	43045643	1	rs12141653	42908025	C	ADD	148	0.3066	0.05098	0.2067	0.4066	6.015	1.416e-08
630086	1	43045643	1	rs4660655	42944834	C	ADD	148	0.2997	0.05101	0.1998	0.3997	5.876	2.794e-08
630086	1	43045643	1	rs912074	42916608	C	ADD	148	0.2913	0.05178	0.1898	0.3928	5.626	9.283e-08
630086	1	43045643	1	rs10493107	42681929	A	ADD	148	0.2755	0.05875	0.1603	0.3907	4.689	6.308e-06
630086	1	43045643	1	rs12117167	42692076	T	ADD	148	0.2755	0.05875	0.1603	0.3907	4.689	6.308e-06
630086	1	43045643	1	rs17379506	42727761	A	ADD	148	0.2687	0.05875	0.1536	0.3839	4.574	1.025e-05
940639	12	14958358	12	rs2098433	14972485	G	ADD	148	-0.1781	0.02639	-0.2299	-0.1264	-6.75	3.357e-10
940639	12	14958358	12	rs10772817	14964912	C	ADD	148	-0.1792	0.02665	-0.2314	-0.1269	-6.722	3.888e-10
940639	12	14958358	12	rs4764137	14980683	C	ADD	148	-0.1725	0.02636	-0.2242	-0.1209	-6.545	9.767e-10
940639	12	14958358	12	rs4764141	14981639	C	ADD	148	-0.1725	0.02636	-0.2242	-0.1209	-6.545	9.767e-10
940639	12	14958358	12	rs11614333	14955262	T	ADD	148	-0.1594	0.02793	-0.2141	-0.1046	-5.705	6.385e-08
940639	12	14958358	12	rs10772807	14876098	T	ADD	148	-0.1405	0.02733	-0.1941	-0.08696	-5.142	8.728e-07
940639	12	14958358	12	rs11276	14884706	T	ADD	148	-0.1405	0.02733	-0.1941	-0.08696	-5.142	8.728e-07
940639	12	14958358	12	rs1861698	14885121	G	ADD	148	-0.1414	0.0277	-0.1957	-0.08716	-5.107	1.022e-06
940639	12	14958358	12	rs7980899	14892290	T	ADD	148	-0.1431	0.02808	-0.1982	-0.08809	-5.097	1.067e-06
940639	12	14958358	12	rs6488714	14892595	C	ADD	148	-0.1431	0.02808	-0.1982	-0.08809	-5.097	1.067e-06
940639	12	14958358	12	rs2430731	14914824	A	ADD	148	-0.1431	0.02808	-0.1982	-0.08809	-5.097	1.067e-06
940639	12	14958358	12	rs1544687	14921971	T	ADD	148	-0.1431	0.02808	-0.1982	-0.08809	-5.097	1.067e-06
940639	12	14958358	12	rs4236	14926348	C	ADD	148	-0.1431	0.02808	-0.1982	-0.08809	-5.097	1.067e-06
940639	12	14958358	12	rs2430687	14938663	C	ADD	148	-0.1435	0.02823	-0.1988	-0.08815	-5.082	1.14e-06
940639	12	14958358	12	rs2430723	14883502	C	ADD	148	-0.1461	0.02881	-0.2026	-0.08965	-5.072	1.195e-06
940639	12	14958358	12	rs7316763	14900293	G	ADD	148	-0.1373	0.02965	-0.1954	-0.0792	-4.631	8.06e-06
1010730	1	53189119	1	rs11206043	53175140	C	ADD	148	-0.1369	0.01993	-0.1759	-0.09784	-6.87	1.789e-10
1010730	1	53189119	1	rs514881	53109325	C	ADD	148	-0.1287	0.01995	-0.1678	-0.08958	-6.45	1.585e-09
1010730	1	53189119	1	rs562641	53147254	C	ADD	148	-0.1223	0.01983	-0.1612	-0.08348	-6.17	6.549e-09
1010730	1	53189119	1	rs480299	53092862	G	ADD	148	-0.1215	0.01994	-0.1606	-0.08246	-6.097	9.45e-09
1010730	1	53189119	1	rs512723	53116468	A	ADD	148	-0.1017	0.02042	-0.1417	-0.06165	-4.978	1.806e-06
1010730	1	53189119	1	rs1242330	53169430	T	ADD	148	-0.1017	0.02042	-0.1417	-0.06165	-4.978	1.806e-06
1010730	1	53189119	1	rs7548389	53176799	C	ADD	148	-0.1023	0.0207	-0.1429	-0.06177	-4.944	2.099e-06
1010730	1	53189119	1	rs6588446	53197848	A	ADD	148	-0.1023	0.0207	-0.1429	-0.06177	-4.944	2.099e-06
1010730	1	53189119	1	rs7523761	53023503	C	ADD	148	-0.09348	0.01935	-0.1314	-0.05556	-4.832	3.426e-06
1010730	1	53189119	1	rs6661196	52976252	G	ADD	148	-0.08822	0.01861	-0.1247	-0.05174	-4.739	5.092e-06
1010730	1	53189119	1	rs1332776	52962404	G	ADD	148	-0.08576	0.01818	-0.1214	-0.05012	-4.716	5.619e-06
1010730	1	53189119	1	rs551591	53074464	A	ADD	148	-0.09481	0.02028	-0.1346	-0.05506	-4.674	6.712e-06
1010730	1	53189119	1	rs504816	53080545	T	ADD	148	-0.09481	0.02028	-0.1346	-0.05506	-4.674	6.712e-06
1010730	1	53189119	1	rs4500255	52985867	G	ADD	148	-0.08614	0.01865	-0.1227	-0.04959	-4.619	8.463e-06
1010730	1	53189119	1	rs4926930	52989923	G	ADD	148	-0.08614	0.01865	-0.1227	-0.04959	-4.619	8.463e-06
1010730	1	53189119	1	rs515857	53109447	T	ADD	148	-0.091	0.02036	-0.1309	-0.05111	-4.471	1.569e-05
1500390	21	46405895	21	rs2839160	46476613	C	ADD	148	0.1455	0.02494	0.09661	0.1944	5.833	3.443e-08
1500390	21	46405895	21	rs8133866	46423604	C	ADD	148	-0.1912	0.03567	-0.2612	-0.1213	-5.362	3.207e-07
1500390	21	46405895	21	rs4818826	46417871	G	ADD	148	-0.191	0.03572	-0.2611	-0.121	-5.349	3.403e-07
1990672	19	53243050	19	rs274883	53314357	G	ADD	148	0.3069	0.04679	0.2152	0.3986	6.558	9.103e-10
1990672	19	53243050	19	rs385203	53298343	G	ADD	148	0.2868	0.0467	0.1953	0.3783	6.142	7.535e-09
1990672	19	53243050	19	rs251693	53307249	C	ADD	148	-0.1841	0.03188	-0.2465	-0.1216	-5.773	4.597e-08
1990672	19	53243050	19	rs3730913	53344612	A	ADD	148	0.2746	0.04858	0.1794	0.3699	5.653	8.177e-08
1990672	19	53243050	19	rs1653554	53300284	G	ADD	148	0.2635	0.04712	0.1712	0.3558	5.593	1.089e-07
1990672	19	53243050	19	rs8100261	53347571	T	ADD	148	-0.1651	0.03225	-0.2283	-0.1019	-5.119	9.651e-07
2190541	7	99644585	7	rs11771139	99573995	A	ADD	148	0.2337	0.03698	0.1612	0.3062	6.32	3.082e-09
2190541	7	99644585	7	rs5015756	99851393	C	ADD	148	-0.203	0.03397	-0.2696	-0.1365	-5.977	1.703e-08
2190541	7	99644585	7	rs11764176	99624900	A	ADD	148	0.2096	0.03659	0.1379	0.2813	5.729	5.693e-08
2190541	7	99644585	7	rs1061230	99645201	G	ADD	148	0.2096	0.03659	0.1379	0.2813	5.729	5.693e-08
2190541	7	99644585	7	rs1637001	99646087	G	ADD	148	0.2096	0.03659	0.1379	0.2813	5.729	5.693e-08
2190541	7	99644585	7	rs1636978	99651848	G	ADD	148	0.2096	0.03659	0.1379	0.2813	5.729	5.693e-08
2190541	7	99644585	7	rs858506	99657986	A	ADD	148	0.2096	0.03659	0.1379	0.2813	5.729	5.693e-08
2190541	7	99644585	7	rs2950520	99665084	T	ADD	148	0.2096	0.03659	0.1379	0.2813	5.729	5.693e-08
2190541	7	99644585	7	rs1476679	99842382	C	ADD	148	0.1996	0.03608	0.1289	0.2704	5.534	1.436e-07
2190541	7	99644585	7	rs12539172	99929731	T	ADD	148	0.1912	0.03598	0.1207	0.2618	5.316	3.956e-07
2190541	7	99644585	7	rs4424195	99480681	G	ADD	148	0.2039	0.03867	0.1281	0.2797	5.273	4.81e-07
2190541	7	99644585	7	rs12705070	99494863	G	ADD	148	0.2039	0.03867	0.1281	0.2797	5.273	4.81e-07
2190541	7	99644585	7	rs2070215	99534733	C	ADD	148	0.2039	0.03867	0.1281	0.2797	5.273	4.81e-07
2190541	7	99644585	7	rs4134903	99548976	A	ADD	148	0.2036	0.03878	0.1275	0.2796	5.249	5.384e-07
2190541	7	99644585	7	rs1076237	99423377	C	ADD	148	0.1942	0.03732	0.121	0.2673	5.203	6.635e-07
2190541	7	99644585	7	rs6946204	99427061	G	ADD	148	0.1942	0.03732	0.121	0.2673	5.203	6.635e-07
2190541	7	99644585	7	rs10267212	99433358	C	ADD	148	0.191	0.0372	0.1181	0.2639	5.134	9.024e-07
2190541	7	99644585	7	rs2734897	99997503	A	ADD	148	0.1751	0.03653	0.1035	0.2467	4.792	4.063e-06
2190541	7	99644585	7	rs4729561	99421222	T	ADD	148	0.1741	0.03795	0.09975	0.2485	4.588	9.636e-06
2190541	7	99644585	7	rs2525539	99383245	A	ADD	148	0.1703	0.03726	0.09729	0.2434	4.571	1.037e-05
2260241	12	6598409	12	rs11064255	6539518	C	ADD	148	-0.1913	0.03966	-0.2691	-0.1136	-4.825	3.529e-06
2260241	12	6598409	12	rs11064281	6591686	G	ADD	148	-0.1896	0.03945	-0.2669	-0.1123	-4.807	3.813e-06
2260241	12	6598409	12	rs1639123	6584929	C	ADD	148	-0.1835	0.0385	-0.259	-0.1081	-4.767	4.534e-06
2260241	12	6598409	12	rs1057510	6553548	A	ADD	148	-0.1816	0.03866	-0.2574	-0.1059	-4.698	6.071e-06
2260241	12	6598409	12	rs7965883	6566048	G	ADD	148	-0.1816	0.03866	-0.2574	-0.1059	-4.698	6.071e-06
2260241	12	6598409	12	rs2886271	6604574	T	ADD	148	-0.18	0.03968	-0.2577	-0.1022	-4.536	1.2e-05
2320356	19	50721750	19	rs4802260	50719592	C	ADD	148	0.3841	0.08129	0.2248	0.5434	4.726	5.403e-06
2320356	19	50721750	19	rs10995	50721994	G	ADD	148	0.3841	0.08129	0.2248	0.5434	4.726	5.403e-06
2360022	5	176660972	5	rs11949767	176672850	A	ADD	148	0.175	0.03923	0.09812	0.2519	4.461	1.633e-05
2510593	11	63099050	11	rs11231528	63122965	A	ADD	148	0.3804	0.04243	0.2973	0.4636	8.966	1.476e-15
2510593	11	63099050	11	rs2030731	63130224	T	ADD	148	0.3781	0.04333	0.2932	0.463	8.726	5.958e-15
2510593	11	63099050	11	rs10750999	63155726	G	ADD	148	0.3278	0.04835	0.233	0.4225	6.779	2.889e-10
2640025	16	70652025	16	rs8062041	70646465	T	ADD	148	-0.2292	0.04071	-0.309	-0.1494	-5.63	9.122e-08
2640025	16	70652025	16	rs11864453	70607981	T	ADD	148	-0.1892	0.03954	-0.2667	-0.1117	-4.786	4.177e-06
2640025	16	70652025	16	rs1035559	70589361	G	ADD	148	-0.1891	0.03963	-0.2667	-0.1114	-4.771	4.448e-06
2640025	16	70652025	16	rs2303285	70681996	C	ADD	148	-0.1895	0.04216	-0.2722	-0.1069	-4.495	1.419e-05
2640025	16	70652025	16	rs10492814	70684015	A	ADD	148	-0.1895	0.04216	-0.2722	-0.1069	-4.495	1.419e-05
2640025	16	70652025	16	rs8044555	70710256	C	ADD	148	-0.2142	0.0481	-0.3085	-0.1199	-4.453	1.685e-05
2810326	7	72887016	7	rs4255023	72877554	C	ADD	148	0.2411	0.02258	0.1969	0.2854	10.68	5.686e-20
2810326	7	72887016	7	rs4717820	72874202	G	ADD	148	0.2337	0.02235	0.1899	0.2775	10.46	2.182e-19
2810326	7	72887016	7	rs9691413	72885140	G	ADD	148	0.2337	0.02235	0.1899	0.2775	10.46	2.182e-19
2810326	7	72887016	7	rs6968360	72885668	A	ADD	148	0.2337	0.02235	0.1899	0.2775	10.46	2.182e-19
2810326	7	72887016	7	rs9647786	72898606	G	ADD	148	0.2337	0.02235	0.1899	0.2775	10.46	2.182e-19
2810326	7	72887016	7	rs4717112	72903353	A	ADD	148	0.2337	0.02235	0.1899	0.2775	10.46	2.182e-19
2810326	7	72887016	7	rs6949053	72907873	C	ADD	148	0.2337	0.02235	0.1899	0.2775	10.46	2.182e-19
2810326	7	72887016	7	rs11767129	72913705	G	ADD	148	0.2337	0.02235	0.1899	0.2775	10.46	2.182e-19
2810326	7	72887016	7	rs13232536	72857444	A	ADD	148	0.2153	0.0236	0.1691	0.2616	9.126	5.817e-16
2810326	7	72887016	7	rs7796838	72916113	A	ADD	148	0.1912	0.02214	0.1478	0.2346	8.638	9.903e-15
2810326	7	72887016	7	rs6460055	72825453	C	ADD	148	0.2076	0.02425	0.1601	0.2551	8.561	1.537e-14
2810326	7	72887016	7	rs11979680	72826510	T	ADD	148	0.2076	0.02425	0.1601	0.2551	8.561	1.537e-14
2810326	7	72887016	7	rs6460056	72829162	A	ADD	148	0.2076	0.02425	0.1601	0.2551	8.561	1.537e-14
2810326	7	72887016	7	rs13244770	72918627	G	ADD	148	0.1627	0.02217	0.1193	0.2062	7.339	1.446e-11
2810326	7	72887016	7	rs9647713	72864743	C	ADD	148	0.2215	0.03138	0.16	0.283	7.058	6.576e-11
2810326	7	72887016	7	rs11763011	72922084	A	ADD	148	0.1521	0.02301	0.1069	0.1972	6.607	7.082e-10
3120091	17	70048981	17	rs1171196	70024476	G	ADD	148	-0.4724	0.07152	-0.6126	-0.3323	-6.606	7.124e-10
3120091	17	70048981	17	rs1107704	70020020	G	ADD	148	-0.4345	0.06989	-0.5715	-0.2975	-6.217	5.173e-09
3120091	17	70048981	17	rs1522875	70084003	T	ADD	148	-0.3403	0.0584	-0.4548	-0.2258	-5.827	3.554e-08
3120091	17	70048981	17	rs783239	70096359	T	ADD	148	-0.3403	0.05983	-0.4575	-0.223	-5.688	6.93e-08
3120091	17	70048981	17	rs1027719	70109334	T	ADD	148	-0.3403	0.05983	-0.4575	-0.223	-5.688	6.93e-08
3120091	17	70048981	17	rs545652	70100401	A	ADD	148	-0.3417	0.06133	-0.4619	-0.2215	-5.572	1.204e-07
3130598	22	41238591	22	rs4822173	41326093	A	ADD	148	-0.3823	0.05635	-0.4927	-0.2719	-6.784	2.807e-10
3130598	22	41238591	22	rs137116	41341618	C	ADD	148	-0.229	0.04627	-0.3197	-0.1383	-4.949	2.053e-06
3170561	13	114056162	13	rs7994556	114016178	T	ADD	148	0.223	0.03091	0.1624	0.2836	7.214	2.852e-11
3170561	13	114056162	13	rs7324744	114026140	G	ADD	148	0.223	0.03091	0.1624	0.2836	7.214	2.852e-11
3170561	13	114056162	13	rs7994573	114026490	C	ADD	148	0.223	0.03091	0.1624	0.2836	7.214	2.852e-11
3170561	13	114056162	13	rs9314907	114033265	T	ADD	148	0.223	0.03091	0.1624	0.2836	7.214	2.852e-11
3170561	13	114056162	13	rs7319446	114047264	A	ADD	148	0.223	0.03091	0.1624	0.2836	7.214	2.852e-11
3170561	13	114056162	13	rs9590409	114058599	A	ADD	148	0.223	0.03091	0.1624	0.2836	7.214	2.852e-11
3170561	13	114056162	13	rs9314909	114061118	C	ADD	148	0.223	0.03091	0.1624	0.2836	7.214	2.852e-11
3170561	13	114056162	13	rs9562187	114059427	T	ADD	148	0.1805	0.02992	0.1219	0.2392	6.035	1.28e-08
3170561	13	114056162	13	rs7331784	114013597	G	ADD	148	0.2498	0.0426	0.1663	0.3333	5.863	2.972e-08
3170561	13	114056162	13	rs9562157	113999458	A	ADD	148	0.1766	0.03022	0.1174	0.2359	5.845	3.25e-08
3170561	13	114056162	13	rs7323386	113992797	T	ADD	148	0.2217	0.04079	0.1417	0.3016	5.434	2.296e-07
3170561	13	114056162	13	rs7320104	114077867	G	ADD	148	0.2065	0.04426	0.1198	0.2933	4.666	6.947e-06
3170561	13	114056162	13	rs9525322	114089438	G	ADD	148	0.2376	0.05122	0.1373	0.338	4.64	7.768e-06
3170561	13	114056162	13	rs9525204	114094012	A	ADD	148	0.2376	0.05122	0.1373	0.338	4.64	7.768e-06
3170561	13	114056162	13	rs11147327	114101439	C	ADD	148	0.2376	0.05122	0.1373	0.338	4.64	7.768e-06
3170561	13	114056162	13	rs9525207	114125098	A	ADD	148	0.2376	0.05122	0.1373	0.338	4.64	7.768e-06
3170561	13	114056162	13	rs11147321	113984542	G	ADD	148	0.2096	0.04619	0.1191	0.3002	4.538	1.189e-05
3360131	8	144728133	8	rs10282929	144752920	G	ADD	148	-0.3576	0.04288	-0.4417	-0.2736	-8.34	5.46e-14
3360131	8	144728133	8	rs1809148	144734218	A	ADD	148	-0.3805	0.05214	-0.4827	-0.2783	-7.297	1.815e-11
3360131	8	144728133	8	rs1062391	144733496	G	ADD	148	-0.2489	0.04006	-0.3275	-0.1704	-6.215	5.235e-09
3360131	8	144728133	8	rs4874159	144742093	C	ADD	148	-0.2645	0.05444	-0.3712	-0.1578	-4.858	3.056e-06
3360131	8	144728133	8	rs4874163	144745915	G	ADD	148	-0.2645	0.05444	-0.3712	-0.1578	-4.858	3.056e-06
3360131	8	144728133	8	rs4874164	144746191	G	ADD	148	-0.2645	0.05444	-0.3712	-0.1578	-4.858	3.056e-06
3390687	16	3232069	16	rs224234	3231971	C	ADD	148	-0.3868	0.03936	-0.464	-0.3097	-9.828	9.268e-18
3390687	16	3232069	16	rs224205	3236617	T	ADD	148	0.3451	0.04236	0.2621	0.4281	8.148	1.62e-13
3390687	16	3232069	16	rs2550401	3206072	G	ADD	148	0.349	0.04487	0.2611	0.437	7.779	1.289e-12
3390687	16	3232069	16	rs2075852	3222606	C	ADD	148	0.3366	0.04404	0.2503	0.4229	7.644	2.717e-12
3390687	16	3232069	16	rs442387	3226119	T	ADD	148	0.3306	0.04434	0.2437	0.4175	7.457	7.607e-12
3390687	16	3232069	16	rs1834026	3194471	C	ADD	148	0.2997	0.04743	0.2067	0.3927	6.319	3.1e-09
3390687	16	3232069	16	rs11077321	3199824	G	ADD	148	0.2997	0.04743	0.2067	0.3927	6.319	3.1e-09
3390687	16	3232069	16	rs8047557	3201956	G	ADD	148	0.2997	0.04743	0.2067	0.3927	6.319	3.1e-09
3390687	16	3232069	16	rs12709237	3203938	A	ADD	148	0.2997	0.04743	0.2067	0.3927	6.319	3.1e-09
3400468	1	111971674	1	rs1890548	111937481	C	ADD	148	-0.2873	0.03645	-0.3588	-0.2159	-7.883	7.219e-13
3400468	1	111971674	1	rs4839154	111958488	A	ADD	148	-0.3019	0.0394	-0.3791	-0.2247	-7.664	2.442e-12
3400468	1	111971674	1	rs1780555	111941998	G	ADD	148	-0.3134	0.04451	-0.4006	-0.2262	-7.041	7.228e-11
3400468	1	111971674	1	rs3767595	112046153	T	ADD	148	-0.3134	0.04451	-0.4006	-0.2262	-7.041	7.228e-11
3400468	1	111971674	1	rs10489469	112035607	T	ADD	148	-0.3105	0.04504	-0.3988	-0.2222	-6.894	1.578e-10
3400468	1	111971674	1	rs508594	111966694	T	ADD	148	-0.2119	0.03959	-0.2894	-0.1343	-5.351	3.362e-07
3400468	1	111971674	1	rs575208	112007914	C	ADD	148	-0.2119	0.03959	-0.2894	-0.1343	-5.351	3.362e-07
3400468	1	111971674	1	rs1324889	111985163	A	ADD	148	-0.2026	0.04423	-0.2893	-0.1159	-4.581	9.94e-06
3440086	6	43039901	6	rs2395943	43048651	A	ADD	148	-0.3614	0.02783	-0.416	-0.3069	-12.99	5.152e-26
3440086	6	43039901	6	rs9462856	43034002	C	ADD	148	0.3421	0.02929	0.2847	0.3995	11.68	1.369e-22
3440086	6	43039901	6	rs2274514	43042478	T	ADD	148	0.3421	0.02929	0.2847	0.3995	11.68	1.369e-22
3440086	6	43039901	6	rs10948059	43036439	A	ADD	148	0.3306	0.0291	0.2735	0.3876	11.36	9.465e-22
3440086	6	43039901	6	rs6941212	43023898	C	ADD	148	0.3257	0.03018	0.2665	0.3848	10.79	2.9e-20
3440086	6	43039901	6	rs9462859	43054921	A	ADD	148	0.3257	0.03018	0.2665	0.3848	10.79	2.9e-20
3440086	6	43039901	6	rs4714634	43009098	A	ADD	148	0.2955	0.03356	0.2298	0.3613	8.808	3.706e-15
3440086	6	43039901	6	rs2234185	43005052	C	ADD	148	0.2577	0.03454	0.19	0.3253	7.46	7.483e-12
3440086	6	43039901	6	rs2007950	43157439	A	ADD	148	-0.2559	0.03444	-0.3234	-0.1884	-7.429	8.865e-12
3440086	6	43039901	6	rs6901007	43000812	G	ADD	148	-0.2074	0.03452	-0.275	-0.1397	-6.008	1.463e-08
3440086	6	43039901	6	rs9381225	42987267	A	ADD	148	-0.2058	0.03495	-0.2743	-0.1373	-5.89	2.617e-08
3440086	6	43039901	6	rs9462853	43018644	C	ADD	148	0.2173	0.04139	0.1361	0.2984	5.249	5.367e-07
3440086	6	43039901	6	rs6927188	43020567	G	ADD	148	0.2173	0.04139	0.1361	0.2984	5.249	5.367e-07
3440086	6	43039901	6	rs9471969	43014362	T	ADD	148	0.2053	0.04387	0.1193	0.2913	4.679	6.573e-06
3520612	19	60361947	19	rs891187	60363186	T	ADD	148	0.09903	0.01771	0.06432	0.1337	5.592	1.094e-07
3610139	1	110034632	1	rs11807	110062265	C	ADD	148	0.4654	0.0878	0.2933	0.6375	5.301	4.239e-07
3610139	1	110034632	1	rs11101992	110068277	C	ADD	148	0.445	0.08493	0.2786	0.6115	5.24	5.593e-07
3610139	1	110034632	1	rs865774	109970713	T	ADD	148	0.4588	0.1004	0.262	0.6556	4.568	1.048e-05
3710253	19	43913060	19	rs12976749	43811334	C	ADD	148	-0.2699	0.04713	-0.3623	-0.1775	-5.726	5.771e-08
3710253	19	43913060	19	rs2232997	43801815	T	ADD	148	-0.341	0.06129	-0.4612	-0.2209	-5.565	1.244e-07
3710253	19	43913060	19	rs750438	43796215	A	ADD	148	-0.2887	0.05488	-0.3963	-0.1812	-5.262	5.075e-07
3710253	19	43913060	19	rs2368524	43944078	A	ADD	148	-0.3126	0.06013	-0.4305	-0.1948	-5.199	6.754e-07
3710253	19	43913060	19	rs2287728	43887398	T	ADD	148	-0.3252	0.06451	-0.4517	-0.1988	-5.041	1.369e-06
3710253	19	43913060	19	rs12978914	43915557	T	ADD	148	-0.3252	0.06451	-0.4517	-0.1988	-5.041	1.369e-06
3710253	19	43913060	19	rs732135	43833814	T	ADD	148	-0.3255	0.06561	-0.4541	-0.1969	-4.961	1.948e-06
3780717	20	575666	20	rs6085283	580959	T	ADD	148	-0.4295	0.04611	-0.5198	-0.3391	-9.313	1.942e-16
3780717	20	575666	20	rs6076864	569825	C	ADD	148	-0.337	0.06146	-0.4575	-0.2166	-5.484	1.82e-07
3930392	14	20232042	14	rs9322855	20223139	C	ADD	148	-0.2149	0.0391	-0.2915	-0.1382	-5.496	1.717e-07
4610674	6	26486116	6	rs6933583	26463262	C	ADD	148	-0.6877	0.05837	-0.8021	-0.5733	-11.78	7.388e-23
4610674	6	26486116	6	rs4712981	26469409	T	ADD	148	-0.6877	0.05837	-0.8021	-0.5733	-11.78	7.388e-23
4610674	6	26486116	6	rs9379870	26482389	G	ADD	148	-0.6877	0.05837	-0.8021	-0.5733	-11.78	7.388e-23
4610674	6	26486116	6	rs9379858	26475668	C	ADD	148	-0.7947	0.08861	-0.9684	-0.6211	-8.969	1.453e-15
4610674	6	26486116	6	rs9379859	26477528	T	ADD	148	-0.7947	0.08861	-0.9684	-0.6211	-8.969	1.453e-15
4610674	6	26486116	6	rs12176317	26480765	G	ADD	148	-0.7947	0.08861	-0.9684	-0.6211	-8.969	1.453e-15
4610674	6	26486116	6	rs13195509	26571639	A	ADD	148	-0.7006	0.08552	-0.8682	-0.533	-8.192	1.266e-13
4610674	6	26486116	6	rs16891725	26587129	T	ADD	148	-0.7006	0.08552	-0.8682	-0.533	-8.192	1.266e-13
4610674	6	26486116	6	rs6923139	26421327	T	ADD	148	-0.7591	0.09336	-0.9421	-0.5761	-8.131	1.791e-13
4610674	6	26486116	6	rs12199613	26475197	T	ADD	148	-0.539	0.06689	-0.67	-0.4079	-8.058	2.704e-13
4610674	6	26486116	6	rs9379897	26709505	C	ADD	148	-0.6589	0.08777	-0.8309	-0.4869	-7.507	5.798e-12
4610674	6	26486116	6	rs11966360	26424961	G	ADD	148	-0.6351	0.08677	-0.8052	-0.4651	-7.32	1.606e-11
4610674	6	26486116	6	rs9358938	26495525	T	ADD	148	-0.6382	0.08817	-0.811	-0.4654	-7.238	2.503e-11
4610674	6	26486116	6	rs3857546	26265741	T	ADD	148	-0.6687	0.09521	-0.8553	-0.4821	-7.024	7.923e-11
4610674	6	26486116	6	rs4712984	26487516	T	ADD	148	-0.4815	0.07027	-0.6192	-0.3437	-6.851	1.973e-10
4610674	6	26486116	6	rs13192713	26051213	A	ADD	148	-0.6521	0.09826	-0.8446	-0.4595	-6.636	6.079e-10
4610674	6	26486116	6	rs9461245	26462551	A	ADD	148	-0.6168	0.099	-0.8109	-0.4228	-6.23	4.846e-09
4610674	6	26486116	6	rs4320356	26531539	T	ADD	148	-0.4406	0.07217	-0.5821	-0.2992	-6.106	9.036e-09
4610674	6	26486116	6	rs7748167	26012631	C	ADD	148	-0.6091	0.1013	-0.8077	-0.4106	-6.013	1.432e-08
4610674	6	26486116	6	rs3734523	26033966	A	ADD	148	-0.6091	0.1013	-0.8077	-0.4106	-6.013	1.432e-08
4610674	6	26486116	6	rs6940007	26039936	C	ADD	148	-0.6091	0.1013	-0.8077	-0.4106	-6.013	1.432e-08
4610674	6	26486116	6	rs2237236	26559532	G	ADD	148	-0.4305	0.07174	-0.5711	-0.2899	-6.001	1.516e-08
4610674	6	26486116	6	rs3799380	26575161	C	ADD	148	-0.4934	0.08333	-0.6568	-0.3301	-5.921	2.241e-08
4610674	6	26486116	6	rs7356849	26504718	C	ADD	148	-0.5693	0.09783	-0.7611	-0.3776	-5.82	3.676e-08
4610674	6	26486116	6	rs2093169	26603078	T	ADD	148	-0.478	0.08397	-0.6426	-0.3134	-5.693	6.768e-08
4610674	6	26486116	6	rs4712988	26507775	G	ADD	148	-0.5647	0.09926	-0.7592	-0.3701	-5.689	6.889e-08
4610674	6	26486116	6	rs9467632	25997685	G	ADD	148	-0.5599	0.1033	-0.7623	-0.3575	-5.421	2.437e-07
4610674	6	26486116	6	rs9379895	26700686	G	ADD	148	-0.418	0.07908	-0.573	-0.263	-5.285	4.562e-07
4610674	6	26486116	6	rs7740197	26771457	G	ADD	148	-0.418	0.07908	-0.573	-0.263	-5.285	4.562e-07
4610674	6	26486116	6	rs1977198	26574204	C	ADD	148	0.37	0.07777	0.2176	0.5224	4.758	4.714e-06
4610674	6	26486116	6	rs1624440	26541308	G	ADD	148	0.3697	0.07812	0.2166	0.5228	4.732	5.246e-06
4610674	6	26486116	6	rs1407045	26584134	G	ADD	148	0.3616	0.07679	0.2111	0.5121	4.709	5.805e-06
4610674	6	26486116	6	rs6926629	26607882	C	ADD	148	0.3684	0.07881	0.2139	0.5228	4.674	6.731e-06
4610674	6	26486116	6	rs3736781	26613341	A	ADD	148	0.3684	0.07881	0.2139	0.5228	4.674	6.731e-06
4610674	6	26486116	6	rs12526680	26658933	G	ADD	148	0.3684	0.07881	0.2139	0.5228	4.674	6.731e-06
4610674	6	26486116	6	rs2451741	26737383	G	ADD	148	0.3544	0.07904	0.1995	0.5094	4.484	1.484e-05
4610674	6	26486116	6	rs1796520	26518779	C	ADD	148	0.3467	0.07832	0.1932	0.5002	4.427	1.878e-05
4810274	16	88131368	16	rs3922633	88104547	T	ADD	148	0.1442	0.0193	0.1064	0.182	7.473	6.982e-12
4810274	16	88131368	16	rs382745	88131087	G	ADD	148	0.1426	0.01957	0.1043	0.181	7.29	1.894e-11
4810274	16	88131368	16	rs457372	88135736	A	ADD	148	0.1425	0.02015	0.103	0.182	7.073	6.082e-11
4810274	16	88131368	16	rs8060502	88116909	G	ADD	148	-0.1299	0.0197	-0.1685	-0.09129	-6.595	7.539e-10
4810274	16	88131368	16	rs464349	88183752	T	ADD	148	0.1214	0.02093	0.08041	0.1624	5.802	3.999e-08
4810274	16	88131368	16	rs4238830	88067742	T	ADD	148	0.1072	0.01982	0.06836	0.1461	5.409	2.579e-07
4810274	16	88131368	16	rs4785568	88081208	G	ADD	148	0.1072	0.01982	0.06836	0.1461	5.409	2.579e-07
4810274	16	88131368	16	rs3803681	88072257	T	ADD	148	0.1049	0.0199	0.06593	0.1439	5.274	4.805e-07
4810274	16	88131368	16	rs2911265	88038829	A	ADD	148	0.1031	0.02007	0.06375	0.1424	5.136	8.974e-07
4810274	16	88131368	16	rs2911244	88049361	G	ADD	148	0.1031	0.02007	0.06375	0.1424	5.136	8.974e-07
4810274	16	88131368	16	rs9929606	88055038	G	ADD	148	-0.1027	0.02078	-0.1434	-0.06194	-4.94	2.137e-06
4810274	16	88131368	16	rs4785674	88064114	A	ADD	148	-0.09872	0.02103	-0.1399	-0.05749	-4.693	6.192e-06
4810274	16	88131368	16	rs2965946	88044113	T	ADD	148	-0.09722	0.02091	-0.1382	-0.05623	-4.649	7.478e-06
4810274	16	88131368	16	rs2035481	87947857	A	ADD	148	-0.0874	0.01977	-0.1262	-0.04864	-4.42	1.931e-05
4860070	11	44061868	11	rs7951555	44047975	G	ADD	148	0.4204	0.04515	0.3319	0.5089	9.311	1.965e-16
4860070	11	44061868	11	rs4755227	44078659	T	ADD	148	0.1873	0.03872	0.1114	0.2631	4.837	3.352e-06
4860070	11	44061868	11	rs3134907	44056164	C	ADD	148	0.1969	0.0417	0.1151	0.2786	4.721	5.509e-06
4880521	13	114056105	13	rs7994556	114016178	T	ADD	148	0.2495	0.03243	0.186	0.3131	7.694	2.061e-12
4880521	13	114056105	13	rs7324744	114026140	G	ADD	148	0.2495	0.03243	0.186	0.3131	7.694	2.061e-12
4880521	13	114056105	13	rs7994573	114026490	C	ADD	148	0.2495	0.03243	0.186	0.3131	7.694	2.061e-12
4880521	13	114056105	13	rs9314907	114033265	T	ADD	148	0.2495	0.03243	0.186	0.3131	7.694	2.061e-12
4880521	13	114056105	13	rs7319446	114047264	A	ADD	148	0.2495	0.03243	0.186	0.3131	7.694	2.061e-12
4880521	13	114056105	13	rs9590409	114058599	A	ADD	148	0.2495	0.03243	0.186	0.3131	7.694	2.061e-12
4880521	13	114056105	13	rs9314909	114061118	C	ADD	148	0.2495	0.03243	0.186	0.3131	7.694	2.061e-12
4880521	13	114056105	13	rs9562187	114059427	T	ADD	148	0.2039	0.03147	0.1422	0.2656	6.478	1.375e-09
4880521	13	114056105	13	rs9562157	113999458	A	ADD	148	0.1962	0.03196	0.1336	0.2589	6.14	7.605e-09
4880521	13	114056105	13	rs7331784	114013597	G	ADD	148	0.2598	0.04578	0.1701	0.3495	5.675	7.351e-08
4880521	13	114056105	13	rs7323386	113992797	T	ADD	148	0.2351	0.04363	0.1496	0.3206	5.388	2.839e-07
4880521	13	114056105	13	rs9525322	114089438	G	ADD	148	0.2631	0.0544	0.1565	0.3697	4.836	3.358e-06
4880521	13	114056105	13	rs9525204	114094012	A	ADD	148	0.2631	0.0544	0.1565	0.3697	4.836	3.358e-06
4880521	13	114056105	13	rs11147327	114101439	C	ADD	148	0.2631	0.0544	0.1565	0.3697	4.836	3.358e-06
4880521	13	114056105	13	rs9525207	114125098	A	ADD	148	0.2631	0.0544	0.1565	0.3697	4.836	3.358e-06
4880521	13	114056105	13	rs11147321	113984542	G	ADD	148	0.2347	0.04899	0.1387	0.3307	4.792	4.072e-06
4880521	13	114056105	13	rs9590480	114003977	A	ADD	148	0.2443	0.05109	0.1441	0.3444	4.781	4.263e-06
4880521	13	114056105	13	rs7320104	114077867	G	ADD	148	0.2248	0.04713	0.1324	0.3172	4.769	4.486e-06
4880521	13	114056105	13	rs3813131	114108121	A	ADD	148	0.2539	0.05343	0.1492	0.3586	4.753	4.814e-06
4880521	13	114056105	13	rs7316983	114092980	T	ADD	148	0.2549	0.05375	0.1496	0.3603	4.743	5.017e-06
4880521	13	114056105	13	rs9590464	113941987	G	ADD	148	0.2257	0.04948	0.1287	0.3226	4.56	1.083e-05
4880521	13	114056105	13	rs11147317	113957498	G	ADD	148	0.2257	0.04948	0.1287	0.3226	4.56	1.083e-05
5360064	2	85778910	2	rs7577293	85788793	T	ADD	148	0.5535	0.09268	0.3719	0.7352	5.973	1.743e-08
5360619	13	114056101	13	rs7994556	114016178	T	ADD	148	0.2063	0.02888	0.1497	0.2629	7.144	4.164e-11
5360619	13	114056101	13	rs7324744	114026140	G	ADD	148	0.2063	0.02888	0.1497	0.2629	7.144	4.164e-11
5360619	13	114056101	13	rs7994573	114026490	C	ADD	148	0.2063	0.02888	0.1497	0.2629	7.144	4.164e-11
5360619	13	114056101	13	rs9314907	114033265	T	ADD	148	0.2063	0.02888	0.1497	0.2629	7.144	4.164e-11
5360619	13	114056101	13	rs7319446	114047264	A	ADD	148	0.2063	0.02888	0.1497	0.2629	7.144	4.164e-11
5360619	13	114056101	13	rs9590409	114058599	A	ADD	148	0.2063	0.02888	0.1497	0.2629	7.144	4.164e-11
5360619	13	114056101	13	rs9314909	114061118	C	ADD	148	0.2063	0.02888	0.1497	0.2629	7.144	4.164e-11
5360619	13	114056101	13	rs7331784	114013597	G	ADD	148	0.2121	0.04049	0.1327	0.2914	5.238	5.661e-07
5360619	13	114056101	13	rs9562187	114059427	T	ADD	148	0.1489	0.02863	0.09278	0.205	5.201	6.686e-07
5360619	13	114056101	13	rs9562157	113999458	A	ADD	148	0.1415	0.02902	0.08462	0.1984	4.876	2.822e-06
5360619	13	114056101	13	rs7320104	114077867	G	ADD	148	0.1896	0.04133	0.1086	0.2706	4.589	9.625e-06
5360619	13	114056101	13	rs9525322	114089438	G	ADD	148	0.2163	0.04789	0.1224	0.3101	4.517	1.298e-05
5360619	13	114056101	13	rs9525204	114094012	A	ADD	148	0.2163	0.04789	0.1224	0.3101	4.517	1.298e-05
5360619	13	114056101	13	rs11147327	114101439	C	ADD	148	0.2163	0.04789	0.1224	0.3101	4.517	1.298e-05
5360619	13	114056101	13	rs9525207	114125098	A	ADD	148	0.2163	0.04789	0.1224	0.3101	4.517	1.298e-05
5360619	13	114056101	13	rs3813131	114108121	A	ADD	148	0.2087	0.04702	0.1166	0.3009	4.44	1.78e-05
5360692	1	159064343	1	rs3766377	159067183	G	ADD	148	0.1784	0.03951	0.101	0.2558	4.516	1.302e-05
5720682	7	150133062	7	rs7806458	150107821	G	ADD	148	1.003	0.05187	0.9013	1.105	19.34	7.389e-42
5720682	7	150133062	7	rs3173833	150122017	T	ADD	148	0.8216	0.06549	0.6932	0.9499	12.54	7.358e-25
5720682	7	150133062	7	rs10265670	150093327	G	ADD	148	-0.7522	0.08237	-0.9136	-0.5907	-9.131	5.635e-16
5720682	7	150133062	7	rs2072443	150121309	T	ADD	148	-0.6643	0.07536	-0.812	-0.5166	-8.816	3.542e-15
5720682	7	150133062	7	rs10281675	150116334	T	ADD	148	0.6594	0.08562	0.4916	0.8272	7.702	1.975e-12
5720682	7	150133062	7	rs1403222	149884846	A	ADD	148	-0.3764	0.08318	-0.5395	-0.2134	-4.526	1.251e-05
5720682	7	150133062	7	rs939958	149888701	C	ADD	148	-0.3764	0.08318	-0.5395	-0.2134	-4.526	1.251e-05
5820008	11	117911528	11	rs11216886	117916634	C	ADD	148	0.243	0.03057	0.1831	0.3029	7.948	5.002e-13
5820008	11	117911528	11	rs17742	117978595	C	ADD	148	0.243	0.03057	0.1831	0.3029	7.948	5.002e-13
5820008	11	117911528	11	rs524936	117847131	A	ADD	148	0.2295	0.0329	0.165	0.294	6.974	1.031e-10
5820008	11	117911528	11	rs629470	117825763	A	ADD	148	0.1618	0.03176	0.09958	0.2241	5.095	1.075e-06
5820008	11	117911528	11	rs4938561	118223695	C	ADD	148	0.1208	0.02518	0.07144	0.1701	4.798	3.968e-06
5820008	11	117911528	11	rs7933007	118235879	C	ADD	148	0.1208	0.02518	0.07144	0.1701	4.798	3.968e-06
5820008	11	117911528	11	rs538645	118216279	C	ADD	148	0.1186	0.02535	0.0689	0.1683	4.677	6.626e-06
5820008	11	117911528	11	rs572126	117864371	G	ADD	148	0.1358	0.03086	0.07536	0.1963	4.402	2.08e-05
5820008	11	117911528	11	rs537975	117868079	T	ADD	148	0.1358	0.03086	0.07536	0.1963	4.402	2.08e-05
5870397	1	154480121	1	rs7522860	154541905	G	ADD	148	0.1582	0.01855	0.1219	0.1946	8.528	1.862e-14
5870397	1	154480121	1	rs933489	154501744	T	ADD	148	0.1579	0.01862	0.1214	0.1944	8.482	2.417e-14
5870397	1	154480121	1	rs11264462	154508352	A	ADD	148	-0.1168	0.02185	-0.1596	-0.07398	-5.346	3.452e-07
5870397	1	154480121	1	rs6684514	154522080	A	ADD	148	-0.1173	0.02196	-0.1604	-0.07431	-5.344	3.483e-07
5870397	1	154480121	1	rs10908495	154530564	C	ADD	148	-0.1173	0.02196	-0.1604	-0.07431	-5.344	3.483e-07
5870397	1	154480121	1	rs10908496	154530624	A	ADD	148	-0.1173	0.02196	-0.1604	-0.07431	-5.344	3.483e-07
5870397	1	154480121	1	rs10908498	154544799	C	ADD	148	-0.1173	0.02196	-0.1604	-0.07431	-5.344	3.483e-07
5870397	1	154480121	1	rs10908502	154566706	G	ADD	148	-0.1173	0.02196	-0.1604	-0.07431	-5.344	3.483e-07
5870397	1	154480121	1	rs11264477	154587778	T	ADD	148	-0.1185	0.02241	-0.1624	-0.07455	-5.287	4.52e-07
5870397	1	154480121	1	rs2246476	154508325	C	ADD	148	0.1204	0.02449	0.07236	0.1684	4.914	2.397e-06
5890564	15	63037813	15	rs1628955	62974273	T	ADD	148	0.4809	0.03504	0.4123	0.5496	13.72	6.157e-28
5890564	15	63037813	15	rs832884	62938688	T	ADD	148	0.4375	0.04011	0.3589	0.5161	10.91	1.432e-20
5890564	15	63037813	15	rs1352093	62927573	A	ADD	148	0.3963	0.0424	0.3132	0.4794	9.347	1.591e-16
5890564	15	63037813	15	rs2414858	62915894	G	ADD	148	0.3903	0.04247	0.3071	0.4736	9.192	3.956e-16
5890564	15	63037813	15	rs936867	62982315	G	ADD	148	-0.3438	0.04278	-0.4276	-0.2599	-8.036	3.062e-13
5890564	15	63037813	15	rs4287512	62997194	T	ADD	148	-0.2382	0.04747	-0.3312	-0.1451	-5.016	1.528e-06
5900170	2	218968548	2	rs1059823	218968088	G	ADD	148	-0.1069	0.02164	-0.1493	-0.06448	-4.94	2.142e-06
5900170	2	218968548	2	rs2279014	218969420	T	ADD	148	-0.1039	0.02303	-0.149	-0.05874	-4.51	1.334e-05
5960136	12	7790247	12	rs12310416	7803942	G	ADD	148	0.4582	0.03242	0.3946	0.5217	14.13	5.46e-29
5960136	12	7790247	12	rs11055588	7792996	A	ADD	148	0.3588	0.04489	0.2708	0.4468	7.993	3.893e-13
5960136	12	7790247	12	rs7303925	7811131	G	ADD	148	-0.311	0.03981	-0.389	-0.2329	-7.811	1.079e-12
5960136	12	7790247	12	rs1894823	7781816	T	ADD	148	0.3487	0.04664	0.2573	0.4402	7.477	6.824e-12
5960136	12	7790247	12	rs12367053	7821438	A	ADD	148	0.2564	0.04464	0.1689	0.3439	5.744	5.284e-08
5960136	12	7790247	12	rs11055677	7813713	G	ADD	148	-0.2275	0.05043	-0.3263	-0.1286	-4.511	1.331e-05
6270037	9	133442112	9	rs7036709	133498263	G	ADD	148	-0.1488	0.03115	-0.2099	-0.08776	-4.778	4.326e-06
6270138	1	58813839	1	rs6690139	58822920	G	ADD	148	0.5367	0.03395	0.4701	0.6032	15.81	2.826e-33
6270138	1	58813839	1	rs12118488	58712090	A	ADD	148	0.5239	0.03475	0.4558	0.592	15.08	2.024e-31
6270138	1	58813839	1	rs6664314	58828914	C	ADD	148	0.4301	0.03994	0.3518	0.5084	10.77	3.329e-20
6270138	1	58813839	1	rs659061	58797023	G	ADD	148	0.3276	0.03751	0.2541	0.4011	8.734	5.693e-15
6270138	1	58813839	1	rs4912195	58739929	T	ADD	148	0.3182	0.0379	0.2439	0.3925	8.396	3.953e-14
6270138	1	58813839	1	rs7547036	58786921	G	ADD	148	0.3182	0.0379	0.2439	0.3925	8.396	3.953e-14
6270138	1	58813839	1	rs6656025	58750985	T	ADD	148	0.2503	0.03858	0.1747	0.3259	6.488	1.309e-09
6270138	1	58813839	1	rs11207272	58846018	C	ADD	148	0.3346	0.05811	0.2207	0.4485	5.758	4.96e-08
6270138	1	58813839	1	rs513436	58909861	C	ADD	148	0.2627	0.05649	0.152	0.3734	4.651	7.411e-06
6270138	1	58813839	1	rs232857	58893238	C	ADD	148	0.2727	0.06174	0.1517	0.3937	4.417	1.955e-05
6270743	21	41640840	21	rs441810	41620777	G	ADD	148	0.2905	0.02709	0.2374	0.3436	10.72	4.446e-20
6270743	21	41640840	21	rs417708	41639532	T	ADD	148	0.2514	0.03033	0.1919	0.3108	8.288	7.35e-14
6270743	21	41640840	21	rs2158354	41632045	C	ADD	148	0.231	0.02927	0.1737	0.2884	7.893	6.82e-13
6270743	21	41640840	21	rs2838019	41643654	T	ADD	148	0.2575	0.03421	0.1904	0.3245	7.526	5.21e-12
6270743	21	41640840	21	rs424992	41633806	T	ADD	148	0.2206	0.02946	0.1628	0.2783	7.486	6.495e-12
6270743	21	41640840	21	rs2189512	41649578	C	ADD	148	0.1813	0.03278	0.117	0.2455	5.531	1.46e-07
6270743	21	41640840	21	rs7278220	41647250	A	ADD	148	0.1573	0.0317	0.09514	0.2194	4.961	1.947e-06
6480494	10	131455257	10	rs11016853	131333980	G	ADD	148	-0.2274	0.03916	-0.3041	-0.1506	-5.807	3.905e-08
6480494	10	131455257	10	rs4751104	131295348	A	ADD	148	-0.2293	0.03982	-0.3074	-0.1513	-5.759	4.92e-08
6480494	10	131455257	10	rs12247354	131326551	G	ADD	148	-0.2307	0.04545	-0.3198	-0.1416	-5.075	1.179e-06
6480494	10	131455257	10	rs4751107	131317651	T	ADD	148	-0.2304	0.04712	-0.3228	-0.1381	-4.89	2.661e-06
6480494	10	131455257	10	rs531572	131317559	C	ADD	148	-0.1953	0.0409	-0.2754	-0.1151	-4.774	4.389e-06
6480494	10	131455257	10	rs4750759	131326593	A	ADD	148	-0.1953	0.0409	-0.2754	-0.1151	-4.774	4.389e-06
6480494	10	131455257	10	rs553371	131303666	T	ADD	148	-0.1962	0.04111	-0.2768	-0.1157	-4.773	4.404e-06
6480494	10	131455257	10	rs574831	131269180	A	ADD	148	-0.1894	0.04041	-0.2686	-0.1102	-4.688	6.34e-06
6480494	10	131455257	10	rs496298	131245120	A	ADD	148	-0.1987	0.04243	-0.2818	-0.1155	-4.683	6.467e-06
6480494	10	131455257	10	rs4751099	131236454	C	ADD	148	-0.2063	0.04416	-0.2928	-0.1197	-4.672	6.787e-06
6480494	10	131455257	10	rs10466114	131257358	T	ADD	148	-0.2058	0.0442	-0.2925	-0.1192	-4.657	7.223e-06
6480494	10	131455257	10	rs551491	131287811	G	ADD	148	-0.1903	0.04103	-0.2708	-0.1099	-4.64	7.777e-06
6480494	10	131455257	10	rs3852507	131289606	T	ADD	148	-0.1903	0.04103	-0.2708	-0.1099	-4.64	7.777e-06
6480494	10	131455257	10	rs10764889	131231511	A	ADD	148	0.187	0.0406	0.1074	0.2666	4.606	8.957e-06
6480494	10	131455257	10	rs12246239	131189694	C	ADD	148	-0.2082	0.0457	-0.2977	-0.1186	-4.555	1.107e-05
6480494	10	131455257	10	rs1762438	131153447	C	ADD	148	-0.1997	0.04422	-0.2863	-0.113	-4.515	1.304e-05
6480494	10	131455257	10	rs7477105	131203814	A	ADD	148	-0.1926	0.04305	-0.277	-0.1082	-4.474	1.55e-05
6580041	2	85775043	2	rs7577293	85788793	T	ADD	148	0.5701	0.09813	0.3778	0.7624	5.81	3.857e-08
6580408	11	65407732	11	rs622614	65419815	T	ADD	148	-0.4113	0.0668	-0.5422	-0.2803	-6.156	7.013e-09
6580408	11	65407732	11	rs583887	65400603	T	ADD	148	-0.4022	0.06671	-0.533	-0.2715	-6.03	1.316e-08
6580408	11	65407732	11	rs635375	65378571	G	ADD	148	-0.2932	0.05607	-0.4031	-0.1833	-5.229	5.874e-07
6580408	11	65407732	11	rs13817	65384910	G	ADD	148	-0.2932	0.05607	-0.4031	-0.1833	-5.229	5.874e-07
6580408	11	65407732	11	rs11227306	65335248	A	ADD	148	-0.2711	0.05907	-0.3868	-0.1553	-4.589	9.611e-06
6620291	14	23965655	14	rs2273629	23968591	G	ADD	148	-0.1984	0.02787	-0.253	-0.1438	-7.12	4.718e-11
6620291	14	23965655	14	rs4982912	23973124	A	ADD	148	-0.1929	0.02815	-0.2481	-0.1377	-6.852	1.965e-10
6620681	7	150119853	7	rs7806458	150107821	G	ADD	148	0.4373	0.03435	0.37	0.5047	12.73	2.4e-25
6620681	7	150119853	7	rs3173833	150122017	T	ADD	148	0.3527	0.03825	0.2778	0.4277	9.223	3.295e-16
6620681	7	150119853	7	rs10265670	150093327	G	ADD	148	-0.3687	0.04282	-0.4526	-0.2848	-8.61	1.161e-14
6620681	7	150119853	7	rs2072443	150121309	T	ADD	148	-0.2927	0.04089	-0.3728	-0.2125	-7.158	3.851e-11
6620681	7	150119853	7	rs10281675	150116334	T	ADD	148	0.3134	0.04473	0.2257	0.401	7.006	8.719e-11
6650086	19	18414850	19	rs8107347	18473748	A	ADD	148	0.1891	0.03927	0.1121	0.266	4.814	3.692e-06
6650086	19	18414850	19	rs4808136	18479867	A	ADD	148	0.1891	0.03927	0.1121	0.266	4.814	3.692e-06
6650086	19	18414850	19	rs10411009	18467266	G	ADD	148	0.1875	0.03944	0.1102	0.2648	4.755	4.775e-06
6650086	19	18414850	19	rs7258465	18394642	C	ADD	148	0.1827	0.0389	0.1064	0.2589	4.696	6.134e-06
6650086	19	18414850	19	rs2303697	18407678	G	ADD	148	0.1827	0.0389	0.1064	0.2589	4.696	6.134e-06
6650086	19	18414850	19	rs2385089	18411434	A	ADD	148	0.1824	0.03904	0.1059	0.2589	4.672	6.778e-06
6650086	19	18414850	19	rs2278238	18437484	C	ADD	148	0.1824	0.03904	0.1059	0.2589	4.672	6.778e-06
6660576	19	43592399	19	rs8108440	43580552	C	ADD	148	-0.4755	0.09444	-0.6606	-0.2904	-5.035	1.406e-06
6660576	19	43592399	19	rs3786874	43450782	G	ADD	148	-0.3551	0.07864	-0.5092	-0.201	-4.516	1.304e-05
6860465	1	201403647	1	rs10920579	201425595	A	ADD	148	-0.3133	0.05097	-0.4132	-0.2134	-6.147	7.349e-09
6860465	1	201403647	1	rs946263	201432004	G	ADD	148	-0.3133	0.05097	-0.4132	-0.2134	-6.147	7.349e-09
6860465	1	201403647	1	rs880633	201419424	T	ADD	148	-0.2329	0.04086	-0.313	-0.1528	-5.701	6.522e-08
6860465	1	201403647	1	rs946261	201424496	C	ADD	148	-0.245	0.04344	-0.3301	-0.1599	-5.64	8.72e-08
6860465	1	201403647	1	rs946259	201418800	C	ADD	148	-0.228	0.04252	-0.3113	-0.1447	-5.362	3.196e-07
6860465	1	201403647	1	rs2297950	201460809	T	ADD	148	0.2244	0.04766	0.1309	0.3178	4.708	5.833e-06
6900241	12	121979545	12	rs7304782	122285397	G	ADD	148	0.1904	0.03728	0.1174	0.2635	5.108	1.014e-06
6900241	12	121979545	12	rs1626899	122274016	A	ADD	148	0.1878	0.03936	0.1107	0.265	4.772	4.424e-06
6900241	12	121979545	12	rs4460848	122243763	A	ADD	148	0.177	0.03772	0.1031	0.2509	4.692	6.223e-06
6900241	12	121979545	12	rs1727302	122198883	G	ADD	148	0.1745	0.03782	0.1004	0.2486	4.615	8.638e-06
6900241	12	121979545	12	rs1790126	122249516	G	ADD	148	0.1793	0.03956	0.1018	0.2569	4.533	1.212e-05
6900241	12	121979545	12	rs11057192	122259373	T	ADD	148	0.1793	0.03956	0.1018	0.2569	4.533	1.212e-05
6900241	12	121979545	12	rs1790131	122266963	G	ADD	148	0.1793	0.03956	0.1018	0.2569	4.533	1.212e-05
6900241	12	121979545	12	rs949142	122199996	A	ADD	148	0.1752	0.03958	0.09759	0.2528	4.425	1.889e-05
6900241	12	121979545	12	rs1716165	122214834	G	ADD	148	0.1752	0.03958	0.09759	0.2528	4.425	1.889e-05
6900450	4	17097522	4	rs7661303	17128018	T	ADD	148	-0.2256	0.0269	-0.2783	-0.1729	-8.387	4.166e-14
6960661	22	44115217	22	rs104664	44090518	G	ADD	148	1.095	0.04234	1.012	1.178	25.85	5.888e-56
6960661	22	44115217	22	rs136564	44143538	C	ADD	148	1.095	0.04234	1.012	1.178	25.85	5.888e-56
6960661	22	44115217	22	rs136584	44154877	A	ADD	148	1.095	0.04234	1.012	1.178	25.85	5.888e-56
6960661	22	44115217	22	rs6006992	44121424	A	ADD	148	1.085	0.04307	1.001	1.17	25.2	1.206e-54
6960661	22	44115217	22	rs226503	44083905	C	ADD	148	1.09	0.05239	0.9877	1.193	20.81	2.946e-45
6960661	22	44115217	22	rs1022476	44200379	T	ADD	148	1.065	0.09717	0.8747	1.256	10.96	1.04e-20
6960661	22	44115217	22	rs1003505	44223345	A	ADD	148	1.042	0.1362	0.775	1.309	7.648	2.666e-12
6960661	22	44115217	22	rs7286605	44097291	G	ADD	148	0.4614	0.0648	0.3344	0.5884	7.12	4.725e-11
6960661	22	44115217	22	rs7290139	44097407	A	ADD	148	0.4614	0.0648	0.3344	0.5884	7.12	4.725e-11
6960661	22	44115217	22	rs11704481	44110992	G	ADD	148	0.4626	0.06541	0.3344	0.5908	7.072	6.11e-11
6960661	22	44115217	22	rs2272804	44188288	A	ADD	148	0.4359	0.06813	0.3024	0.5694	6.398	2.07e-09
6960661	22	44115217	22	rs226499	44081739	A	ADD	148	0.4153	0.06752	0.283	0.5477	6.151	7.19e-09
6960661	22	44115217	22	rs2064068	44115149	C	ADD	148	0.379	0.06706	0.2476	0.5104	5.652	8.217e-08
6960661	22	44115217	22	rs719925	44137422	T	ADD	148	0.3702	0.06784	0.2372	0.5032	5.457	2.062e-07
6960661	22	44115217	22	rs136585	44157999	G	ADD	148	0.3702	0.06784	0.2372	0.5032	5.457	2.062e-07
6960661	22	44115217	22	rs9754402	44193200	C	ADD	148	0.3698	0.06789	0.2367	0.5029	5.447	2.16e-07
6960661	22	44115217	22	rs136591	44161310	A	ADD	148	0.3645	0.06748	0.2323	0.4968	5.402	2.664e-07
6960661	22	44115217	22	rs136612	44173030	G	ADD	148	0.3645	0.06748	0.2323	0.4968	5.402	2.664e-07
6960661	22	44115217	22	rs2103541	44175891	C	ADD	148	0.3645	0.06748	0.2323	0.4968	5.402	2.664e-07
6960661	22	44115217	22	rs6007031	44209411	G	ADD	148	0.368	0.06815	0.2344	0.5016	5.4	2.682e-07
6960661	22	44115217	22	rs5764725	44201991	T	ADD	148	0.3648	0.06872	0.2301	0.4995	5.308	4.097e-07
6980192	16	144468	16	rs2541675	158735	A	ADD	148	1.38	0.148	1.09	1.67	9.323	1.829e-16
6980192	16	144468	16	rs2858942	165653	A	ADD	148	1.309	0.1571	1.001	1.617	8.335	5.61e-14
6980192	16	144468	16	rs8051485	226983	T	ADD	148	1.311	0.162	0.9931	1.628	8.091	2.246e-13
6980192	16	144468	16	rs3918352	187889	A	ADD	148	0.9037	0.1639	0.5825	1.225	5.514	1.58e-07
6980192	16	144468	16	rs12719801	321142	T	ADD	148	-0.7702	0.1413	-1.047	-0.4932	-5.45	2.126e-07
6980192	16	144468	16	rs3848368	354609	T	ADD	148	0.7359	0.1378	0.4658	1.006	5.341	3.52e-07
6980192	16	144468	16	rs7359414	302639	T	ADD	148	0.7136	0.1409	0.4374	0.9899	5.063	1.241e-06
7040546	2	30720292	2	rs1662955	30524477	C	ADD	148	0.2265	0.04063	0.1469	0.3062	5.576	1.178e-07
7040546	2	30720292	2	rs1612616	30529926	T	ADD	148	0.2249	0.04068	0.1451	0.3046	5.528	1.481e-07
7040546	2	30720292	2	rs1723167	30568152	C	ADD	148	0.2249	0.04068	0.1451	0.3046	5.528	1.481e-07
7040546	2	30720292	2	rs12471868	30716612	G	ADD	148	0.2377	0.05029	0.1392	0.3363	4.727	5.365e-06
7040546	2	30720292	2	rs6723023	30717510	C	ADD	148	0.2377	0.05029	0.1392	0.3363	4.727	5.365e-06
7040546	2	30720292	2	rs10170012	30596900	A	ADD	148	0.2358	0.05129	0.1353	0.3364	4.597	9.277e-06
7040546	2	30720292	2	rs2363851	30659135	T	ADD	148	0.2358	0.05129	0.1353	0.3364	4.597	9.277e-06
7150598	1	110078155	1	rs1109138	110079472	T	ADD	148	-0.319	0.03004	-0.3779	-0.2601	-10.62	8.177e-20
7150598	1	110078155	1	rs10735234	110083464	G	ADD	148	-0.3179	0.03031	-0.3773	-0.2585	-10.49	1.788e-19
7150598	1	110078155	1	rs6684608	110097812	T	ADD	148	-0.2974	0.03115	-0.3585	-0.2364	-9.547	4.875e-17
7150598	1	110078155	1	rs1887547	110097295	T	ADD	148	-0.2798	0.03173	-0.342	-0.2176	-8.817	3.522e-15
7150598	1	110078155	1	rs11807	110062265	C	ADD	148	0.3006	0.04315	0.216	0.3851	6.966	1.078e-10
7150598	1	110078155	1	rs11101992	110068277	C	ADD	148	0.2825	0.04203	0.2001	0.3648	6.721	3.91e-10
7160400	1	163889029	1	rs4147592	163866770	A	ADD	148	-0.267	0.03605	-0.3377	-0.1964	-7.406	1.006e-11
7320270	23	151979380	23	rs1023435	151958120	G	ADD	148	0.3005	0.06275	0.1775	0.4235	4.788	4.158e-06
7320270	23	151979380	23	rs6627737	151971610	C	ADD	148	-0.3326	0.07098	-0.4717	-0.1935	-4.686	6.434e-06
7330070	17	40862575	17	rs1230101	40839557	A	ADD	148	0.253	0.04843	0.1581	0.3479	5.225	6.007e-07
7330070	17	40862575	17	rs1230103	40841574	A	ADD	148	0.253	0.04843	0.1581	0.3479	5.225	6.007e-07

## Sheet: Annotation
Field Name	Description
PROBE	probename
PROBECHR	Chromosome on which the probe is located
LOCUS	Genomic position of C in CG dinucleotide (for methylation) or Genomic position (middle base-pair of probe coordinates) for expression
CHR	Chromosome on which the SNP is located
SNP	SNP identifier
BP	Physical position (base-pair)
A1	Tested allele
TEST	Code for the test (ADD means the additive effects of allele dosage)
NMISS	Number of non-missing individuals included in analysis
BETA	Regression coefficient
SE	Standard error
L95	Lower bound of 95% confidence interval for regression coefficient
U95	Upper bound of 95% confidence interval for regression coefficient
STAT	Coefficient t-statistic
P	Asymptotic p-value for t-statistic
