# Supplementary material for: Genetic analysis of DNA methylation and gene expression levels in whole blood of healthy human subjects
Source: BMC Genomics. 2012 Nov 17;13:636. doi: 10.1186/1471-2164-13-636 (PMC3583143; doi:10.1186/1471-2164-13-636)
Supplement: Additional file 4 — Table S3. Is a table with all LEO results. Combinations that have a LEO score above 0.8 for the model S>M>E are shown in light yellow of which LEO scores above 3 are shown in dark yellow. For the reverse model (S>E>M) combinations with a LEO score above 0.8 are shown in orange. Significant p-values (above 0.01) are coloured in green. [file 1471-2164-13-636-S4.xls]

## Sheet: Leo_scores
SNP	MethProbe	XProbe	LEO_snp_meth_expr	Pval_snp_meth_expr	LEO_snp_expr_meth	Pval_snp_expr_meth	corr_SNP_Meth	corr_SNP_EXPR	corr_Meth_EXPR	CHR	SNP_BP	A1	P-value_association_Expr_SNP	P-value_association_Meth_SNP	Gene_ID	Symbol	Distance_to_TSS	CPG_ISLAND	A1	A2	MAF	NCHROBS	GENO	O(HET)	E(HET)	HW_P-value	SNP_M_XP
rs1332776	cg27535305	1010730	-1.07665	0.00286126	-6.62434	8.10724e-09	0.514846	-0.364187	-0.325946	1	52962404	G	5.62e-06	2.22e-11	6342	SCP2	298	Shore	G	A	0.4797	296	37/68/43	0.4595	0.4992	0.3273	rs1332776_cg27535305_1010730
rs6661196	cg27535305	1010730	-1.46008	0.00162617	-7.09036	3.80967e-09	0.524442	-0.376665	-0.325946	1	52976252	G	5.09e-06	5.92e-12	6342	SCP2	298	Shore	G	A	0.4831	296	36/71/41	0.4797	0.4994	0.6243	rs6661196_cg27535305_1010730
rs4500255	cg27535305	1010730	-0.956633	0.00527599	-8.69508	9.63505e-11	0.556523	-0.359756	-0.325946	1	52985867	G	8.46e-06	1.33e-13	6342	SCP2	298	Shore	G	A	0.4324	296	30/68/50	0.4595	0.4909	0.5024	rs4500255_cg27535305_1010730
rs4926930	cg27535305	1010730	-0.956633	0.00527599	-8.69508	9.63505e-11	0.556523	-0.359756	-0.325946	1	52989923	G	8.46e-06	1.33e-13	6342	SCP2	298	Shore	G	A	0.4324	296	30/68/50	0.4595	0.4909	0.5024	rs4926930_cg27535305_1010730
rs7523761	cg27535305	1010730	-1.86136	0.00153419	-10.5502	3.14071e-12	0.588797	-0.388228	-0.325946	1	53023503	C	3.43e-06	1.57e-15	6342	SCP2	298	Shore	C	T	0.4122	296	25/72/51	0.4865	0.4846	1	rs7523761_cg27535305_1010730
rs551591	cg27535305	1010730	-1.60317	0.00281031	-11.5543	3.14526e-13	0.605412	-0.379975	-0.325946	1	53074464	A	6.71e-06	1.42e-16	6342	SCP2	298	Shore	A	G	0.3885	296	20/75/53	0.5068	0.4751	0.4906	rs551591_cg27535305_1010730
rs504816	cg27535305	1010730	-1.60317	0.00281031	-11.5543	3.14526e-13	0.605412	-0.379975	-0.325946	1	53080545	T	6.71e-06	1.42e-16	6342	SCP2	298	Shore	T	G	0.3885	296	20/75/53	0.5068	0.4751	0.4906	rs504816_cg27535305_1010730
rs480299	cg27535305	1010730	-4.305	4.48983e-05	-15	0	0.711856	-0.449318	-0.325946	1	53092862	G	9.45e-09	1.17e-24	6342	SCP2	298	Shore	G	T	0.3446	296	15/72/61	0.4865	0.4517	0.466	rs480299_cg27535305_1010730
rs514881	cg27535305	1010730	-5.06239	8.61019e-06	-15	0	0.697569	-0.46782	-0.325946	1	53109325	C	1.59e-09	1.73e-23	6342	SCP2	298	Shore	C	T	0.3378	296	14/72/62	0.4865	0.4474	0.3593	rs514881_cg27535305_1010730
rs515857	cg27535305	1010730	-0.91044	0.00597445	-8.96278	5.29614e-11	0.561545	-0.358154	-0.325946	1	53109447	T	1.57e-05	2.92e-14	6342	SCP2	298	Shore	T	C	0.3919	296	21/74/53	0.5	0.4766	0.608	rs515857_cg27535305_1010730
rs512723	cg27535305	1010730	-1.92894	0.00120345	-9.81195	1.57547e-11	0.576068	-0.390524	-0.325946	1	53116468	A	1.81e-06	1.91e-15	6342	SCP2	298	Shore	A	G	0.4088	296	22/77/49	0.5203	0.4834	0.3988	rs512723_cg27535305_1010730
rs562641	cg27535305	1010730	-4.6653	1.04026e-05	-12.4504	1.70641e-13	0.616646	-0.462912	-0.325946	1	53147254	C	6.55e-09	1.08e-17	6342	SCP2	298	Shore	C	T	0.375	296	18/75/55	0.5068	0.4688	0.3828	rs562641_cg27535305_1010730
rs1242330	cg27535305	1010730	-1.92894	0.00120345	-9.81195	1.57547e-11	0.576068	-0.390524	-0.325946	1	53169430	T	1.81e-06	1.91e-15	6342	SCP2	298	Shore	T	G	0.4088	296	22/77/49	0.5203	0.4834	0.3988	rs1242330_cg27535305_1010730
rs11206043	cg27535305	1010730	-5.9333	6.5535e-07	-15	0	0.719825	-0.492915	-0.325946	1	53175140	C	1.79e-10	6.37e-26	6342	SCP2	298	Shore	C	T	0.348	296	14/75/59	0.5068	0.4538	0.2048	rs11206043_cg27535305_1010730
rs7548389	cg27535305	1010730	-2.04984	0.00109924	-10.5499	3.47578e-12	0.588643	-0.393925	-0.325946	1	53176799	C	2.1e-06	3.05e-16	6342	SCP2	298	Shore	C	T	0.3953	296	20/77/51	0.5203	0.4781	0.3891	rs7548389_cg27535305_1010730
rs6588446	cg27535305	1010730	-2.04984	0.00109924	-10.5499	3.47578e-12	0.588643	-0.393925	-0.325946	1	53197848	A	2.1e-06	3.05e-16	6342	SCP2	298	Shore	A	G	0.3953	296	20/77/51	0.5203	0.4781	0.3891	rs6588446_cg27535305_1010730
rs12118488	cg16080552	6270138	-15	0	-7.81965	6.37645e-09	-0.585544	0.776514	-0.420816	1	58712090	A	2.02e-31	3.06e-15	4070	TACSTD2	246	TRUE	A	C	0.1791	296	3/47/98	0.3176	0.294	0.4147	rs12118488_cg16080552_6270138
rs4912195	cg16080552	6270138	-7.01172	8.90983e-08	-15	0	-0.732347	0.567904	-0.420816	1	58739929	T	3.95e-14	6.51e-27	4070	TACSTD2	246	TRUE	T	C	0.2804	296	11/61/76	0.4122	0.4036	1	rs4912195_cg16080552_6270138
rs6656025	cg16080552	6270138	-1.473	0.00306358	-15	0	-0.737318	0.457747	-0.420816	1	58750985	T	1.31e-09	1.19e-26	4070	TACSTD2	246	TRUE	T	C	0.3446	296	16/70/62	0.473	0.4517	0.7156	rs6656025_cg16080552_6270138
rs7547036	cg16080552	6270138	-7.01172	8.90983e-08	-15	0	-0.732347	0.567904	-0.420816	1	58786921	G	3.95e-14	6.51e-27	4070	TACSTD2	246	TRUE	G	T	0.2804	296	11/61/76	0.4122	0.4036	1	rs7547036_cg16080552_6270138
rs659061	cg16080552	6270138	-8.01779	9.2281e-09	-15	0	-0.722842	0.585263	-0.420816	1	58797023	G	5.69e-15	2.71e-26	4070	TACSTD2	246	TRUE	G	A	0.2736	296	11/59/78	0.3986	0.3975	1	rs659061_cg16080552_6270138
rs6690139	cg16080552	6270138	-15	0	-7.86508	3.46168e-09	-0.587575	0.794708	-0.420816	1	58822920	G	2.83e-33	1.88e-15	4070	TACSTD2	246	TRUE	G	A	0.1757	296	3/46/99	0.3108	0.2896	0.5695	rs6690139_cg16080552_6270138
rs6664314	cg16080552	6270138	-13.282	4.77396e-15	-3.06608	7.848e-05	-0.495405	0.668809	-0.420816	1	58828914	C	3.33e-20	1.24e-10	4070	TACSTD2	246	TRUE	C	T	0.1926	296	4/49/95	0.3311	0.311	0.5983	rs6664314_cg16080552_6270138
rs11207272	cg16080552	6270138	-2.50401	2.98659e-05	2.07725	0.00953198	-0.355054	0.432955	-0.420816	1	58846018	C	4.96e-08	9.38e-06	4070	TACSTD2	246	TRUE	C	T	0.1115	296	2/29/117	0.1959	0.1981	0.6947	rs11207272_cg16080552_6270138
rs11807	cg25027501	7150598	-0.884837	0.000180847	0.884837	0.00138723	-0.424404	0.448362	-0.498682	1	110062265	C	1.08e-10	6.91e-08	2947	GSTM3	183	TRUE	C	T	0.25	296	4/66/78	0.4459	0.375	0.02724	rs11807_cg25027501_7150598
rs11101992	cg25027501	7150598	0.591167	0.000851594	-0.591167	0.000218306	-0.448686	0.432888	-0.498682	1	110068277	C	3.91e-10	8.48e-09	2947	GSTM3	183	TRUE	C	A	0.277	296	6/70/72	0.473	0.4006	0.03887	rs11101992_cg25027501_7150598
rs1109138	cg25027501	7150598	-6.16249	2.07004e-08	-8.0445	2.71624e-10	0.639164	-0.611206	-0.498682	1	110079472	T	8.18e-20	1.74e-18	2947	GSTM3	183	TRUE	T	C	0.4122	296	24/74/50	0.5	0.4846	0.7377	rs1109138_cg25027501_7150598
rs10735234	cg25027501	7150598	-6.11848	1.90035e-08	-7.5673	6.761e-10	0.632463	-0.610661	-0.498682	1	110083464	G	1.79e-19	5.69e-18	2947	GSTM3	183	TRUE	G	A	0.4155	296	24/75/49	0.5068	0.4857	0.7348	rs10735234_cg25027501_7150598
rs1887547	cg25027501	7150598	-4.7442	2.54064e-08	-2.4783	4.68649e-06	0.549321	-0.589897	-0.498682	1	110097295	T	3.52e-15	5.57e-13	2947	GSTM3	183	TRUE	T	C	0.4122	296	25/72/51	0.4865	0.4846	1	rs1887547_cg25027501_7150598
rs6684608	cg25027501	7150598	-5.18419	2.96075e-08	-4.39124	1.83802e-07	0.583429	-0.596716	-0.498682	1	110097812	T	4.88e-17	9.56e-15	2947	GSTM3	183	TRUE	T	C	0.3885	296	22/71/55	0.4797	0.4751	1	rs6684608_cg25027501_7150598
rs1662955	cg17749961	7040546	-2.08942	0.00745151	-15	0	0.879876	0.413352	0.359913	2	30524477	C	1.18e-07	2.64e-51	253558	LYCAT	260	Shore	C	T	0.2162	296	7/50/91	0.3378	0.3389	1	rs1662955_cg17749961_7040546
rs1612616	cg17749961	7040546	-1.87272	0.0124287	-15	0	0.875965	0.407082	0.359913	2	30529926	T	1.48e-07	7.29e-50	253558	LYCAT	260	Shore	T	C	0.2128	296	7/49/92	0.3311	0.3351	0.8101	rs1612616_cg17749961_7040546
rs1723167	cg17749961	7040546	-1.87272	0.0124287	-15	0	0.875965	0.407082	0.359913	2	30568152	C	1.48e-07	7.29e-50	253558	LYCAT	260	Shore	C	T	0.2128	296	7/49/92	0.3311	0.3351	0.8101	rs1723167_cg17749961_7040546
rs10170012	cg17749961	7040546	0.0512308	0.00234329	-1.64038	5.36348e-05	0.411231	0.358128	0.359913	2	30596900	A	9.28e-06	1.89e-07	253558	LYCAT	260	Shore	A	G	0.1216	296	3/30/115	0.2027	0.2137	0.4504	rs10170012_cg17749961_7040546
rs2363851	cg17749961	7040546	0.0512308	0.00234329	-1.64038	5.36348e-05	0.411231	0.358128	0.359913	2	30659135	T	9.28e-06	1.89e-07	253558	LYCAT	260	Shore	T	C	0.1216	296	3/30/115	0.2027	0.2137	0.4504	rs2363851_cg17749961_7040546
rs12471868	cg17749961	7040546	-0.370838	0.00107695	-1.49909	8.01576e-05	0.408439	0.372548	0.359913	2	30716612	G	5.37e-06	2.42e-07	253558	LYCAT	260	Shore	G	A	0.1284	296	3/32/113	0.2162	0.2238	0.7093	rs12471868_cg17749961_7040546
rs6723023	cg17749961	7040546	-0.370838	0.00107695	-1.49909	8.01576e-05	0.408439	0.372548	0.359913	2	30717510	C	5.37e-06	2.42e-07	253558	LYCAT	260	Shore	C	T	0.1284	296	3/32/113	0.2162	0.2238	0.7093	rs6723023_cg17749961_7040546
rs7661303	cg26689483	6900450	-8.68356	4.90223e-10	-15	0	0.750234	-0.582034	-0.3843	4	17128018	T	4.17e-14	3.19e-29	5860	QDPR	516	Shore	T	C	0.3142	296	13/67/68	0.4527	0.4309	0.7024	rs7661303_cg26689483_6900450
rs9467632	cg14345882	4610674	6.1994	0.103075	-6.74951	1.83501e-08	0.571821	-0.424476	-0.586841	6	25997685	G	2.44e-07	3.01e-14	11118	BTN3A2	605	FALSE	G	A	0.152	296	2/41/105	0.277	0.2578	0.5294	rs9467632_cg14345882_4610674
rs7748167	cg14345882	4610674	6.3108	0.0352949	-6.46245	1.21693e-08	0.589407	-0.4586	-0.586841	6	26012631	C	1.43e-08	3.08e-15	11118	BTN3A2	605	FALSE	C	A	0.152	296	2/41/105	0.277	0.2578	0.5294	rs7748167_cg14345882_4610674
rs3734523	cg14345882	4610674	6.3108	0.0352949	-6.46245	1.21693e-08	0.589407	-0.4586	-0.586841	6	26033966	A	1.43e-08	3.08e-15	11118	BTN3A2	605	FALSE	A	G	0.152	296	2/41/105	0.277	0.2578	0.5294	rs3734523_cg14345882_4610674
rs6940007	cg14345882	4610674	6.3108	0.0352949	-6.46245	1.21693e-08	0.589407	-0.4586	-0.586841	6	26039936	C	1.43e-08	3.08e-15	11118	BTN3A2	605	FALSE	C	A	0.152	296	2/41/105	0.277	0.2578	0.5294	rs6940007_cg14345882_4610674
rs13192713	cg14345882	4610674	5.5212	0.0146423	-5.84357	2.09913e-08	0.592262	-0.4776	-0.586841	6	26051213	A	6.08e-10	3.03e-15	11118	BTN3A2	605	FALSE	A	C	0.1385	296	3/35/110	0.2365	0.2387	1	rs13192713_cg14345882_4610674
rs3857546	cg14345882	4610674	4.08252	0.00213415	-4.33406	9.88928e-08	0.591067	-0.50967	-0.586841	6	26265741	T	7.92e-11	2.32e-15	11118	BTN3A2	605	FALSE	T	C	0.152	296	3/39/106	0.2635	0.2578	1	rs3857546_cg14345882_4610674
rs6923139	cg14345882	4610674	1.68754	0.000499534	-6.43926	1.8168e-10	0.65757	-0.557484	-0.586841	6	26421327	T	1.79e-13	9.98e-20	11118	BTN3A2	605	FALSE	T	C	0.1385	296	3/35/110	0.2365	0.2387	1	rs6923139_cg14345882_4610674
rs11966360	cg14345882	4610674	3.22405	0.00281871	-6.9282	3.32542e-10	0.643566	-0.528056	-0.586841	6	26424961	G	1.61e-11	5.36e-19	11118	BTN3A2	605	FALSE	G	A	0.1622	296	6/36/106	0.2432	0.2717	0.2215	rs11966360_cg14345882_4610674
rs6933583	cg14345882	4610674	-9.56729	1.531e-13	0.757242	0.000565278	0.574132	-0.705994	-0.586841	6	26463262	C	7.39e-23	1.98e-14	11118	BTN3A2	605	FALSE	C	A	0.3209	296	17/61/70	0.4122	0.4359	0.571	rs6933583_cg14345882_4610674
rs4712981	cg14345882	4610674	-9.56729	1.531e-13	0.757242	0.000565278	0.574132	-0.705994	-0.586841	6	26469409	T	7.39e-23	1.98e-14	11118	BTN3A2	605	FALSE	T	C	0.3209	296	17/61/70	0.4122	0.4359	0.571	rs4712981_cg14345882_4610674
rs12199613	cg14345882	4610674	-1.14489	4.6138e-06	1.14489	6.44094e-05	0.547288	-0.568379	-0.586841	6	26475197	T	2.7e-13	5.15e-13	11118	BTN3A2	605	FALSE	T	C	0.4628	296	30/77/41	0.5203	0.4972	0.6229	rs12199613_cg14345882_4610674
rs9379858	cg14345882	4610674	-0.920218	0.000823931	-15	0	0.800751	-0.601202	-0.586841	6	26475668	C	1.45e-15	5.49e-35	11118	BTN3A2	605	FALSE	C	T	0.152	296	3/39/106	0.2635	0.2578	1	rs9379858_cg14345882_4610674
rs9379859	cg14345882	4610674	-0.920218	0.000823931	-15	0	0.800751	-0.601202	-0.586841	6	26477528	T	1.45e-15	5.49e-35	11118	BTN3A2	605	FALSE	T	C	0.152	296	3/39/106	0.2635	0.2578	1	rs9379859_cg14345882_4610674
rs12176317	cg14345882	4610674	-0.920218	0.000823931	-15	0	0.800751	-0.601202	-0.586841	6	26480765	G	1.45e-15	5.49e-35	11118	BTN3A2	605	FALSE	G	A	0.152	296	3/39/106	0.2635	0.2578	1	rs12176317_cg14345882_4610674
rs9379870	cg14345882	4610674	-9.56729	1.531e-13	0.757242	0.000565278	0.574132	-0.705994	-0.586841	6	26482389	G	7.39e-23	1.98e-14	11118	BTN3A2	605	FALSE	G	A	0.3209	296	17/61/70	0.4122	0.4359	0.571	rs9379870_cg14345882_4610674
rs4712984	cg14345882	4610674	-0.000830491	0.000169412	0.000830491	0.000169736	0.510382	-0.5104	-0.586841	6	26487516	T	1.97e-10	2.66e-11	11118	BTN3A2	605	FALSE	T	C	0.4865	296	33/78/37	0.527	0.4996	0.6214	rs4712984_cg14345882_4610674
rs9358938	cg14345882	4610674	3.69077	0.028689	-13.0699	2.44249e-15	0.712553	-0.519835	-0.586841	6	26495525	T	2.5e-11	2.46e-24	11118	BTN3A2	605	FALSE	T	C	0.1655	296	5/39/104	0.2635	0.2763	0.5532	rs9358938_cg14345882_4610674
rs1796520	cg14345882	4610674	2.99424	0.195117	-2.99424	0.000197721	-0.420338	0.324956	-0.586841	6	26518779	C	1.88e-05	8.15e-08	11118	BTN3A2	605	FALSE	C	T	0.4088	296	22/77/49	0.5203	0.4834	0.3988	rs1796520_cg14345882_4610674
rs4320356	cg14345882	4610674	3.34692	0.00799499	-3.34692	3.59667e-06	0.535954	-0.462288	-0.586841	6	26531539	T	9.04e-09	2.02e-12	11118	BTN3A2	605	FALSE	T	C	0.4662	296	30/78/40	0.527	0.4977	0.5131	rs4320356_cg14345882_4610674
rs1624440	cg14345882	4610674	3.3659	0.160218	-3.3659	6.89938e-05	-0.445377	0.345055	-0.586841	6	26541308	G	5.25e-06	1.23e-08	11118	BTN3A2	605	FALSE	G	A	0.4155	296	22/79/47	0.5338	0.4857	0.3092	rs1624440_cg14345882_4610674
rs2237236	cg14345882	4610674	3.2395	0.00989706	-3.2395	5.70172e-06	0.527294	-0.454164	-0.586841	6	26559532	G	1.52e-08	5.74e-12	11118	BTN3A2	605	FALSE	G	A	0.4696	296	31/77/40	0.5203	0.4982	0.6247	rs2237236_cg14345882_4610674
rs13195509	cg14345882	4610674	1.26142	0.00390685	-15	0	0.749553	-0.565645	-0.586841	6	26571639	A	1.27e-13	3.14e-28	11118	BTN3A2	605	FALSE	A	G	0.1622	296	5/38/105	0.2568	0.2717	0.5417	rs13195509_cg14345882_4610674
rs1977198	cg14345882	4610674	2.42018	0.104815	-2.42018	0.00039833	-0.419244	0.343931	-0.586841	6	26574204	C	4.71e-06	1e-07	11118	BTN3A2	605	FALSE	C	A	0.4324	296	24/80/44	0.5405	0.4909	0.2456	rs1977198_cg14345882_4610674
rs3799380	cg14345882	4610674	6.50991	0.0806683	-8.54526	2.29851e-10	0.619561	-0.454681	-0.586841	6	26575161	C	2.24e-08	3.26e-17	11118	BTN3A2	605	FALSE	C	T	0.2331	296	8/53/87	0.3581	0.3575	1	rs3799380_cg14345882_4610674
rs1407045	cg14345882	4610674	2.87782	0.129032	-2.87782	0.000170951	-0.432405	0.344801	-0.586841	6	26584134	G	5.81e-06	3.31e-08	11118	BTN3A2	605	FALSE	G	A	0.4223	296	24/77/47	0.5203	0.4879	0.5012	rs1407045_cg14345882_4610674
rs16891725	cg14345882	4610674	1.26142	0.00390685	-15	0	0.749553	-0.565645	-0.586841	6	26587129	T	1.27e-13	3.14e-28	11118	BTN3A2	605	FALSE	T	C	0.1622	296	5/38/105	0.2568	0.2717	0.5417	rs16891725_cg14345882_4610674
rs2093169	cg14345882	4610674	6.89988	0.145924	-9.20729	9.05398e-11	0.620817	-0.440176	-0.586841	6	26603078	T	6.77e-08	3.36e-17	11118	BTN3A2	605	FALSE	T	C	0.223	296	8/50/90	0.3378	0.3465	0.8121	rs2093169_cg14345882_4610674
rs6926629	cg14345882	4610674	1.35049	0.0548839	-1.35049	0.00244884	-0.390066	0.346224	-0.586841	6	26607882	C	6.73e-06	6.44e-07	11118	BTN3A2	605	FALSE	C	T	0.3784	296	19/74/55	0.5	0.4704	0.4893	rs6926629_cg14345882_4610674
rs3736781	cg14345882	4610674	1.35049	0.0548839	-1.35049	0.00244884	-0.390066	0.346224	-0.586841	6	26613341	A	6.73e-06	6.44e-07	11118	BTN3A2	605	FALSE	A	G	0.3784	296	19/74/55	0.5	0.4704	0.4893	rs3736781_cg14345882_4610674
rs12526680	cg14345882	4610674	1.35049	0.0548839	-1.35049	0.00244884	-0.390066	0.346224	-0.586841	6	26658933	G	6.73e-06	6.44e-07	11118	BTN3A2	605	FALSE	G	A	0.3784	296	19/74/55	0.5	0.4704	0.4893	rs12526680_cg14345882_4610674
rs9379895	cg14345882	4610674	5.05119	0.0627906	-5.05119	5.58095e-07	0.537076	-0.419382	-0.586841	6	26700686	G	4.56e-07	1.82e-12	11118	BTN3A2	605	FALSE	G	A	0.2669	296	12/55/81	0.3716	0.3913	0.5317	rs9379895_cg14345882_4610674
rs9379897	cg14345882	4610674	2.83603	0.0120561	-12.7136	2.33147e-15	0.717585	-0.536637	-0.586841	6	26709505	C	5.8e-12	6.55e-25	11118	BTN3A2	605	FALSE	C	T	0.1622	296	5/38/105	0.2568	0.2717	0.5417	rs9379897_cg14345882_4610674
rs2451741	cg14345882	4610674	1.88594	0.0869331	-1.88594	0.00113044	-0.399813	0.338891	-0.586841	6	26737383	G	1.48e-05	3.49e-07	11118	BTN3A2	605	FALSE	G	A	0.3311	296	16/66/66	0.4459	0.4429	1	rs2451741_cg14345882_4610674
rs7740197	cg14345882	4610674	5.05119	0.0627906	-5.05119	5.58095e-07	0.537076	-0.419382	-0.586841	6	26771457	G	4.56e-07	1.82e-12	11118	BTN3A2	605	FALSE	G	A	0.2669	296	12/55/81	0.3716	0.3913	0.5317	rs7740197_cg14345882_4610674
rs6460055	cg02237119	2810326	-6.01446	9.60479e-09	-3.46793	3.38083e-06	-0.530558	0.57862	-0.452359	7	72825453	C	1.54e-14	3.19e-12	155368	WBSCR27	441	Shore	C	T	0.2635	296	8/62/78	0.4189	0.3881	0.4021	rs6460055_cg02237119_2810326
rs11979680	cg02237119	2810326	-6.01446	9.60479e-09	-3.46793	3.38083e-06	-0.530558	0.57862	-0.452359	7	72826510	T	1.54e-14	3.19e-12	155368	WBSCR27	441	Shore	T	C	0.2635	296	8/62/78	0.4189	0.3881	0.4021	rs11979680_cg02237119_2810326
rs6460056	cg02237119	2810326	-6.01446	9.60479e-09	-3.46793	3.38083e-06	-0.530558	0.57862	-0.452359	7	72829162	A	1.54e-14	3.19e-12	155368	WBSCR27	441	Shore	A	G	0.2635	296	8/62/78	0.4189	0.3881	0.4021	rs6460056_cg02237119_2810326
rs13232536	cg02237119	2810326	-7.33103	1.35797e-09	-4.81305	4.47576e-07	-0.556036	0.600064	-0.452359	7	72857444	A	5.82e-16	2.2e-13	155368	WBSCR27	441	Shore	A	G	0.2601	296	8/61/79	0.4122	0.3849	0.5216	rs13232536_cg02237119_2810326
rs9647713	cg02237119	2810326	-2.01552	2.82445e-06	-0.0253322	0.000276134	-0.453012	0.500926	-0.452359	7	72864743	C	6.58e-11	9.01e-09	155368	WBSCR27	441	Shore	C	T	0.1655	296	1/47/100	0.3176	0.2763	0.1289	rs9647713_cg02237119_2810326
rs4717820	cg02237119	2810326	-11.0546	3.8749e-12	-10.0085	4.30792e-11	-0.637045	0.651609	-0.452359	7	72874202	G	2.18e-19	3.12e-18	155368	WBSCR27	441	Shore	G	A	0.2399	296	8/55/85	0.3716	0.3647	1	rs4717820_cg02237119_2810326
rs4255023	cg02237119	2810326	-11.6523	1.06903e-12	-9.86584	6.53771e-11	-0.634761	0.659378	-0.452359	7	72877554	C	5.69e-20	4.59e-18	155368	WBSCR27	441	Shore	C	T	0.2365	296	7/56/85	0.3784	0.3611	0.6544	rs4255023_cg02237119_2810326
rs9691413	cg02237119	2810326	-11.0546	3.8749e-12	-10.0085	4.30792e-11	-0.637045	0.651609	-0.452359	7	72885140	G	2.18e-19	3.12e-18	155368	WBSCR27	441	Shore	G	A	0.2399	296	8/55/85	0.3716	0.3647	1	rs9691413_cg02237119_2810326
rs6968360	cg02237119	2810326	-11.0546	3.8749e-12	-10.0085	4.30792e-11	-0.637045	0.651609	-0.452359	7	72885668	A	2.18e-19	3.12e-18	155368	WBSCR27	441	Shore	A	G	0.2399	296	8/55/85	0.3716	0.3647	1	rs6968360_cg02237119_2810326
rs9647786	cg02237119	2810326	-11.0546	3.8749e-12	-10.0085	4.30792e-11	-0.637045	0.651609	-0.452359	7	72898606	G	2.18e-19	3.12e-18	155368	WBSCR27	441	Shore	G	A	0.2399	296	8/55/85	0.3716	0.3647	1	rs9647786_cg02237119_2810326
rs4717112	cg02237119	2810326	-11.0546	3.8749e-12	-10.0085	4.30792e-11	-0.637045	0.651609	-0.452359	7	72903353	A	2.18e-19	3.12e-18	155368	WBSCR27	441	Shore	A	G	0.2399	296	8/55/85	0.3716	0.3647	1	rs4717112_cg02237119_2810326
rs6949053	cg02237119	2810326	-11.0546	3.8749e-12	-10.0085	4.30792e-11	-0.637045	0.651609	-0.452359	7	72907873	C	2.18e-19	3.12e-18	155368	WBSCR27	441	Shore	C	T	0.2399	296	8/55/85	0.3716	0.3647	1	rs6949053_cg02237119_2810326
rs11767129	cg02237119	2810326	-11.0546	3.8749e-12	-10.0085	4.30792e-11	-0.637045	0.651609	-0.452359	7	72913705	G	2.18e-19	3.12e-18	155368	WBSCR27	441	Shore	G	A	0.2399	296	8/55/85	0.3716	0.3647	1	rs11767129_cg02237119_2810326
rs7796838	cg02237119	2810326	-6.11725	1.68157e-08	-5.15912	1.527e-07	-0.562702	0.579851	-0.452359	7	72916113	A	9.9e-15	7.35e-14	155368	WBSCR27	441	Shore	A	G	0.3074	296	14/63/71	0.4257	0.4258	1	rs7796838_cg02237119_2810326
rs13244770	cg02237119	2810326	-3.21344	3.98589e-07	0.257457	0.000651574	-0.445672	0.521357	-0.452359	7	72918627	G	1.45e-11	1.11e-08	155368	WBSCR27	441	Shore	G	T	0.375	296	21/69/58	0.4662	0.4688	1	rs13244770_cg02237119_2810326
rs11763011	cg02237119	2810326	-1.89812	1.0924e-05	0.945217	0.000863973	-0.426926	0.476302	-0.452359	7	72922084	A	7.08e-10	6.03e-08	155368	WBSCR27	441	Shore	A	G	0.3885	296	21/73/54	0.4932	0.4751	0.7304	rs11763011_cg02237119_2810326
rs1062391	cg15537850	3360131	0.226371	0.0253243	-15	0	0.731321	-0.432901	-0.438658	8	144733496	G	5.24e-09	6.5e-26	93100	NAPRT1	558	Shore	G	A	0.3919	296	23/70/55	0.473	0.4766	1	rs1062391_cg15537850_3360131
rs1809148	cg15537850	3360131	-2.50907	4.0032e-05	-7.55093	3.63529e-10	0.596099	-0.499067	-0.438658	8	144734218	A	1.82e-11	1.73e-15	93100	NAPRT1	558	Shore	A	G	0.1655	296	3/43/102	0.2905	0.2763	0.7664	rs1809148_cg15537850_3360131
rs4874159	cg15537850	3360131	2.68623	0.111405	-10.8234	1.67288e-12	0.607422	-0.359779	-0.438658	8	144742093	C	3.06e-06	4.16e-16	93100	NAPRT1	558	Shore	C	T	0.1757	296	4/44/100	0.2973	0.2896	1	rs4874159_cg15537850_3360131
rs4874163	cg15537850	3360131	2.68623	0.111405	-10.8234	1.67288e-12	0.607422	-0.359779	-0.438658	8	144745915	G	3.06e-06	4.16e-16	93100	NAPRT1	558	Shore	G	A	0.1757	296	4/44/100	0.2973	0.2896	1	rs4874163_cg15537850_3360131
rs4874164	cg15537850	3360131	2.68623	0.111405	-10.8234	1.67288e-12	0.607422	-0.359779	-0.438658	8	144746191	G	3.06e-06	4.16e-16	93100	NAPRT1	558	Shore	G	A	0.1757	296	4/44/100	0.2973	0.2896	1	rs4874164_cg15537850_3360131
rs10282929	cg15537850	3360131	-4.99044	2.89535e-06	-15	0	0.706936	-0.546494	-0.438658	8	144752920	G	5.46e-14	1.8e-23	93100	NAPRT1	558	Shore	G	T	0.2331	296	8/53/87	0.3581	0.3575	1	rs10282929_cg15537850_3360131
rs1762438	cg07638938	6480494	-0.317734	0.00369183	-2.27015	4.11933e-05	0.40069	-0.333573	-0.32132	10	131153447	C	1.3e-05	5.36e-07	4255	MGMT	NA	FALSE	C	T	0.4493	296	27/79/42	0.5338	0.4949	0.4071	rs1762438_cg07638938_6480494
rs12246239	cg07638938	6480494	-0.899095	0.00897416	-10.9559	7.8737e-13	0.594401	-0.353229	-0.32132	10	131189694	C	1.11e-05	2.19e-15	4255	MGMT	NA	FALSE	C	T	0.3041	296	14/62/72	0.4189	0.4232	1	rs12246239_cg07638938_6480494
rs7477105	cg07638938	6480494	-1.05354	0.019144	-15	0	0.715093	-0.356496	-0.32132	10	131203814	A	1.55e-05	3.71e-24	4255	MGMT	NA	FALSE	A	G	0.348	296	20/63/65	0.4257	0.4538	0.4699	rs7477105_cg07638938_6480494
rs10764889	cg07638938	6480494	-1.18219	0.00890929	-14.4846	4.44089e-16	-0.647041	0.36187	-0.32132	10	131231511	A	8.96e-06	9.28e-19	4255	MGMT	NA	FALSE	A	G	0.4561	296	34/67/47	0.4527	0.4961	0.32	rs10764889_cg07638938_6480494
rs4751099	cg07638938	6480494	-0.977671	0.00967795	-12.4239	3.4639e-14	0.617677	-0.355592	-0.32132	10	131236454	C	6.79e-06	7.8e-17	4255	MGMT	NA	FALSE	C	T	0.3277	296	17/63/68	0.4257	0.4406	0.7096	rs4751099_cg07638938_6480494
rs496298	cg07638938	6480494	-1.49477	0.0140911	-15	0	0.769587	-0.368475	-0.32132	10	131245120	A	6.47e-06	6.18e-30	4255	MGMT	NA	FALSE	A	G	0.3682	296	22/65/61	0.4392	0.4653	0.4839	rs496298_cg07638938_6480494
rs10466114	cg07638938	6480494	-1.22442	0.00514712	-10.8537	1.20859e-12	0.592445	-0.364083	-0.32132	10	131257358	T	7.22e-06	2.57e-15	4255	MGMT	NA	FALSE	T	C	0.3277	296	17/63/68	0.4257	0.4406	0.7096	rs10466114_cg07638938_6480494
rs574831	cg07638938	6480494	-1.635	0.00176745	-8.67735	1.60323e-10	-0.553508	0.377911	-0.32132	10	131269180	A	6.34e-06	4.28e-13	4255	MGMT	NA	FALSE	A	G	0.5	296	40/68/40	0.4595	0.5	0.3268	rs574831_cg07638938_6480494
rs551491	cg07638938	6480494	-1.28209	0.00385289	-9.64177	1.68309e-11	0.571508	-0.366262	-0.32132	10	131287811	G	7.78e-06	4.58e-14	4255	MGMT	NA	FALSE	G	A	0.4932	296	38/70/40	0.473	0.4999	0.5135	rs551491_cg07638938_6480494
rs3852507	cg07638938	6480494	-1.28209	0.00385289	-9.64177	1.68309e-11	0.571508	-0.366262	-0.32132	10	131289606	T	7.78e-06	4.58e-14	4255	MGMT	NA	FALSE	T	G	0.4932	296	38/70/40	0.473	0.4999	0.5135	rs3852507_cg07638938_6480494
rs4751104	cg07638938	6480494	-3.67909	2.64812e-05	-6.69654	2.54383e-08	0.512111	-0.438176	-0.32132	10	131295348	A	4.92e-08	3.84e-11	4255	MGMT	NA	FALSE	A	G	0.3784	296	25/62/61	0.4189	0.4704	0.2202	rs4751104_cg07638938_6480494
rs553371	cg07638938	6480494	-1.7018	0.00113762	-7.05603	5.03232e-09	0.521133	-0.380521	-0.32132	10	131303666	T	4.4e-06	1.14e-11	4255	MGMT	NA	FALSE	T	C	0.4797	296	36/70/42	0.473	0.4992	0.5139	rs553371_cg07638938_6480494
rs531572	cg07638938	6480494	-1.83815	0.000922864	-7.21549	3.87076e-09	0.524369	-0.384777	-0.32132	10	131317559	C	4.39e-06	7.78e-12	4255	MGMT	NA	FALSE	C	T	0.4764	296	36/69/43	0.4662	0.4989	0.4146	rs531572_cg07638938_6480494
rs4751107	cg07638938	6480494	-1.73296	0.000584412	-4.56475	8.60837e-07	0.463861	-0.382282	-0.32132	10	131317651	T	2.66e-06	3.34e-09	4255	MGMT	NA	FALSE	T	G	0.2804	296	11/61/76	0.4122	0.4036	1	rs4751107_cg07638938_6480494
rs12247354	cg07638938	6480494	-2.65676	0.000627457	-13.8904	3.66374e-15	0.63782	-0.406619	-0.32132	10	131326551	G	1.18e-06	3.24e-18	4255	MGMT	NA	FALSE	G	A	0.3176	296	14/66/68	0.4459	0.4334	0.85	rs12247354_cg07638938_6480494
rs4750759	cg07638938	6480494	-1.83815	0.000922864	-7.21549	3.87076e-09	0.524369	-0.384777	-0.32132	10	131326593	A	4.39e-06	7.78e-12	4255	MGMT	NA	FALSE	A	G	0.4764	296	36/69/43	0.4662	0.4989	0.4146	rs4750759_cg07638938_6480494
rs11016853	cg07638938	6480494	-3.87782	3.44293e-05	-9.84954	3.67456e-11	0.573102	-0.44171	-0.32132	10	131333980	G	3.91e-08	3.2e-14	4255	MGMT	NA	FALSE	G	A	0.4088	296	29/63/56	0.4257	0.4834	0.1729	rs11016853_cg07638938_6480494
rs7951555	cg20240860	4860070	-8.09505	5.9453e-11	-0.926855	0.000875723	-0.449397	0.597533	-0.424854	11	44047975	G	1.97e-16	9.49e-09	84680	PHACS	434	Shore	G	A	0.1216	296	1/34/113	0.2297	0.2137	0.6969	rs7951555_cg20240860_4860070
rs3134907	cg20240860	4860070	1.25335	0.00358846	-1.25335	0.000200243	-0.408995	0.369359	-0.424854	11	44056164	C	5.51e-06	2.96e-07	84680	PHACS	434	Shore	C	A	0.2331	296	5/59/84	0.3986	0.3575	0.248	rs3134907_cg20240860_4860070
rs4755227	cg20240860	4860070	1.50082	0.00293052	-1.57371	7.82053e-05	-0.426927	0.379258	-0.424854	11	44078659	T	3.35e-06	7.24e-08	84680	PHACS	434	Shore	T	G	0.2872	296	9/67/72	0.4527	0.4094	0.2338	rs4755227_cg20240860_4860070
rs11231528	cg05897048	2510593	-4.2191	3.16764e-08	2.0589	0.00052461	-0.522597	0.599496	-0.562297	11	63122965	A	1.48e-15	1.11e-11	11145	HRASLS3	248	Shore	A	C	0.3514	296	21/62/65	0.4189	0.4558	0.3666	rs11231528_cg05897048_2510593
rs2030731	cg05897048	2510593	-4.10467	5.68745e-08	2.42104	0.000723755	-0.515023	0.591696	-0.562297	11	63130224	T	5.96e-15	2.41e-11	11145	HRASLS3	248	Shore	T	C	0.348	296	20/63/65	0.4257	0.4538	0.4699	rs2030731_cg05897048_2510593
rs10750999	cg05897048	2510593	-2.09187	3.67797e-05	2.09187	0.00454444	-0.444131	0.494787	-0.562297	11	63155726	G	2.89e-10	1.87e-08	11145	HRASLS3	248	Shore	G	A	0.3581	296	18/70/60	0.473	0.4597	0.8582	rs10750999_cg05897048_2510593
rs11227306	cg03887787	6580408	2.72477	0.130207	-9.2638	7.09307e-11	0.567369	-0.329572	-0.416855	11	65335248	A	9.61e-06	7.19e-14	1521	CTSW	248	FALSE	A	C	0.348	296	19/65/64	0.4392	0.4538	0.7179	rs11227306_cg03887787_6580408
rs635375	cg03887787	6580408	0.90333	0.0312481	-12.2591	1.72085e-14	0.64343	-0.390861	-0.416855	11	65378571	G	5.87e-07	1.43e-18	1521	CTSW	248	FALSE	G	A	0.3176	296	20/54/74	0.3649	0.4334	0.05828	rs635375_cg03887787_6580408
rs13817	cg03887787	6580408	0.90333	0.0312481	-12.2591	1.72085e-14	0.64343	-0.390861	-0.416855	11	65384910	G	5.87e-07	1.43e-18	1521	CTSW	248	FALSE	G	A	0.3176	296	20/54/74	0.3649	0.4334	0.05828	rs13817_cg03887787_6580408
rs583887	cg03887787	6580408	-0.425998	0.0670345	-15	0	0.85439	-0.427099	-0.416855	11	65400603	T	1.32e-08	5.48e-43	1521	CTSW	248	FALSE	T	C	0.2027	296	7/46/95	0.3108	0.3232	0.6141	rs583887_cg03887787_6580408
rs622614	cg03887787	6580408	-0.5146	0.0529146	-15	0	0.844881	-0.42933	-0.416855	11	65419815	T	7.01e-09	2.1e-41	1521	CTSW	248	FALSE	T	C	0.1959	296	7/44/97	0.2973	0.3151	0.443	rs622614_cg03887787_6580408
rs1894823	cg22194129	130743	-3.24275	1.33766e-05	-5.3136	1.13632e-07	-0.522927	0.476112	-0.387906	12	7781816	T	2.9e-09	6.67e-12	170482	CLEC4C	408	FALSE	T	C	0.2939	296	9/69/70	0.4662	0.4151	0.1677	rs1894823_cg22194129_130743
rs11055588	cg22194129	130743	-4.74845	6.87327e-07	-4.98748	3.96399e-07	-0.515472	0.510284	-0.387906	12	7792996	A	1.05e-10	1.67e-11	170482	CLEC4C	408	FALSE	A	G	0.2973	296	10/68/70	0.4595	0.4178	0.3239	rs11055588_cg22194129_130743
rs12310416	cg22194129	130743	-15	0	-7.18564	5.36055e-08	-0.552345	0.721678	-0.387906	12	7803942	G	1.7e-24	8.46e-14	170482	CLEC4C	408	FALSE	G	A	0.4155	296	23/77/48	0.5203	0.4857	0.498	rs12310416_cg22194129_130743
rs9590464	cg04718414	4880521	1.08727	0.0104759	-1.91768	0.000126621	-0.387328	0.3188	-0.359282	13	113941987	G	1.08e-05	1.12e-06	8881	CDC16	163	TRUE	G	A	0.1385	296	3/35/110	0.2365	0.2387	1	rs9590464_cg04718414_4880521
rs11147317	cg04718414	4880521	1.08727	0.0104759	-1.91768	0.000126621	-0.387328	0.3188	-0.359282	13	113957498	G	1.08e-05	1.12e-06	8881	CDC16	163	TRUE	G	A	0.1385	296	3/35/110	0.2365	0.2387	1	rs11147317_cg04718414_4880521
rs9590480	cg04718414	4880521	0.74173	0.00614337	-1.70171	0.000122096	-0.391432	0.332258	-0.359282	13	114003977	A	4.26e-06	9.47e-07	8881	CDC16	163	TRUE	A	G	0.1318	296	2/35/111	0.2365	0.2288	1	rs9590480_cg04718414_4880521
rs1035559	cg23815491	2640025	3.17595	0.566873	-15	0	0.754471	-0.370516	-0.454515	16	70589361	G	4.45e-06	1.63e-28	3240	HP	114	FALSE	G	A	0.3446	296	15/72/61	0.4865	0.4517	0.466	rs1035559_cg23815491_2640025
rs11864453	cg23815491	2640025	3.03312	0.508582	-15	0	0.754069	-0.37461	-0.454515	16	70607981	T	4.18e-06	1.42e-28	3240	HP	114	FALSE	T	C	0.3412	296	15/71/62	0.4797	0.4496	0.469	rs11864453_cg23815491_2640025
rs8062041	cg23815491	2640025	1.24913	0.222214	-15	0	0.823113	-0.424915	-0.454515	16	70646465	T	9.12e-08	8.01e-38	3240	HP	114	FALSE	T	C	0.3007	296	10/69/69	0.4662	0.4205	0.2417	rs8062041_cg23815491_2640025
rs2303285	cg23815491	2640025	3.35952	0.547243	-15	0	0.734716	-0.363918	-0.454515	16	70681996	C	1.42e-05	3.82e-27	3240	HP	114	FALSE	C	A	0.3378	296	12/76/60	0.5135	0.4474	0.09785	rs2303285_cg23815491_2640025
rs10492814	cg23815491	2640025	3.35952	0.547243	-15	0	0.734716	-0.363918	-0.454515	16	70684015	A	1.42e-05	3.82e-27	3240	HP	114	FALSE	A	G	0.3378	296	12/76/60	0.5135	0.4474	0.09785	rs10492814_cg23815491_2640025
rs8044555	cg23815491	2640025	4.24377	0.817866	-15	0	0.69165	-0.326584	-0.454515	16	70710256	C	1.69e-05	2.09e-22	3240	HP	114	FALSE	C	T	0.2264	296	3/61/84	0.4122	0.3502	0.03542	rs8044555_cg23815491_2640025
rs3922633	cg15206445	4810274	-6.37816	1.35803e-08	-1.04151	0.00294822	-0.361865	0.508796	-0.324604	16	88104547	T	6.98e-12	3.79e-06	6687	SPG7	1493	Shore	T	C	0.3716	296	23/64/61	0.4324	0.467	0.3805	rs3922633_cg15206445_4810274
rs8060502	cg15206445	4810274	-3.90184	3.12847e-06	-1.77446	0.00041948	0.386502	-0.448879	-0.324604	16	88116909	G	7.54e-10	4.52e-07	6687	SPG7	1493	Shore	G	A	0.4459	296	32/68/48	0.4595	0.4942	0.4072	rs8060502_cg15206445_4810274
rs382745	cg15206445	4810274	-5.83341	4.10583e-08	-0.999191	0.00280299	-0.360538	0.496652	-0.324604	16	88131087	G	1.89e-11	3.87e-06	6687	SPG7	1493	Shore	G	A	0.3615	296	22/63/63	0.4257	0.4616	0.3734	rs382745_cg15206445_4810274
rs464349	cg15206445	4810274	-2.93976	1.36665e-05	-0.874214	0.0015893	-0.356768	0.422841	-0.324604	16	88183752	T	4e-08	7.36e-06	6687	SPG7	1493	Shore	T	C	0.4595	296	29/78/41	0.527	0.4967	0.5108	rs464349_cg15206445_4810274
rs251693	cg15109207	1990672	-2.14957	0.000633041	-10.5843	2.32625e-12	0.600843	-0.418644	-0.352766	19	53307249	C	4.6e-08	1.07e-15	8605	PLA2G4C	759	FALSE	C	T	0.4459	296	35/62/51	0.4189	0.4942	0.06786	rs251693_cg15109207_1990672
rs8100261	cg15109207	1990672	-0.737164	0.00558414	-9.40035	1.21274e-11	0.58203	-0.376989	-0.352766	19	53347571	T	9.65e-07	1.27e-14	8605	PLA2G4C	759	FALSE	T	C	0.4561	296	37/61/50	0.4122	0.4961	0.04634	rs8100261_cg15109207_1990672
rs6076864	cg22748452	3780717	-1.87206	7.26569e-05	1.87206	0.00541175	0.370478	-0.427754	-0.435364	20	569825	C	1.82e-07	2.38e-06	140809	SRXN1	714	Shore	C	T	0.2466	296	10/53/85	0.3581	0.3716	0.6597	rs6076864_cg22748452_3780717
rs6085283	cg22748452	3780717	-9.33848	3.64991e-11	-5.14046	5.75833e-07	0.549368	-0.620992	-0.435364	20	580959	T	1.94e-16	2.78e-13	140809	SRXN1	714	Shore	T	C	0.4426	296	30/71/47	0.4797	0.4934	0.7405	rs6085283_cg22748452_3780717
rs4818826	cg10296238	1500390	-1.06967	0.00016554	1.06967	0.00194347	0.379102	-0.412324	-0.413558	21	46417871	G	3.4e-07	2.31e-06	84221	C21orf56	873	FALSE	G	A	0.2128	296	5/53/90	0.3581	0.3351	0.622	rs4818826_cg10296238_1500390
rs8133866	cg10296238	1500390	-1.38802	0.000116333	1.30284	0.00284265	0.372804	-0.416067	-0.413558	21	46423604	C	3.21e-07	3.44e-06	84221	C21orf56	873	FALSE	C	T	0.2162	296	5/54/89	0.3649	0.3389	0.4692	rs8133866_cg10296238_1500390
rs2839160	cg07747299	1500390	-3.13361	3.98428e-06	0.791379	0.00541956	-0.363084	0.456307	-0.389006	21	46476613	C	3.443e-08	4.9e-09	84221	C21orf56	873	Shore	C	T	0.4899	296	46/53/49	0.3581	0.4998	0.0005544	rs2839160_cg07747299_1500390
rs1023435	cg05376895	7320270	1.35993	0.160566	-15	0	0.751673	0.388894	0.425797	23	151958120	G	4.16e-06	1.39e-23	29944	PNMA3	492	Shore	G	A	0.4533	225	15/41/21	0.5325	0.497	0.6481	rs1023435_cg05376895_7320270
rs6627737	cg05376895	7320270	1.41407	0.00246193	-1.47254	8.29338e-05	-0.427456	-0.383153	0.425797	23	151971610	C	6.43e-06	5.27e-07	29944	PNMA3	492	Shore	C	T	0.2444	225	1945-04-28	0.3636	0.3582	1	rs6627737_cg05376895_7320270

## Sheet: Annotation
Field Name	Description
SNP	SNP identifier
MethProbe	Methylation probename (format cg########)
XProbe	Expression probename
LEO_snp_meth_expr	Leo score for model Snp>Meth>Expr (Leo scores above 0.8 (significance threshold) in yellow, with scores above 3 in dark yellow)
Pval_snp_meth_expr	P-value for model Snp>Meth>Expr (p-value above 0.01 (significance threshold) in green)
LEO_snp_expr_meth	Leo score for model Snp>Expr>Meth (Leo scores above 0.8 in orange)
Pval_snp_expr_meth	P-value for model Snp>Expr>Meth
corr_SNP_Meth	coefficient for correlation between SNP and Methylation
corr_SNP_EXPR	coefficient for correlation between SNP and Expression
corr_Meth_EXPR	coefficient for correlation between Methylation and Expression
CHR	Chromosome
SNP_BP	Physical position (base-pair) of SNP
A1	Tested allele
P-value_association_Expr_SNP	Asymptotic p-value for association between SNP and expression probe
P-value_association_Meth_SNP	Asymptotic p-value for association between SNP and methylation probe
Gene_ID	Meth/Expr probe-corresponding gene ID
Symbol	Meth/Expr probe-corresponding gene symbol
Distance_to_TSS	Distance from methylation probe to the Transcription Start Site
CPG_ISLAND	Location of methylation probe according to CPG island
A1	Tested allele/minor allele
A2	Major allele
MAF	Minor Allele Frequency
NCHROBS	Non-missing allele count
GENO	Genotype counts: 11/12/22
O(HET)	Observed heterozygosity
E(HET)	Expected heterozygosity
HW_P-value	Hardy-Weinberg p-value
