# Supplementary material for: Genetic analysis of DNA methylation and gene expression levels in whole blood of healthy human subjects
Source: BMC Genomics. 2012 Nov 17;13:636. doi: 10.1186/1471-2164-13-636 (PMC3583143; doi:10.1186/1471-2164-13-636)
Supplement: Additional file 7 — Includes a table of continuous module membership kMEi of all expression profiles in all expression modules. Each row in the table corresponds to one gene expression profile. Columns give the gene Entrez idenitifier, module label, and kME and the corresponding (uncorrected) p-values for each module. Expression modules are labelled by E.0, E.1, etc. [file 1471-2164-13-636-S7.csv]

Entrez	geneSymbol	expressionModuleLabel	kME.E.0	p.kME.E.0	kME.E.1	p.kME.E.1	kME.E.2	p.kME.E.2	kME.E.3	p.kME.E.3	kME.E.4	p.kME.E.4	kME.E.5	p.kME.E.5	kME.E.6	p.kME.E.6	kME.E.7	p.kME.E.7	kME.E.8	p.kME.E.8	kME.E.9	p.kME.E.9	kME.E.10	p.kME.E.10	kME.E.11	p.kME.E.11	kME.E.12	p.kME.E.12	kME.E.13	p.kME.E.13	kME.E.14	p.kME.E.14	kME.E.15	p.kME.E.15	kME.E.16	p.kME.E.16	kME.E.17	p.kME.E.17	kME.E.18	p.kME.E.18	kME.E.19	p.kME.E.19	kME.E.20	p.kME.E.20	kME.E.21	p.kME.E.21	kME.E.22	p.kME.E.22	kME.E.23
1	A1BG	0	0.485221497547815	8.16162356801e-10	-0.374316371103055	4.11585498547805e-06	0.128876454597952	0.125025519819579	0.0159369172696459	0.850157729532128	0.31870702325452	0.000104717689175604	0.382282907755032	2.45861279212037e-06	-0.261900265985187	0.00157917864788829	0.149658103956757	0.0744228832823126	-0.330939147864622	5.4120370144477e-05	-0.370109978196625	5.3733988686699e-06	0.263149850044377	0.00149653694823463	0.0552600915751886	0.512135579367855	-0.248877517452031	0.00272354992930792	0.323999173325213	7.89762187575374e-05	0.325984634704737	7.09483060046372e-05	0.0485987067562131	0.564347431559951	-0.164860314760457	0.0491112054187716	0.0261462057773585	0.756582229998982	0.174810413279817	0.0367808172799158	-0.0484508588600978	0.565534400261341	-0.0322690757735619	0.702020112735307	0.295158692349443	0.000345340864287988	-0.0115269799038291	0.891317432873631	-0.00321717185500913
100	ADA	10	0.257309671957838	0.00191970870603394	-0.409064048406893	3.9263582838197e-07	0.328707547380172	6.11746500366459e-05	0.0743275246062644	0.37764261131687	0.615411196402448	2.87585606293407e-16	0.300970055392339	0.000259645342401872	-0.573664035437131	6.94586154429264e-14	-0.186383209365747	0.0258255183514327	-0.287289231814612	0.000503356205473771	-0.441973100889152	3.27419299694407e-08	0.591696733990295	7.15216445262172e-15	0.193980452127059	0.0202649812564699	0.0228319301374409	0.786645482193643	0.137679534741664	0.101051624450827	0.312861544476381	0.000142146374827049	-0.239146523705395	0.00402063916921918	-0.02397141297326	0.776271387307209	0.377892139763703	3.27152872470743e-06	0.129088883064527	0.124399453357367	0.0578311734096149	0.492672002460761	0.276324720674191	0.000835822696045429	0.428388532401617	9.42757845396838e-08	-0.476347572217629	1.81623854720855e-09	0.187609859648523
1000	CDH2	0	0.312454700211817	0.000145168151941113	-0.0291835963377031	0.729345824650202	-0.363604550867196	8.05671743351258e-06	-0.27350409533805	0.000949149320972219	-0.0686101825403599	0.415520272323987	0.40129725348822	6.79621486611667e-07	0.191651374226203	0.0218479505901369	0.287929884102746	0.000488348201761912	-0.330721728836156	5.47725585204278e-05	-0.0848214413008772	0.313823701037986	-0.197217671021093	0.0182297492221476	-0.0155606149803846	0.853655803376769	-0.262366748841223	0.001547853358775	0.278814734434845	0.000746243780973181	0.111783520746235	0.18379047173711	-0.0827784587228849	0.325663241832135	-0.305860279640239	0.000203293463179316	-0.320339559376851	9.6042901965327e-05	0.227349509155232	0.00632003740185561	-0.032436767139434	0.700545492084054	-0.042205255135961	0.616726589871423	0.211175096703803	0.0113497441555776	0.210232604571354	0.0117293950827967	-0.0965442401485077
10000	AKT3	3	0.00849885012832055	0.919755824677667	-0.131723847146491	0.116833399672021	0.491485321185609	4.57632107194938e-10	0.623516665055684	9.00196192740118e-17	0.132472855169939	0.114749303371146	-0.196678208535848	0.0185560831035721	-0.158000309232764	0.0594727343162526	0.0136794242655806	0.871184576859727	0.263891237597337	0.00144938786723065	-0.0578223367878254	0.492738218809079	0.120987650887001	0.150038055716013	-0.140635087641648	0.093869918911333	-0.0673116399018851	0.424422596146794	0.0742751909773133	0.377979483511945	0.133957098859258	0.110705029282291	0.419151862464536	1.88533846885054e-07	0.0539226733095093	0.522414713556092	0.0324006709012661	0.700862816025101	-0.0622636091916783	0.460060698586179	-0.10704987040966	0.203175928874605	0.0341017026959959	0.685965936845942	-0.0931988768388397	0.268239199731493	0.0542111885138158	0.520188403455359	-0.001196255837212
100008589	RN28S1	0	0.23350088557793	0.0050057389389778	-0.161229295495551	0.0543914989166913	-0.0568941232260477	0.499719899970289	-0.0813908950995596	0.333866207811367	0.0338753554296972	0.687941386839005	0.283313373109394	0.000606414803642479	-0.128041515502017	0.12750981113723	-0.0425980122652198	0.6134487500215	-0.181879773293991	0.029701856579248	-0.0974801978169793	0.246772842296605	-0.00315877798099609	0.970132537947167	0.152570008457096	0.0688924406806294	-0.178248071029413	0.033178476416372	0.402475301223532	6.25911073949603e-07	0.0454783943621008	0.589646346434648	-0.0798227778749857	0.343293818621252	-0.0240514199877205	0.775544444223553	-0.0675394439290054	0.422852927817992	0.222738330074797	0.00749830769172743	-0.00716384533681108	0.932327894045336	-0.272192739725691	0.00100648974750509	0.080998460532547	0.336209903466929	-0.0488531494143524	0.562307469285854	-0.00921314086580571
10001	MED6	12	-0.396174231179484	9.6864401000913e-07	0.524450763737068	1.78222305101188e-11	-0.410264909478661	3.60253494005315e-07	-0.215266600150941	0.00982393789234335	-0.377653350738783	3.32235609789831e-06	-0.221761454921144	0.0077716080472121	0.37924350479065	2.99750380200031e-06	-0.260663697093127	0.00166503089069188	0.19317084726726	0.0208036281427555	0.387527813184644	1.73828369099106e-06	-0.227662139699906	0.00624647302567564	-0.117203889187044	0.163298477602886	0.487191052520594	6.81267677479081e-10	-0.380678118332762	2.73049975050984e-06	-0.441009819359215	3.53459095311671e-08	-0.438884720124202	4.18114602654252e-08	0.120563669491347	0.151482182063767	0.101068286301695	0.229723418391684	-0.364801193505816	7.48318941032118e-06	0.244319232568678	0.00327481431877057	0.100029060775181	0.234573862778544	-0.234100336869621	0.00489176082049523	-0.126630217842189	0.131795158061753	0.103292072312998
10003	NAALAD2	3	-0.0542463483890206	0.519917425575634	-0.187098822320047	0.0252512588196749	0.574119799458182	6.56919995154204e-14	0.79017961541468	8.84093838384016e-32	0.158478727195792	0.0586961673301907	-0.272157700937182	0.00100806447606091	-0.235559526539824	0.00462396307599721	-0.0675052464139645	0.423088348706071	0.303723156898354	0.000226354296857507	0.0651114533130371	0.439755343503359	0.101919077909238	0.225805348253498	-0.0296992176980626	0.724754524954604	-0.041169775143323	0.625404583300397	-0.0290109073250388	0.730885675229493	0.142587177142636	0.0893528693658838	0.468785859712629	3.52757314011846e-09	0.255878266346793	0.00203879262295475	0.15634397809023	0.0622266803173159	-0.030255307657106	0.719813832547843	-0.0976033340765051	0.246173585147322	0.0907723514242874	0.280953351119751	-0.124020779507777	0.140008289267065	0.109066170077142	0.194745901914856	0.110780535172867
10004	NAALADL1	4	0.240386600748521	0.00382912670099861	-0.530784400592368	9.17084122382256e-12	0.557112219951028	4.97015286212036e-13	0.351040693176683	1.71876504769439e-05	0.617432549683254	2.15939876701352e-16	0.130117092002376	0.121403268068003	-0.61644420996314	2.48477248839931e-16	-0.054326338248091	0.519301210521522	-0.166322408258282	0.0471087362663856	-0.235351838448405	0.00466125936370888	0.475042451013075	2.03908123115833e-09	0.336773493882711	3.91104399991382e-05	-0.0841992929326039	0.317399142574415	0.0882386630577861	0.294654401683846	0.464582121652341	5.06695002334572e-09	0.144339438499101	0.0854473071746248	0.279403010662622	0.000726410904374861	0.426619113305171	1.07834291854146e-07	0.191383687179779	0.022036530440902	0.0336102876544	0.690257450924311	-0.0579509825616642	0.491774690379778	0.278784798654255	0.000747266201345294	-0.0862913943924895	0.305480541316881	0.25973549091338
10005	ACOT8	0	0.234708225128908	0.00477855576171376	-0.453267587712098	1.3111265480517e-08	0.53117219188396	8.80130020669693e-12	0.337567909949811	3.73993948902428e-05	0.408346283331614	4.1329840368147e-07	0.0103664045701172	0.902202534755622	-0.38940643838395	1.53304236968799e-06	0.179007594886429	0.0324241918977764	-0.0926142752844718	0.271265947541953	-0.360715058162152	9.61771757291874e-06	0.3884800918753	1.6311838259599e-06	0.181432893814119	0.0301121951567932	-0.146588325122486	0.0806362073216161	-0.0310518449079526	0.712757008002226	0.391450431719539	1.33598199659776e-06	0.414446716624609	2.66249298784409e-07	0.0156305839688174	0.853005160043734	0.318882926917632	0.000103748994224405	0.0811681207885901	0.335195377167846	-0.0669325620939143	0.427042061634534	0.026557238279592	0.75287808227096	0.20501081086764	0.0140413625730334	0.0793574588988416	0.346123401016229	0.0548955626783516
10006	ABI1	8	-0.699444285148726	2.56473206672022e-22	0.725289740187018	1.267087589129e-24	0.0661269747489447	0.432639594942035	0.33984044863487	3.28847428786739e-05	-0.675740610869001	2.07846227462619e-20	-0.807489725011958	3.94153030033068e-34	0.526367048364376	1.45978184988868e-11	-0.293568304869575	0.000372988508313764	0.886523189259502	4.82148109189425e-49	0.588337026935757	1.10414916748274e-14	-0.338518174657763	3.54450306006181e-05	-0.615060111803817	3.02196174957213e-16	0.452433963456659	1.40435272642268e-08	-0.453689728076642	1.26621551847985e-08	-0.685273627594695	3.73148314497366e-21	0.272352927067646	0.000999319189023802	0.194234445612143	0.0200984939704974	-0.115782407613287	0.168499770198673	-0.41586848173338	2.40012498895634e-07	0.0017869523782005	0.983101021591351	-0.0399044578367782	0.636078797381019	-0.711118529315137	2.50427876585436e-23	0.0338100865493088	0.688511414483122	-0.00712961318942825
10007	GNPDA1	0	0.190135407525075	0.0229345247879354	-0.0129768472092672	0.877747693263318	0.0304162482117489	0.718386071178557	-0.0651250986397056	0.439659292537254	0.114569261993019	0.173035198200947	0.154043703842426	0.0662235616041218	-0.108961000115071	0.195179236898536	-0.093766192200461	0.265323974187539	-0.0593909209605719	0.481058471966703	-0.23848162845097	0.00412682695933998	0.361274956850655	9.29451024461577e-06	-0.0759639792126814	0.367201265763548	0.0890688983393181	0.290116897487606	-0.00657523613584628	0.937876467887226	-0.0298484476270021	0.723427538341108	-0.18165783144557	0.0299050519691521	-0.229905460840566	0.00574059432231242	0.160568654423827	0.0554008711641016	0.0381526878650499	0.650980612226004	0.0202218748553534	0.810546850436226	0.0900335820644962	0.28490333020777	0.161065937185685	0.0546396653153204	-0.316459818419993	0.000117859333661585	0.0573184927751733
10008	KCNE3	6	-0.197350545956471	0.0181501371609933	0.450083719456684	1.70275276304311e-08	-0.417601035798491	2.11372819609081e-07	-0.185297015954905	0.0267184937870793	-0.565279812155456	1.90799634892007e-13	-0.240285641980624	0.00384440602615236	0.631656400101406	2.70886423121436e-17	0.212425563130486	0.010862717855497	0.233639080928708	0.00497925417450384	0.19239575092443	0.0213308390106295	-0.455143438727958	1.12259608877702e-08	-0.340244541279309	3.21376594157457e-05	0.0761025023885763	0.366325670384328	-0.248913811243653	0.00271951952483656	-0.300655930647352	0.000263719672028138	0.128818133367359	0.125197827875589	-0.248105757100927	0.00281054146811083	-0.238606945023121	0.0041066226687504	-0.10236765711764	0.223758656276013	-0.143900728478603	0.0864120843184333	0.122892404689833	0.143678174681848	-0.338410658702128	3.56612406109408e-05	0.262450655625462	0.00154227928857073	-0.229926113729492
10009	ZBTB33	1	-0.660769464408266	2.71880156790323e-19	0.861385029173532	2.57858418390211e-43	-0.391819475891656	1.30307459915427e-06	-0.230518449276492	0.00560887777258868	-0.654290253241344	7.9089199570751e-19	-0.520526348480791	2.67166378271128e-11	0.521246519752586	2.48133473408902e-11	-0.469596109357861	3.28789517791098e-09	0.550825766353581	1.02039352954501e-12	0.564319110126493	2.13834063495573e-13	-0.301089857240839	0.00025810690134755	-0.407808682797298	4.29450005834004e-07	0.626488772981747	5.83007157620718e-17	-0.469049548578831	3.4477827798913e-09	-0.796009473862939	1.51414043308623e-32	-0.410290778240752	3.59584798851148e-07	0.0861657580022818	0.306187886478631	-0.0663627210168762	0.430997204668039	-0.466040282559314	4.47130433588006e-09	0.3967642015427	9.30191435472993e-07	0.0186181796343525	0.825321249789346	-0.551761053519233	9.17703101033322e-13	-0.284405247473573	0.00057633082822567	0.0266204150853719
10010	TANK	0	-0.184840282499824	0.0271017857232585	0.257423312881293	0.00191053074780281	-0.0380335991103338	0.651998780737874	0.210027025180422	0.0118136710361353	-0.216325627039976	0.00945973748370336	-0.272087054601376	0.00101124635715039	0.242064783705012	0.00358301655546119	-0.00401742903828506	0.962019082471074	0.255130333667696	0.00210364750606577	0.292584824649487	0.000391095317195341	-0.260522715994647	0.00167508398333866	-0.123673352112607	0.141130565962011	0.0418715167480857	0.619517831013377	-0.263539230168486	0.00147160251904821	-0.123276531175172	0.142420749880213	0.086822713184857	0.30250102919638	0.0662719251719185	0.431629334511017	-0.173964705675754	0.0377158978758219	-0.153216322379706	0.0677113874855459	-0.0671660887611881	0.42542726831902	0.145061990162508	0.0838771234155125	-0.171685507944657	0.0403360803161926	0.115769187102168	0.168548715568635	-0.166726042102909
10011	SRA1	3	0.00905572813617278	0.914517246303564	-0.213955556673121	0.010291890380689	0.692269394335539	1.01432751405014e-21	0.717436110217946	6.77274996802478e-24	0.160757611491343	0.0551106052839528	-0.345237649531929	2.41296774017054e-05	-0.177673470918267	0.0337589367733091	0.120735554490731	0.150895465869097	0.319184444841992	0.000102107982166742	-0.118410388588659	0.15897857252241	0.215036262611155	0.00990476854985007	-0.127125033232782	0.130280276151248	-0.058047441270042	0.4910528927593	-0.0801394146570245	0.341376749338384	0.183836577866035	0.0279606216791081	0.709487663743668	3.48997496120135e-23	0.101463508468688	0.227897429198147	0.174830111028535	0.0367592728475888	-0.0156299299814502	0.853011241030906	-0.0522990925132836	0.535032658629976	0.0165624291126116	0.844349508527506	-0.0365535693499211	0.664705599989079	0.144783041658666	0.0844805478990947	0.0828240711520184
10013	HDAC6	4	0.575982843767377	5.225692480714e-14	-0.747210080967743	8.52395117969029e-27	0.323671139570476	8.03816648694944e-05	0.0469296665220039	0.577815391695675	0.787305384546988	2.06737709689096e-31	0.623263945574197	9.33870197036354e-17	-0.704450717587854	9.58939577299318e-23	0.0622280138921157	0.46031773699506	-0.587348284262015	1.25347370267032e-14	-0.570955930775303	9.65681869009043e-14	0.458916088776504	8.1920326145316e-09	0.48588886137041	7.67798599176464e-10	-0.369420470301317	5.61144889388971e-06	0.541449893223204	2.90238012242373e-12	0.657683652396835	4.53587020297249e-19	-0.0798400191038432	0.343189257211851	-0.0610937043173249	0.468550233094198	0.141349458993103	0.0921963244474205	0.381527433322813	2.5832377423424e-06	0.0611473684069858	0.468158946253063	-0.0772157664626286	0.359335671488865	0.527103817165057	1.35150920819487e-11	-0.185534115159014	0.0265213522291265	0.166182629111057
100133941	CD24	1	-0.351666609353223	1.65634592729629e-05	0.504146161384421	1.37051858728652e-10	-0.236759178833816	0.00441371633518867	-0.109121435445191	0.194518470402237	-0.421746245323536	1.55508381752409e-07	-0.279416515107699	0.00072596136294364	0.343356117861074	2.68968527448432e-05	-0.240309535092451	0.00384078504784998	0.356351080461497	1.25264855424761e-05	0.322179029300221	8.70747489500903e-05	-0.271173576373147	0.00105322566935905	-0.294635168066984	0.000354225264128843	0.408174758928566	4.18387604009682e-07	-0.21529201681896	0.00981505432968584	-0.417623415221435	2.11025185287822e-07	-0.23023236229804	0.00567001157083778	0.0504148974529433	0.549864137216794	0.0240414198617503	0.775635294661682	-0.246650944380445	0.00298138078582007	0.0632526378144609	0.452950650446469	-0.306764739300965	0.000194207736581179	-0.505753409773171	1.17183342632047e-10	-0.122683318758494	0.144366141135388	0.330192824218136
10014	HDAC5	0	0.188583135616693	0.0240949206189775	-0.185751833189636	0.0263414217792919	0.0474326238106058	0.573741165425704	-0.0797507658687983	0.343730761335538	0.194094152994266	0.0201903061841612	0.132829400207064	0.11376744675755	-0.0976105106702194	0.246138690554292	0.201454303853258	0.015835295317849	-0.191929756008404	0.0216533117689341	-0.291922812059112	0.000403737513199039	0.113669571220421	0.17645661428161	0.137622813101057	0.10119357237747	-0.0466839758882074	0.579810503504586	0.0059949953855095	0.943349079541679	0.231242487946206	0.00545677879509818	0.0525691376180634	0.532923462315902	-0.200977009041435	0.0160906129844152	0.128117874157968	0.127281046040681	0.0219548416309671	0.794656385793453	0.0601822373785305	0.475223391504406	-0.0417138229412487	0.620838605980665	0.151222400346521	0.0714088847201682	-0.00561722407557545	0.946913514415532	0.0672026064094706
10016	PDCD6	1	-0.522783638764766	2.1180040863293e-11	0.770107274398576	2.56713652117417e-29	-0.489491783369045	5.50850603264131e-10	-0.2761266025141	0.000843357733861302	-0.720935742934335	3.23188778045695e-24	-0.42877650522319	9.1529249871761e-08	0.676443249026233	1.83536208925891e-20	-0.18793873442499	0.0245912326741818	0.44955419113509	1.77794045217526e-08	0.485064041362021	8.27994588697307e-10	-0.451294909968947	1.54208637491098e-08	-0.455997928399404	1.0456270510062e-08	0.499881067600993	2.06861348916241e-10	-0.43468077890137	5.80974451180114e-08	-0.662063220833201	2.18979340880904e-19	-0.237652703670228	0.00426273344470213	0.00470844545281452	0.955492404123504	-0.0248115974539935	0.768647266665705	-0.388687963809563	1.60865439937503e-06	0.0434583805223202	0.606295089183064	-0.02071378580348	0.806028103279552	-0.533032156265063	7.22033539596984e-12	-0.00398010502289867	0.962371684911039	-0.0113994292880489
10018	BCL2L11	0	-0.104763834368017	0.213048072421353	0.141377614072538	0.0921308529606418	-0.038633786782299	0.646873949539394	0.00828493580179947	0.921769055843722	-0.207256574751547	0.0130023113554527	-0.142287603856331	0.0900345974435746	0.236885515511208	0.0043920816456348	0.116418266691611	0.166158115794196	0.139146907785779	0.0974337216693984	0.143140224944264	0.088105128427566	-0.155196386982774	0.0641952961216752	-0.198087430510514	0.0177140772025996	-0.021254445539618	0.801068930622729	-0.0762781877869837	0.365217030138721	-0.0869801815226308	0.301621669745378	0.211782488714639	0.0111108349223328	-0.0136021974807207	0.87190556932524	-0.109394340933238	0.193398219008171	-0.0414429543418659	0.623110106927274	-0.176327606807555	0.0351522338260023	-0.00609915533806376	0.942366479898246	-0.173619256177241	0.0381035685846551	0.205388157228118	0.0138618650234636	-0.0209127109595105
10019	SH2B3	6	-0.154638593377629	0.0651703643882112	0.544585619510162	2.05344931947656e-12	-0.611732822141698	4.81871680305133e-16	-0.30298423786187	0.00023487709817668	-0.550255398079159	1.08840317292454e-12	-0.119850742807045	0.153934065251278	0.718542576701083	5.36665857933109e-24	0.184877718908274	0.0270701933139776	0.135511330103172	0.106590306793201	0.235245397281882	0.00468047813709201	-0.556412466773521	5.38849423529868e-13	-0.335026052698284	4.31361817179536e-05	0.0525158155711457	0.533339606010957	-0.198237082359381	0.0176266372363003	-0.282692470050914	0.000624160563336073	-0.13859416056627	0.0987843397430083	-0.351917430436057	1.63193791343992e-05	-0.423679075981717	1.34581990401861e-07	-0.128014568394005	0.127590618248013	-0.305271509972163	0.00020941853803705	0.0341995170440794	0.685112915881615	-0.320908357748715	9.31815946159017e-05	0.125433831856744	0.135513681344185	-0.170733683519266
1002	CDH4	0	-0.0313380323631557	0.710227456940689	0.00329181838745546	0.968875208373902	0.103634046928107	0.218051543297066	0.113632564630914	0.176598406431302	-0.0205111150205242	0.807889092159515	-0.066056793707473	0.43312922162776	-0.0743096875014311	0.377757408406749	-0.145992305460334	0.0818895729746936	0.0894077349495212	0.288278487264467	-0.0537251712089773	0.523941514463901	0.0169892186578434	0.840391312905917	0.0615823276792054	0.464994095649476	0.0617315905779317	0.463910747858764	-0.0404837007714358	0.631182847864328	-0.0935813376355942	0.266271492990165	-0.00730465455756098	0.931001016116794	-0.0397669721434909	0.63724319513569	0.0542938781221853	0.519551227471669	0.0372714772733857	0.658529799810317	0.0415969616744553	0.62181816627702	0.0818583509805007	0.331088109970003	-0.112025379927603	0.182837719311319	-0.169674067195386	0.0427736957293972	0.0165929692168348
10020	GNE	8	-0.659098696842844	3.58965822226662e-19	0.546071053174623	1.74082012250325e-12	0.21506136825918	0.00989593003807297	0.294964089593322	0.000348618983597311	-0.417852474437736	2.07498341225248e-07	-0.692925635165308	8.95955710376433e-22	0.225104299010974	0.00687140640478552	-0.462098863892053	6.2611971550807e-09	0.773151319844706	1.12787369283076e-29	0.614309808603166	3.35887248636576e-16	-0.0396409086646459	0.638311634814774	-0.435241566540125	5.56175120712126e-08	0.462415760876446	6.09493544051592e-09	-0.44573207794515	2.42338934684831e-08	-0.605200952996354	1.18547424617169e-15	0.131086558803444	0.118629691935262	0.424323303344987	1.28226845759058e-07	-0.0259910714525576	0.757981716049725	-0.402270772579272	6.34936165442287e-07	-0.0252457176384678	0.764716517973773	-0.080394663183518	0.339836298992512	-0.571684424851738	8.84027884422491e-14	-0.0276071039245595	0.743442584355849	0.194024612395601
10021	HCN4	0	0.353234840198523	1.50920898762163e-05	-0.319914388174157	9.82350769515068e-05	-0.00782920308926021	0.926059772335672	-0.194296870884841	0.020057756789012	0.248133003116254	0.00280742809385706	0.417204568028865	2.17622927387028e-07	-0.276870906495275	0.000815368359106901	0.0144640982597656	0.863864932234684	-0.388162327828607	1.6662042386844e-06	-0.211457814178849	0.0112379855545215	0.150066684375847	0.0736259033099277	0.322864053227645	8.39397815398158e-05	-0.164759128588748	0.0492523648271853	0.241070158843024	0.00372710344143711	0.207995679057879	0.0126753873885044	-0.140243743530273	0.0947969078063947	-0.00240614291564231	0.977246784951357	0.0884388478770761	0.29355604579986	0.195652054472704	0.0191908058847795	0.214756709088213	0.0100036571955797	-0.176581849495818	0.0348853721999385	0.431206144858634	7.59945636092601e-08	-0.0321048209165113	0.70346559075244	0.115066225800968
10022	INSL5	0	0.053910957651515	0.522505218951029	0.0237134245955083	0.77861678549656	0.0529984014789148	0.529579269413777	0.054089648574616	0.521125668817626	-0.00637477106074406	0.939766863629613	-0.00767810533150245	0.927482831322319	0.0403134828209081	0.632619937459466	0.0254522021894788	0.762848995454729	0.0230761076034409	0.784419213520655	-0.134119528281974	0.11026928715468	0.065371775798433	0.43792496022723	-0.177356904623082	0.0340823861286071	0.0338811545259618	0.687890748743316	0.0115211015656011	0.891372516868958	-0.0287539519899468	0.733178905647177	0.0632390994456488	0.453047560481526	-0.179860939473447	0.0315941204244273	-0.0106819933783725	0.899240721471524	0.0203168759197095	0.809673668594185	0.0174302056371516	0.836305636112451	0.0902677371580836	0.283647370593733	0.0200514397688223	0.812113951881132	-0.069106706580136	0.412145341828908	0.0450878879842659
10023	FRAT1	7	0.330124557546413	5.66019854934751e-05	-0.0959337894259083	0.25438476198617	-0.338765600940112	3.49521355290003e-05	-0.0956411385809901	0.255843276045717	-0.243075780531058	0.00344171412290136	0.160050263869322	0.0562036732596614	0.444257849914438	2.72811876766182e-08	0.775513195650437	5.90566637256145e-30	-0.291813913316047	0.00040585292516478	-0.0596900091103006	0.478848503058005	-0.446987600662847	2.18988668093497e-08	0.115752868278227	0.168609146160552	-0.516062954038062	4.20761002741831e-11	0.00502549960872123	0.952498776208868	0.282735744570208	0.000622908425719157	0.429282166553456	8.8064425617161e-08	-0.3429584976773	2.75186364145097e-05	-0.385910959054387	1.93559532749223e-06	0.210260748708446	0.0117178987288124	-0.39457268433362	1.08080800450882e-06	0.0160514203082719	0.849093894580588	0.115332765857097	0.170170378939348	0.714646047094972	1.21191423202046e-23	-0.393412324784699
10024	TROAP	0	0.0139692413030878	0.868479782037743	-0.0601067616085343	0.475778278692288	-0.0846181478942053	0.314989118608425	-0.108597324102496	0.196683093469507	0.0714563693231257	0.396393905539395	0.145515903310798	0.0829025973042784	-0.0345384288648373	0.682160405085371	-0.00626721334406588	0.940781277411636	-0.141207825565166	0.0925262381118101	0.0168991660149617	0.841226163871793	-0.0516767363790671	0.539909395879736	0.0865679741629693	0.303927151602327	0.0162665565150337	0.847095824707883	0.101404277778611	0.228170430703573	0.0870895733016067	0.301011779019249	-0.154927563047467	0.0646637241350969	0.0725434677142677	0.389229669563126	0.037520117371941	0.656396208849874	0.00650563659761814	0.938532756319757	0.048306193553155	0.566696965416961	0.0243240308767997	0.773068968110907	-0.018492017190164	0.826486223027771	-0.000299033241711897	0.997171877820214	0.153944820044556
10025	MED16	4	0.356226680884204	1.26204800781382e-05	-0.593533275746296	5.62885955836803e-15	0.308832941792273	0.000174831320544114	0.127121865069375	0.130289932809038	0.572003679873418	8.50397083287609e-14	0.398588914447017	8.2025206186457e-07	-0.491368926888002	4.6262786966643e-10	0.142341525642649	0.089911584881499	-0.399745775553674	7.57087655267868e-07	-0.400102190419873	7.38580475598225e-07	0.355956400636785	1.28269995169226e-05	0.317172849070973	0.000113531562133802	-0.298617338141004	0.000291635894009445	0.344488229022078	2.51980965972559e-05	0.485993763742656	7.60452370493744e-10	0.0831920539128286	0.323243461184609	0.0242551860294327	0.773693907615724	0.0284661256118146	0.735750448027054	0.327331127125026	6.59457129843754e-05	-0.0530577025430323	0.529118113916467	-0.0323577207553915	0.701240460312592	0.445997946607086	2.37203054807975e-08	-0.0154756080753951	0.854446417149306	0.142382529849415
10026	PIGK	8	-0.564845731942911	2.00892128642192e-13	0.560264835623348	3.44526607977304e-13	0.108258046793506	0.198093610545905	0.334689470577227	4.39549620868936e-05	-0.391357110245586	1.34442779876117e-06	-0.640959698754944	6.5686408079173e-18	0.314498164322405	0.000130572904699491	-0.310868565213546	0.000157529607674053	0.666371868900754	1.05696004758233e-19	0.32782199048968	6.42056341316001e-05	-0.130549218394632	0.120160849450878	-0.420008890171127	1.76945218752797e-07	0.500138032160866	2.0182592325156e-10	-0.43888362891263	4.18150547294112e-08	-0.500417373856566	1.96486385596449e-10	0.0904346282633963	0.282754468600646	0.0979292805669661	0.244592201592622	0.0981267051833756	0.243637801009096	-0.436151299326869	5.18089167720956e-08	0.135678715707585	0.106154414497501	0.0957448692549606	0.255325646600827	-0.586448614364057	1.40629979254319e-14	-0.132044544398788	0.115937495633579	0.117689386892872
10036	CHAF1A	0	-0.0421985749346198	0.616782406605328	0.18286043442985	0.0288180302114083	-0.0635301153003914	0.450966970272922	-0.0385280956878385	0.647775223330936	-0.0930366040477091	0.269077048852305	-0.0651404650636939	0.439551140839687	0.117396212689675	0.162604053173327	-0.12990407382533	0.12201936892945	0.0874074453081441	0.299244165824373	0.00566249350055046	0.94648632106874	0.0345000341384204	0.682494649218427	-0.129010981980418	0.124628760908787	0.161397687076207	0.0541366606842767	-0.224242573030394	0.00709412474527683	-0.143893105021471	0.0864289258516262	-0.160993156449892	0.054750530909282	-0.129617880787781	0.122850912545919	-0.00393122704266055	0.962833449420669	-0.0818327070923947	0.331240127448644	0.0556955105188876	0.508811700985311	0.0929828589391119	0.269354937712571	-0.0666207579100017	0.429203628613774	-0.206133108056435	0.0135133800858837	0.0246992341411208
10038	PARP2	16	-0.545780326996367	1.79812762626784e-12	0.234161280568621	0.00488030421042521	0.181557974510678	0.0299968593272359	0.0327301228747696	0.697968507832994	-0.049485781322445	0.557250747975977	-0.400103149658066	7.3853125299827e-07	-0.117570044960885	0.161978293608112	-0.49960865950026	2.12331911923462e-10	0.39028336616271	1.44533125424924e-06	0.491664220862134	4.5005495256585e-10	0.116712677414143	0.165082137411341	-0.0359042879256755	0.670310512263897	0.435374800941226	5.50434151765268e-08	-0.28177827378943	0.000651160038101014	-0.335654378168843	4.16458598703376e-05	-0.138942564600466	0.0979313154551205	0.634023491468476	1.89761639643548e-17	0.224761916969209	0.00695914201033537	-0.275548891517013	0.000865687133465138	0.186254661253016	0.0259298496649392	-0.1310894416314	0.118621518294989	-0.272244866132742	0.00100415122792078	-0.0948375377712204	0.259877788595612	0.180380197584648
10039	PARP3	5	0.390445958303291	1.42960224484931e-06	-0.305036952903705	0.000211906093032253	-0.0969485877458033	0.24937158650174	-0.38940235073907	1.53346283053356e-06	0.411126323647149	3.38612636685127e-07	0.569940256098	1.09186798000432e-13	-0.315875098933228	0.000121522647880194	0.000819806442648824	0.992246743289516	-0.517765972734704	3.54087607507799e-11	-0.453503671814206	1.28582454300416e-08	0.340302422568658	3.20319643051755e-05	0.0602447964772073	0.474763732268521	-0.150520189653675	0.0727493924393803	0.40973412097849	3.74239103401101e-07	0.27437218631125	0.000912854718684534	-0.398420975537365	8.29828626058999e-07	-0.295496779647694	0.000339713463612742	0.022148154888719	0.79288888218315	0.228107003385286	0.00614310786136586	0.0709889511405862	0.399498355699999	0.176832363895481	0.0346240998299081	0.408750351967721	4.01542020927957e-07	-0.371235221906582	5.00533438409518e-06	0.117783326480042
10042	HMGXB4	13	0.56695616598038	1.56250490350394e-13	-0.57045651685865	1.02584702859636e-13	0.155786847707051	0.0631761396655005	0.026525397881363	0.753164822155562	0.403672558874143	5.75485147236705e-07	0.592862447250214	6.14456145085341e-15	-0.444516457955715	2.67212841264012e-08	0.0869515153665371	0.301781626323891	-0.461347599321766	6.67296960689765e-09	-0.433920040991644	6.16315225724087e-08	0.127358907040863	0.129568937988077	0.149267626876236	0.075191053800404	-0.400834671483054	7.01890252744528e-07	0.799420583873613	5.24963498965354e-33	0.422516283636164	1.46823150853498e-07	0.0314687115631582	0.709073458401524	-0.144955921001636	0.0841061653532575	0.0337611614661857	0.688938817923862	0.389833708210174	1.48969238870107e-06	0.141327594299012	0.0922471938466756	0.0341670502375375	0.685396008966541	0.395044358176316	1.04655082962643e-06	-0.0747623762465102	0.374850550755061	-0.0503731886607273
10043	TOM1	15	0.367657165393096	6.26647019893868e-06	-0.464200203992185	5.23516025480215e-09	0.47794128726231	1.57583400838141e-09	0.478425271909786	1.50911376026522e-09	0.261223542972741	0.00162564906731359	0.024782628287221	0.768909779278751	-0.153155050596321	0.0678226417749397	0.501740232996043	1.72999748349942e-10	-0.0349712893897009	0.678396431790434	-0.302175144947919	0.000244550388816485	0.130865695050024	0.119257203587112	0.020498743448973	0.808002726893135	-0.433075266436217	6.57973175475258e-08	0.157221174204371	0.0607554615860726	0.479280096575241	1.39786681560431e-09	0.783998534415746	5.40592861512472e-31	-0.120093642995774	0.153095358293805	-0.00814430492420069	0.923092858924924	0.314472048171138	0.000130750479787565	-0.250294415430064	0.00257015030043861	0.00963412406544687	0.909080137438941	0.199311051128006	0.0170100384512108	0.442640715904902	3.10463016665452e-08	-0.161864122843738
10044	SH2D3C	7	0.348967267997383	1.94174748191412e-05	-0.264736256273361	0.00139730256783743	-0.242537029935805	0.00351637568047777	-0.105160061464525	0.211312882184451	0.13553709428561	0.106523122514538	0.359707017837272	1.02265610977506e-05	0.179207017141434	0.0322285714800208	0.626402132878608	5.90475970931534e-17	-0.413703008702277	2.81043378157858e-07	-0.256039101707122	0.00202508557590824	-0.385073501868716	2.0459846466256e-06	0.0190521237549701	0.821317166697469	-0.592348412533399	6.57057680627275e-15	0.448263117521929	1.97486343448516e-08	0.535803498755481	5.36359524307129e-12	0.220930585603778	0.00801097148490717	-0.378749724280751	3.09500331394397e-06	-0.549813821628481	1.14405786081717e-12	0.412053889679534	3.16699709791567e-07	-0.548991812168086	1.25510789750696e-12	-2.53199127928179e-05	0.999760535137071	0.171929598942152	0.0400483622337881	0.385928115587232	1.9333941335464e-06	-0.17992744906188
10045	SH2D3A	0	-0.000745950036586592	0.992945215699649	-0.25573462314107	0.00205110561822784	0.275962642336834	0.000849640720060496	0.0391087250581203	0.64283028257195	0.460311610748593	7.28375253317949e-09	0.12624508308015	0.132983569583518	-0.379700226637702	2.90992269290902e-06	-0.126881760383235	0.131023379233747	-0.116630336749257	0.165382542540696	-0.30379476328701	0.00022554382514215	0.296993328552013	0.000315808312010711	0.068142744484952	0.418712211138816	0.0962686556714567	0.25272288796131	0.13980886574438	0.0958355128308672	0.258846130089199	0.00179894620423312	-0.0609296766922953	0.469747335192256	0.00296278187018861	0.971984978093081	0.212080923374988	0.0109950773766	0.00204485445261393	0.980662517590313	0.0980091908168285	0.244205582919948	0.0993344721712849	0.237855503782035	0.0265988222321254	0.752503647236756	-0.264529144610603	0.00140990810491267	0.231356334543074
10046	MAMLD1	0	-0.0985134762206508	0.241775561745051	0.0545232485645815	0.517785870287042	0.276049253712801	0.000846316424015877	0.417250630348741	2.16887809977436e-07	-0.0986348145517338	0.241193385038011	-0.24007115788693	0.00387704853931628	0.0643153026380087	0.445380126943241	0.0209612224262646	0.803757533369225	0.312200614068169	0.000147085583720608	0.00612096657829437	0.942160733091845	-0.0192048465036388	0.819909054841599	-0.213726822662519	0.0103755134249681	0.0192807865350038	0.8192090971785	0.00994586201022768	0.90615143004599	-0.0689371284519116	0.413296171382636	0.390899057174218	1.38662444576117e-06	-0.0586103555606331	0.486851876670152	-0.0768431029781923	0.361666274550726	0.0332505534099809	0.693405267437499	-0.0718361123159976	0.393882406873585	0.0047539489069602	0.95506272097935	-0.237624056937149	0.00426750118749897	0.0991838981711657	0.238571112806275	-0.0738101411259971
10048	RANBP9	0	-0.289526205540916	0.00045273023520881	0.314752097009196	0.000128857987658837	0.063599941422833	0.45046855219547	0.054009356508806	0.521745319226995	-0.269558290393334	0.00113138078435076	-0.39254413904859	1.24068765768615e-06	0.218022412246869	0.00890101678454259	-0.0972021922728164	0.248129505010153	0.366165655995829	6.87639225106193e-06	0.275405030264108	0.00087133128801184	-0.00862937213125143	0.918527680288485	-0.279835198281418	0.000712150263702364	0.238323536316068	0.00415244279410373	-0.320408150248733	9.56935588460324e-05	-0.29403337924402	0.000364698870669724	0.156205383642018	0.0624617742138382	0.12797130624941	0.127720432166079	0.0290493461852763	0.730542826686095	-0.157856691199387	0.0597074938300887	0.0285932998439955	0.734613865393142	-0.0793499059909029	0.346169450773617	-0.253134878960548	0.00228593848593796	0.0627134113237886	0.4568194724014	-0.00413028354420244
10049	DNAJB6	6	-0.0564822661429433	0.502834294240899	0.397172149642868	9.04457541292177e-07	-0.398828993031825	8.06744477226627e-07	-0.14420482172831	0.0857424254789728	-0.524499546654229	1.77321874085944e-11	-0.150090938612345	0.073578810762574	0.662852303008201	1.91804259999362e-19	0.335715181304834	4.15042350880737e-05	0.198721594672988	0.0173461043680671	0.194198221547743	0.020122165630938	-0.524046584818065	1.85854905272758e-11	-0.377911130451594	3.2675182945707e-06	-0.0716560713528321	0.395071950015906	-0.096269711809795	0.252717658426017	-0.179851323204413	0.0316033730160485	0.230208310656731	0.00567517815061929	-0.332099431799437	5.0761213890651e-05	-0.377070977103847	3.44947703603458e-06	-0.0193146642633661	0.818896883882352	-0.293617113067515	0.000372110421740824	-0.147451021742668	0.0788493974878539	-0.280148291345749	0.000701980550828828	0.374704690452794	4.01503208686258e-06	-0.259207163489677
1005	CDH7	0	0.267312483848606	0.00124886943826731	-0.291101981055199	0.000419936881598288	0.0355678511120078	0.673221979731437	0.047976258333293	0.5693526370641	0.260293246567538	0.00169156519944217	0.30951281318834	0.000168865268169974	-0.249112035645939	0.00269760179598435	-0.00539980481006268	0.948965440023818	-0.273192693353336	0.000962487933715138	-0.208483093125804	0.0124637515263403	0.0761176791919081	0.366229817238324	0.126059156533492	0.133560213029891	-0.142416254437387	0.0897413263034062	0.323345509486819	8.17999168764605e-05	0.234490912637325	0.0048187529243808	-0.0942059149486903	0.26307930628561	-0.0278699756083233	0.741085960068965	0.0613206633341929	0.466896605423598	0.202162046406007	0.0154631949752252	0.0589582325882415	0.484265315355106	0.09292680768058	0.26964495801106	0.170331046124227	0.041964316094756	-0.0651125760066309	0.439747440288993	0.123924898556868
10051	SMC4	1	-0.690872456088551	1.31953280608077e-21	0.858473892047798	1.00291596329315e-42	-0.250927025123825	0.00250422030565677	-0.0298846966884956	0.723105327366232	-0.713818841669808	1.43818757550686e-23	-0.64954259453538	1.70137101392035e-18	0.620822516218354	1.32930783594953e-16	-0.350354228790484	1.78976900498917e-05	0.736119416167097	1.13937450343151e-25	0.570368006864565	1.03688348957497e-13	-0.375002637899046	3.93926556980038e-06	-0.596289344373866	3.91813783185626e-15	0.56071020974262	3.27042664705733e-13	-0.489347745051316	5.5825343402008e-10	-0.746731078036807	9.56046894009426e-27	-0.0804356108191803	0.339589586935178	0.0685127731135949	0.416184265097577	-0.107368686002358	0.201825764816407	-0.478402169807266	1.51223566825828e-09	0.0604793705554795	0.473042328307915	0.0364556067585006	0.665550083136703	-0.707984299669169	4.72950093674161e-23	-0.0836750075879938	0.320432605370825	-0.0514634103286277
10052	GJC1	11	0.151255152002072	0.0713468545237796	-0.337812867529377	3.68861419185932e-05	0.0328149523774617	0.697223962997442	-0.0435035491726302	0.60592054935453	0.189981379044404	0.0230474805947764	0.154754392621566	0.0649669501373806	-0.248596492939421	0.00275494074097129	0.134120952103507	0.110265473467613	-0.290774019631777	0.000426575576932882	0.0687631544793642	0.414478787244092	0.0494975087539797	0.55715721608041	0.674077084237066	2.78641665569245e-20	-0.303302278587106	0.000231172894716375	-0.0540349314226238	0.521547905293895	0.266974442224362	0.00126748872745333	0.0523414182157377	0.534701797324874	0.281070742587845	0.000672789070913687	0.00328075941825899	0.968979720882624	0.0752567283728406	0.371691831256777	-0.0808589370912965	0.337045682233047	-0.090769273388918	0.28096973177081	0.31352634382766	0.000137334493313736	0.274779229875825	0.000896278425500844	-0.179729654086608
10053	AP1M2	3	-0.0602055962177527	0.475051731839009	-0.20889863069518	0.0122857757304215	0.591493499942492	7.34357797670399e-15	0.741990340304119	2.93614320438334e-26	0.172866842074025	0.0389595562266384	-0.297499483302389	0.000308082441494011	-0.21142893015805	0.0112493589352652	-4.56861805682502e-05	0.999567919736118	0.297636972409282	0.000306014273260241	-0.0256632810214238	0.760941331155975	0.141710363713442	0.0913598763870378	-0.0103498139325408	0.90235827616603	-0.0165816408619437	0.844171247660456	-0.117668114973222	0.161626056570479	0.178807312585594	0.0326216678676477	0.5241549664446	1.83777694001669e-11	0.21338296468528	0.0105023502403764	0.163810604943181	0.0505920472191088	-0.139618391324761	0.0962932455300561	-0.0848351099572776	0.313745443727209	0.0340204951400471	0.686674433970397	-0.0977759050039797	0.245335447662522	0.134437796812619	0.109419369912713	0.111649505648316
10054	UBA2	8	-0.5639499875214	2.23384593131792e-13	0.4525721725789	1.38846793994569e-08	0.096863741921951	0.249788094882424	0.128272058406672	0.126820084155439	-0.346796100713271	2.20428817570185e-05	-0.580367862715125	3.03225967368455e-14	0.240513337203581	0.00381002340347719	-0.294685725278665	0.0003533581544548	0.59337353135106	5.7477006140863e-15	0.38652387552467	1.85841665411201e-06	-0.0293986058964956	0.727430115023036	-0.303851760002479	0.000224900638912934	0.462886151968385	5.8559516815058e-09	-0.461586574735208	6.53923953996228e-09	-0.464509584969397	5.09849233071653e-09	0.120499137270879	0.151702901135312	0.232380163961563	0.00522521963395212	0.120281136771384	0.152450318607553	-0.312645092924079	0.000143746664337928	0.0417449743792378	0.620577599001131	-0.0220527060067886	0.793761460345896	-0.516376500297792	4.07635577825387e-11	-0.0332608090198636	0.693315453961455	0.0880052656924492
10055	SAE1	12	-0.467588421818436	3.91283233251887e-09	0.29896448289367	0.000286696480494849	0.274768795789878	0.000896699869511779	0.0780475519920402	0.354167530197694	0.0592812337416992	0.481870328047102	-0.344101354424311	2.57669182661716e-05	-0.217610668889748	0.0090338474339563	-0.678992371878537	1.16541660754646e-20	0.418180609058436	2.02544061410771e-07	0.18409487171243	0.0277374198847796	0.507846384992075	9.54461694522044e-11	-0.1485924054943	0.0765344938544106	0.734540012672477	1.63087003364511e-25	-0.424220139906427	1.29224844668754e-07	-0.449879168371499	1.7314276010558e-08	-0.352751365841515	1.5532013950392e-05	0.351417775285584	1.68090037929965e-05	0.504442320169671	1.33161296284524e-10	-0.398550022350853	8.22460434264742e-07	0.375114322293788	3.91121569252318e-06	0.0157785300438319	0.851629732133275	-0.221614810631667	0.00781338806580205	-0.553085107842604	7.89302778504393e-13	0.441400821087814
10057	ABCC5	7	0.127263075627616	0.129860052078698	-0.226455188108432	0.0065347557444091	0.310048299138144	0.000164300206927478	0.317093484921401	0.000114005826770412	0.0951092517601835	0.258508789612614	-0.0868209041648273	0.302511141202665	-0.00799958326655349	0.924455389850062	0.375788499322662	3.74587478084573e-06	0.0679512859806952	0.420023710966899	-0.144893632845118	0.0842409013983441	0.0536881164547298	0.52422822023353	0.0670402438900762	0.426297023495035	-0.23357521895779	0.00499147752850022	0.0347041233961228	0.680718664500588	0.248313036656065	0.00278693404027194	0.60736515046203	8.81756574767044e-16	-0.0513813561078395	0.542231650990433	-0.0790258676991926	0.348148733605621	0.0660818587248192	0.432954316047624	-0.191035051226427	0.0222842360581025	-0.217101986102128	0.00920036705383861	0.0172338099720774	0.838124679144905	0.398545401926801	8.22723167484106e-07	-0.115761439148106
10058	ABCB6	4	0.271598198355758	0.00103351746751529	-0.539278675439309	3.68041308963442e-12	0.323931796735417	7.92630017237895e-05	-0.0101431470826274	0.904298631072267	0.550645710313393	1.04140474130601e-12	0.272789151264707	0.000980028763372835	-0.548421766782793	1.33818914795632e-12	0.0335697726464308	0.690611709677454	-0.350640570782117	1.75982176234377e-05	-0.226595632997714	0.0065006123553682	0.381492174206522	2.58919824779049e-06	0.362213672105774	8.77554677128941e-06	-0.209938588395058	0.0118500882521386	0.283104935013186	0.000612319614741675	0.444914490705018	2.58810149667845e-08	0.046708244358964	0.579613291070862	0.229302910434386	0.00587275037652239	0.182908280320327	0.0287754881741751	0.323519030531887	8.10412755483827e-05	0.0297240300678789	0.724533830868148	-0.137329050709984	0.101931239017904	0.334308266054621	4.4899895926997e-05	0.0065674714853665	0.937949682551969	0.186228143875431
10059	DNM1L	0	-0.343622909387136	2.64870889717391e-05	0.32905212501557	6.00319062987893e-05	-0.299319977161874	0.000281718711440838	-0.371683116857752	4.86558295448443e-06	-0.106794780046601	0.204260897388513	-0.114533265571189	0.173171139111007	0.138379649718738	0.0993124549681825	-0.294537461719874	0.000355906612561119	0.0523201005989633	0.534868425019687	0.115943804838154	0.167903091195334	-0.0720643367150437	0.392377599332256	-0.0741816293263427	0.378582197175357	0.326890505922595	6.75451957908637e-05	-0.105076757350508	0.211676852519878	-0.293902786070464	0.000367009230286474	-0.498680581487008	2.32039140584377e-10	-0.00203209431430203	0.980783162653747	-0.0174627438982934	0.836004345701342	-0.0939906981668575	0.26417630536471	0.304479529306245	0.000217928305866845	0.141962327504019	0.0907795001430384	-0.173514104324538	0.0382222356125064	-0.360498453842385	9.74558079777943e-06	0.0435246188975589
10060	ABCC9	3	0.217417046832927	0.00909691404278226	-0.26901372178041	0.00115890219668024	0.445952704923866	2.3806956328774e-08	0.54824615787521	1.36484157879505e-12	0.226756666465009	0.00646165913780944	0.0434623905904977	0.606261833432032	-0.220696504502487	0.00807957601641354	0.0202052610716746	0.810699576450142	0.0538975512033069	0.522608795757226	-0.217043427338394	0.0092197094164344	0.194738165175575	0.0197718072324709	-0.0911954072968249	0.278708038951709	-0.130043107191007	0.12161697689481	0.204696368878359	0.0141924844157647	0.213872913381731	0.0103220352815057	0.372178427410134	4.71534409637088e-06	-0.0486348331064611	0.564057578498776	0.076681987478073	0.362676771743411	0.177500754574407	0.0339350850584216	0.0334049685507003	0.692053428899559	0.138218923737884	0.09970961310665	0.0872857687467705	0.299919970099125	-0.0053742584924456	0.949206559318276	0.0998658114355429
10061	ABCF2	2	0.102112671869001	0.22492043871427	-0.360969647520727	9.46945823520836e-06	0.555214074829128	6.18565396440115e-13	0.280617207354325	0.000686998992818944	0.511155239799288	6.88092398619241e-11	0.0675019638078911	0.423110950657641	-0.481606069275571	1.13373518263156e-09	-0.115976575175363	0.167782132531975	-0.00954155650396573	0.909950025974184	-0.491740194619739	4.46873915302399e-10	0.516717599112874	3.93806873338385e-11	-0.0861855860748291	0.306076181174008	0.0411698248002537	0.625404165896475	0.202916728169645	0.0150748255094279	0.273965283299831	0.000929705764675948	0.154175731350531	0.0659886292040116	-0.10723160297042	0.202405507654927	0.256707009591746	0.0019690542534146	0.197390130980652	0.0181264780875098	0.0347067432234942	0.680695878118807	-0.0450858032946822	0.592865679780497	0.0769447425572524	0.361029702273617	-0.331907232657699	5.13037959392994e-05	0.319818878609142
10062	NR1H3	4	0.548418393712707	1.33869629328722e-12	-0.650771164521791	1.39725927582757e-18	0.377985440079386	3.2518704669449e-06	0.146819914314987	0.080153377407974	0.589120693156912	9.98235373586157e-15	0.415962395636169	2.38369388283791e-07	-0.591719638857129	7.13089878569965e-15	0.147904812409577	0.0779223798701852	-0.44616861010332	2.33961532818235e-08	-0.424016001627836	1.31221620939399e-07	0.496438254729365	2.87221302774997e-10	0.400224107606024	7.32349374461298e-07	-0.355422247682674	1.32445588598756e-05	0.265915648859821	0.00132745959465839	0.52830877560941	1.19098893450914e-11	0.0883383431813539	0.294107145705369	0.00127838021200322	0.987910086435744	0.266388474784958	0.00130036536755499	0.30532511394716	0.000208853871865109	0.0783437318905073	0.352338545732607	0.0205176980274718	0.807828627891188	0.559175920832162	3.91184603146486e-13	-0.0240353438723816	0.775690496079643	0.074407477550986
10063	COX17	12	-0.261246924332281	0.00162402293049386	0.322563788456047	8.53007055330858e-05	-0.00490033182900394	0.953680534516143	-0.0267520467709936	0.751124462926324	-0.261864500155303	0.00158160406862624	-0.274346247679519	0.000913920500347684	0.0870615425908824	0.301167980819022	-0.340821986869846	3.10977254209599e-05	0.307035204198957	0.00019156500762126	0.166272536327731	0.0471759034679982	0.169294435927852	0.0432473146959787	-0.220039552788439	0.00827490288492182	0.541653851196238	2.83809823217918e-12	-0.357706203628942	1.15444807901903e-05	-0.434550815201076	5.86871207107475e-08	-0.21235670541496	0.0108890502264493	0.146510002478057	0.0808000264796992	0.54414140628805	2.15708014656204e-12	-0.317249859209364	0.000113073124992909	0.375200102824456	3.88980034720319e-06	0.028391679011473	0.736416058643909	-0.10948521255567	0.193026241903964	-0.300058537168131	0.000271632191827942	0.220079354805202
10066	SCAMP2	14	0.570679020444824	9.98604635697834e-14	-0.671802520079115	4.14740263313197e-20	0.265834323370515	0.00133217137300789	0.0610346640360831	0.468980926771592	0.601621463930825	1.92473776871261e-15	0.483951336113874	9.16455087758989e-10	-0.476488566846147	1.79361983732967e-09	0.341235244749037	3.03729911646743e-05	-0.516669986599987	3.9570953119543e-11	-0.571389076376151	9.16289410329521e-14	0.336108571530636	4.05988041973884e-05	0.340073023828193	3.24527898123117e-05	-0.472274761357927	2.60211251059204e-09	0.333224724542089	4.7690928356484e-05	0.669207703686463	6.50081703948129e-20	0.193474763599486	0.0205999960618271	-0.220205705251805	0.00822511106770272	0.047008608126667	0.57717503163257	0.392801736559725	1.21920371376982e-06	-0.208643506586683	0.01239478012042	0.0087233485592982	0.917643529707018	0.4849682630537	8.35272731556655e-10	0.0552189608979626	0.512450138763169	0.0741114660251924
10067	SCAMP3	10	0.272700518456375	0.000983920390994303	-0.481235632100064	1.17231061524792e-09	0.239800121548887	0.00391865393395615	-0.114842841396793	0.172004600819985	0.657648343830805	4.56235406786507e-19	0.470145135751438	3.13448723848454e-09	-0.679997060324748	9.73186252338082e-21	-0.276992487592977	0.00081087819745888	-0.446036287184362	2.36471093525989e-08	-0.29175513423736	0.000406998989626563	0.622468758207386	1.04803855568693e-16	0.371144115150183	5.03422296149162e-06	-0.0256754178779026	0.760831685632484	0.293625961122936	0.000371951445155279	0.29034499217648	0.000435406459700007	-0.408430287997379	4.10827556940833e-07	0.188005467094239	0.0245394322874945	0.242459727329953	0.00352720726454578	0.212566905276798	0.0108088415648626	0.15612834463986	0.0625927672759131	-0.032780360101129	0.697527543113286	0.49446014475323	3.46257636274023e-10	-0.354691475173813	1.38366347946788e-05	0.31122048896493
10068	IL18BP	4	0.367059591120012	6.50441749454354e-06	-0.489810576192279	5.34801695583362e-10	0.386446462022314	1.86800066217683e-06	0.195297370746231	0.0194145176391305	0.605276416124819	1.17334668709763e-15	0.296590688218187	0.000322081869786954	-0.471422698372884	2.80373351975071e-09	0.0805425152191847	0.338946016995297	-0.273613620320971	0.000944498333917033	-0.53288579058712	7.33403778155152e-12	0.46256107452906	6.02012422829664e-09	0.175582022735112	0.0359447835509786	-0.230258163264779	0.00566447388168757	0.229955400743424	0.00572976109922084	0.455240041263264	1.11362881344269e-08	0.0687138860272882	0.414814056798861	-0.192053800595624	0.0215670644010552	0.0884765510048058	0.29334948419976	0.206397458354938	0.0133915721503794	-0.0469969130803459	0.57726987886556	0.208078881569934	0.0126390395268896	0.413608361050474	2.82981528221875e-07	-0.258684052266439	0.00181135107865697	0.0721118259692508
10069	RWDD2B	0	0.430665250580414	7.92173451417924e-08	-0.450029515233078	1.71030659613169e-08	0.0675687272693471	0.422651397189778	-0.120454551839219	0.151855537831156	0.385543646926411	1.98329699540841e-06	0.471034694667717	2.90045535930306e-09	-0.425554551441786	1.16870951147352e-07	0.0306052284831098	0.716710800615018	-0.452002612166081	1.45506011719933e-08	-0.211534860502039	0.0112076971689179	0.262840635251369	0.00151661153641114	0.478929419017652	1.44251271988288e-09	-0.214843769250107	0.00997276785868818	0.163808888936057	0.0505944979832272	0.332230632186498	5.03939275024552e-05	-0.152242304973457	0.0694976422259406	0.0802491771419947	0.340713780671508	0.158285165974689	0.0590093461734178	0.193555087889029	0.0205464647748421	0.192279164229206	0.0214111274902375	-0.144229140962244	0.0856890505635216	0.517990547932895	3.46098302489314e-11	0.0189960970044753	0.821833879408742	0.0159250738309571
1007	CDH9	5	0.735594394740016	1.2840003607388e-25	-0.516124146395195	4.18167704531518e-11	-0.142166329701396	0.0903117515888957	-0.235801655177472	0.00458081968888167	0.322454852486315	8.57995268513891e-05	0.784787012715038	4.30529613658923e-31	-0.232336992291676	0.00523384376381562	0.315942706590194	0.000121093715095495	-0.641527406189547	6.01511165926018e-18	-0.546131113204417	1.72920404448688e-12	0.165350900086795	0.0484315699027615	0.121485622762921	0.148355203306151	-0.460127910095602	7.39752593986247e-09	0.641670615340771	5.88283590544887e-18	0.417397820085621	2.14554658363436e-07	-0.0882309130384232	0.294696978499596	-0.431888377305967	7.21085047945072e-08	-0.1078047245499	0.199989664140102	0.521451959250301	2.42949243360162e-11	-0.106719615047638	0.204581388473419	0.0809315239310942	0.336610704929756	0.55203341713479	8.8973486803112e-13	0.0280130779605685	0.739804066360111	-0.0455674548971515
10072	DPP3	4	0.460739329433342	7.02533358568298e-09	-0.502548002027506	1.60018231217215e-10	0.142868244418933	0.0887170004234163	-0.0232672444998832	0.782677753992485	0.563891272101083	2.24941490437985e-13	0.466031791326476	4.47456933910576e-09	-0.432507380478872	6.87479487840873e-08	0.146383258813202	0.0810656890143463	-0.499815247366708	2.08170551262352e-10	-0.361240938907738	9.31385086417059e-06	0.313525540323873	0.000137340216409761	0.300825841623316	0.000261508551198702	-0.363777427095693	7.97136661766123e-06	0.313852634541767	0.000135028712403964	0.526918727311515	1.37795363897087e-11	-0.115445918618328	0.16974881689449	-0.094082701713466	0.263706965290083	-0.0442260608463782	0.599943444031952	0.338572535150095	3.53361832467754e-05	-0.129753927408184	0.12245508002663	0.062884526501644	0.455589775989831	0.430672476045326	7.91734438129049e-08	-0.0659935232360377	0.433570907587576	0.162472909103899
10073	SNUPN	0	0.0445378681863558	0.597372142704727	-0.105734794127099	0.208813968169879	0.0995382202712247	0.236889572295122	-0.0528330878768748	0.530865899186912	0.27643964846911	0.000831480004722232	0.147023188117343	0.0797314985501691	-0.247172336578502	0.00291910459331251	-0.176655651356083	0.0348082285414531	-0.121549465793576	0.148140486999893	-0.257452174054272	0.00190820619552642	0.299445692620628	0.000279977655257313	-0.00484343795882321	0.954217725415918	0.188924828440304	0.0238352553849037	0.0681841364198666	0.418428988185673	0.0728895500725903	0.386965365788725	-0.284295368206711	0.000579294857793712	-0.0609411036293897	0.469663885265852	0.318100501199251	0.000108122919950669	-0.0178738233245892	0.832199989767326	0.101736052375829	0.226644208330362	0.163259138602473	0.0513847205410914	0.154497983310438	0.0654180599199969	-0.389352735597257	1.53857506533716e-06	0.157540557812553
10075	HUWE1	0	0.247678785234984	0.00285974025966285	-0.422495219956556	1.47054427414937e-07	0.276596520920455	0.000825585799422872	0.123536183223683	0.141575534246378	0.474512714988474	2.13685544672236e-09	0.25718269799718	0.0019300108417734	-0.451932868732281	1.46342227349139e-08	0.00038600681160691	0.996349325872958	-0.273015634833692	0.000970148442163171	-0.234349817156701	0.00484501371931123	0.268941838957568	0.00116258038734016	0.353393326457763	1.49504560909151e-05	-0.210811460395439	0.0114949245546027	0.177455679217661	0.0339811837855567	0.376843398059417	3.50039592643833e-06	0.0111040382792123	0.895281989493973	0.0606326300741724	0.471919482978769	0.0197627551294343	0.814770020088189	0.211160885120234	0.0113553876915363	0.127001700123787	0.130656605016543	-0.170128976249465	0.0422118837237033	0.292677048759695	0.00038936348187739	-0.0715074824829099	0.396055303531457	0.180935732029903
10076	PTPRU	3	0.135745222154389	0.105981612357447	-0.22024756205536	0.0082126095118903	0.414893228302354	2.57727783352839e-07	0.594250272289239	5.12427195908802e-15	0.164109687535436	0.0501664045037173	-0.0434105196601503	0.606692064650881	-0.179054713902676	0.0323778806068224	0.0319140671031887	0.705145596541861	0.117033161743457	0.163916776163953	-0.103239233062563	0.219819595571112	0.108970439959253	0.19514031307009	-0.0442484140919956	0.599758944490898	-0.122185834973145	0.146013077239357	0.083211019203844	0.323132781572616	0.186109209486947	0.0260483347569002	0.363133614944601	8.2936284605344e-06	0.0329883867724152	0.695702634979257	0.026252881528788	0.755620352528949	-0.00384214013265034	0.963675111014324	-0.118043848122692	0.160281834011963	0.0427562246839878	0.612130506183958	-0.00604535618075629	0.942873986984203	0.120091006216924	0.153104444294225	0.0755547793606844
10077	TSPAN32	10	0.244568446361057	0.00324225497491882	-0.245257466264566	0.00315374880132226	0.230842138881629	0.00554041863665029	-0.100313399533562	0.233239675643501	0.392286807151849	1.26250884522672e-06	0.27679027192312	0.000818358882789053	-0.449668242815634	1.76148157596125e-08	-0.207883224013274	0.0127246599665507	-0.214164355139128	0.0102160742909208	-0.380982304090238	2.67686427051255e-06	0.680411447175121	9.03267192363203e-21	0.125883391508469	0.134107099096224	0.124628910607013	0.138060244323263	0.0819283883220567	0.330673154713624	0.0504480741182019	0.549601263067198	-0.24880653578626	0.00273144801035424	-0.0748536812928777	0.374265914148436	0.39945724442082	7.72392752009134e-07	0.023425077802329	0.781240536796302	0.265398775868765	0.00135766662395298	0.127994487864762	0.127650859960766	0.377227935950545	3.41476907505693e-06	-0.42423082491241	1.2912113428819e-07	0.0856801653905919
10078	TSSC4	2	0.47081317531784	2.95710879024917e-09	-0.580957555236637	2.8164936765896e-14	0.569512063086572	1.14974387720815e-13	0.269811570469738	0.00111878529301393	0.542371000591626	2.62285435934321e-12	0.325964804781531	7.10245656917789e-05	-0.588510537884788	1.07979506544954e-14	0.0268636171509741	0.750120704882307	-0.195700881517305	0.0191601841474548	-0.563121571116928	2.46351991868398e-13	0.602919930044296	1.61556291436557e-15	0.0921333936936531	0.273772977120718	-0.187572165222703	0.024877451838206	0.465761871325129	4.57956184054804e-09	0.377990708911061	3.2507636806728e-06	0.273396300516536	0.000953747320483618	-0.122722619184736	0.144236638606228	0.305308205054983	0.000209031837816841	0.29800168086555	0.000300590318696155	0.110810054029338	0.187662028793084	-0.0874742317024908	0.298873654880457	0.32498820387448	7.48766088172061e-05	-0.198324079390707	0.0175759780313496	0.162327325489479
10079	ATP9A	18	0.355629681530294	1.30809022561735e-05	-0.24208821469033	0.00357968349208682	-0.173127192801776	0.0386615565268036	-0.0766102923162627	0.363126996985908	0.107263687544088	0.202269710125369	0.33680580747227	3.90394309788554e-05	0.00433468967454441	0.959022203884646	0.348509181180525	1.99455848308287e-05	-0.358499932005288	1.10035403794358e-05	-0.181980197084052	0.0296103018135733	-0.155803985669642	0.0631467576484195	0.125299292029283	0.135936813792682	-0.388153687246142	1.66716641874899e-06	0.3588214043772	1.07913376222631e-05	0.307343996318693	0.000188588674132776	0.0810904951020365	0.335659317204195	-0.22975042347516	0.00577434234630758	-0.258765319597113	0.0018051214708726	0.576844892449672	4.6984237893883e-14	-0.0423049988279054	0.615893437570774	0.028046514246013	0.739504651003162	0.330003980563085	5.69782519866586e-05	0.200997990752196	0.0160793145379971	-0.134278866510334
10081	PDCD7	11	0.308447216350427	0.00017830276623541	-0.384839038211846	2.07794648478248e-06	0.0232320733798494	0.782998119544728	-0.0977953825656676	0.245240974125166	0.215180238539635	0.00985417574190032	0.316317553812977	0.000118741026628629	-0.289427257510095	0.000454866318506046	0.124559172288141	0.138282584426002	-0.355319215417918	1.33265634158736e-05	-0.111081632982303	0.18657599672803	0.046764538562581	0.579155948414008	0.632136632844997	2.52077451285565e-17	-0.390103032983063	1.46296901352783e-06	0.126097319836956	0.133441695284575	0.28017270803316	0.000701193100631602	0.0233114957617828	0.782274731338778	0.0763595993299025	0.364703996587858	-0.0652730680266104	0.438618484956771	0.168506100356947	0.0442448363158854	-0.108077237999158	0.198848291141373	-0.144388921565383	0.0853390306010463	0.37534944626789	3.8527813819929e-06	0.143215143976049	0.0879371764864326	-0.199175329714304
10082	GPC6	5	0.798330137531659	7.38161337469059e-33	-0.590565717046989	8.28263355070925e-15	-0.177331604891405	0.0341083486574752	-0.196622517867943	0.0185900579597328	0.393316675625597	1.1773137811402e-06	0.850823554453112	3.09508001112696e-41	-0.24232193421083	0.00354658923665073	0.386091649497336	1.91253170160007e-06	-0.753879454231403	1.67837022159053e-27	-0.625168873623126	7.07468981065978e-17	0.032271711386712	0.701996927448138	0.27779152892037	0.000781928745173365	-0.594820114537108	4.75491770185296e-15	0.705690814291361	7.4916409431848e-23	0.556552836462621	5.30192320448517e-13	-0.100613536439577	0.231837145001071	-0.504923752370569	1.27063648436663e-10	-0.208403871835604	0.0124979373905098	0.59567548058685	4.24868461795298e-15	-0.140680335282237	0.093763204878402	0.0744984301192575	0.376543766009216	0.634136438243449	1.86551727322454e-17	0.0226309941131841	0.788478796369267	-0.123242105221282
10084	PQBP1	5	0.55065096775911	1.04078532670113e-12	-0.623125858458647	9.52785642711932e-17	0.185118076881839	0.0268681045457431	-0.165266354793728	0.048548134774717	0.58955775191951	9.43532481399222e-15	0.604694746146311	1.2700418800925e-15	-0.551031028699257	9.96942710960959e-13	0.090472571103195	0.282551729788394	-0.582936190166118	2.19619806832989e-14	-0.654321551984221	7.86872256449325e-19	0.464733688768733	5.00164673177837e-09	0.353179675968723	1.51416844920366e-05	-0.290430984807371	0.000433623016302559	0.480259405897946	1.28013006181747e-09	0.469425601288707	3.3369921178342e-09	-0.142774739347876	0.0889281387393968	-0.239862134106624	0.00390909947176663	0.237746554624536	0.0042471470670308	0.37222767441566	4.70064903230345e-06	0.0723933184055056	0.390214523174644	0.0384615307237675	0.648343113996125	0.463766764980959	5.43257375652072e-09	-0.268564342158587	0.00118207241412869	0.0473123383390632
10087	COL4A3BP	0	-0.10375615530466	0.2175067715414	0.269628591026164	0.00112787182997665	-0.355926420005846	1.2850103046432e-05	-0.336901273546053	3.88303509962172e-05	-0.2252869422725	0.00682500723184351	-0.115627147755594	0.169075243990298	0.389251200756801	1.54908756058185e-06	0.259366655329739	0.00175962760120489	-0.00987465209810524	0.90682032123552	-0.0973710405251906	0.247304913890687	-0.188151897077168	0.024426095576431	-0.0292653549510365	0.72861716739502	0.0221107794390685	0.793230531971135	-0.342755083100557	2.78419318227275e-05	-0.0808886502603242	0.336867582592862	-0.0367582720785859	0.662942326567023	-0.415818714877662	2.40887598190587e-07	-0.186399221363712	0.0258125479939024	-0.115155584690449	0.170832043868393	-0.0332638588286818	0.693288746091231	0.0784889891004833	0.351443711958659	-0.0853091585397963	0.311039228689652	0.0334836185962107	0.691365253990388	-0.187650779764372
10089	KCNK7	0	0.220101546930008	0.00825629364450806	-0.249379226828797	0.00266831108357735	-0.199550720649389	0.0168750209055358	-0.232187378031904	0.00526382977632257	0.172665004295182	0.0391919076513999	0.344203022666726	2.56162763366675e-05	-0.101616906126279	0.227191471154222	0.144395757958622	0.0853240801509071	-0.373174925785614	4.42629888519818e-06	-0.104105155069441	0.215955091667725	-0.076965142745678	0.360902019001871	0.252794646882047	0.00231841083057658	-0.266561607764561	0.00129057133414875	0.267345750766025	0.00124705067070948	0.265089510517981	0.00137603928429648	-0.102139853426148	0.224796389497671	-0.0182341760979758	0.828868278603068	-0.154448847414759	0.0655047974689903	0.241359841624146	0.00368460982078904	-0.16666011612082	0.0466560043720392	-0.0787284834196957	0.349971458984904	0.190175203973649	0.0229054177693425	0.152931107289405	0.0682305330120139	-0.0456098599187666
1009	CDH11	0	0.441119389200216	3.50399924046201e-08	-0.177610496263065	0.0338230729485226	-0.223223983032449	0.00736563669636752	-0.365541883683437	7.14777680281001e-06	0.0735729057396304	0.382517801658132	0.453463744304887	1.29007049457019e-08	-0.0431619241702032	0.608755852294827	0.162162760568214	0.052991206719062	-0.404159737999669	5.56095979313558e-07	-0.332139006028295	5.06501650722286e-05	0.0904984436308153	0.282413541821588	0.0161116448168557	0.848534464355085	-0.21835624218984	0.00879459136466298	0.320698572646762	9.42275074895782e-05	0.11965697149219	0.154605609568659	-0.179655705046536	0.0317920927677025	-0.3938135854144	1.13819190602339e-06	-0.0664146099780585	0.430636187152208	0.271237760635038	0.00105022474991752	0.0906152642325956	0.281790154855277	0.0103849242343956	0.902028689377448	0.29128997483958	0.000416174622483185	-0.0836713475373251	0.320453847740949	-0.0503635110668079
10090	UST	1	-0.654533129368584	7.60217760621208e-19	0.694314637895647	6.88245251675973e-22	-0.127553780319278	0.128978503716988	-0.095379122654857	0.257153980060617	-0.476260194053127	1.8303936828502e-09	-0.547906070186675	1.41792979854711e-12	0.410652476453521	3.50358306286629e-07	-0.378714357182016	3.10210101049573e-06	0.597308521582358	3.42384962605113e-15	0.472905970935861	2.46183480384851e-09	-0.161758239307182	0.0535943269983761	-0.46785461986634	3.82383406065347e-09	0.566810350710667	1.58996358236346e-13	-0.495548265423354	3.12468637278435e-10	-0.622374754904325	1.06240307466804e-16	-0.118722384588396	0.157875512193279	0.132574161625018	0.114469656421645	-0.0163316518846038	0.846491444747001	-0.454397180579651	1.19424636525715e-08	0.0614436594293949	0.466001793486046	-0.0141900941909454	0.86641963372305	-0.532014202059164	8.04792927096548e-12	-0.142488449257885	0.0895770849847109	0.161005310173725
10092	ARPC5	9	-0.40171232077897	6.60214763121888e-07	0.655183853301543	6.83649075079026e-19	-0.526324376104104	1.46630376692037e-11	-0.209214218619854	0.0121521006824454	-0.745878204938188	1.17203594990165e-26	-0.333953771866898	4.57956926437758e-05	0.634604196755532	1.7381308339377e-17	-0.0781804618682583	0.35334604595686	0.330779705133817	5.45979314554178e-05	0.827731468748274	3.34679556949433e-37	-0.561835008796335	2.86636268700181e-13	-0.251872711256042	0.00240851330641073	0.18347390434554	0.0282766061390165	-0.327726580144139	6.45404546242152e-05	-0.56059261360176	3.31573500995115e-13	-0.137093407561774	0.102526017820981	0.284321626597218	0.000578585255036516	-0.328935880588839	6.04151607663244e-05	-0.27601097052257	0.000847784325371369	-0.109128640148917	0.194488835364605	-0.180483574842009	0.0309999051093639	-0.401574464338356	6.66600971093632e-07	0.355627034003432	1.30829789667072e-05	-0.138683073471594
10093	ARPC4	0	0.114874678849819	0.171884962158829	0.060455615655534	0.473216497048141	-0.329563724261204	5.83720882387429e-05	-0.221169611882589	0.00794145059323406	-0.120300181689589	0.152384912541188	0.165156704295194	0.0486996599425799	0.331984906101122	5.10838708188115e-05	0.364407906802575	7.66728206772613e-06	-0.186835931591156	0.0254609378729389	-0.225191315773109	0.0068492655844666	-0.305041983254214	0.000211852457690946	-0.265755299160042	0.00133676443997069	-0.264038447023782	0.00144018871657401	0.178973024785965	0.0324582050824317	0.128046897359173	0.127493677118368	0.0103179848379564	0.902657076055272	-0.45677685639766	9.79904952263137e-09	-0.394032054404416	1.12138624011263e-06	0.184463055878086	0.0274218862771257	-0.396793462535625	9.2832263959548e-07	0.138604633131531	0.0987586136947793	-0.0145343162502768	0.863210474000473	0.103781210877085	0.217395108961797	-0.169160736234638
10094	ARPC3	0	-0.0574425476268283	0.495588585697715	0.233735804955929	0.00496079192367744	-0.609587863326749	6.49095677600825e-16	-0.478819878063628	1.45673831538386e-09	-0.336831890494165	3.89822019217186e-05	0.111886250275715	0.18338534730571	0.385588479639055	1.97741541812274e-06	0.125131029990931	0.136467423282549	-0.184435614643976	0.0274452972762357	0.103057976920154	0.220634695182276	-0.43927363684283	4.05490642743214e-08	0.00684795589241433	0.935305264967237	0.0474686479447035	0.573449868063394	-0.0558775608380093	0.507425298200722	-0.15700577756934	0.0611140536002645	-0.329837164542984	5.75026750805004e-05	-0.129682159865287	0.122663767218592	-0.0162257907843588	0.847474360722511	-0.0439070253241975	0.602579468254652	0.0964003046934094	0.252071594393542	0.088145894168019	0.295164320334681	0.0154258521600745	0.85490924331378	0.0606757393294668	0.471603908051397	-0.190262410001348
10095	ARPC1B	0	0.268555542577365	0.00118253032204109	0.12400383620885	0.1400628622896	-0.414832609015687	2.58869198762282e-07	-0.346618417500191	2.22719207539358e-05	-0.310513818109736	0.00016042522228461	0.225538655339408	0.00676151785455691	0.404030894610468	5.61162310755248e-07	0.361048200462784	9.42415094118642e-06	-0.168918668864166	0.0437204220677624	-0.198116634653267	0.0176969840627579	-0.213876950153544	0.0103205610279767	-0.272686197818222	0.000984550498276347	-0.275256530255582	0.000877192822558907	0.152750767538832	0.0685604530161366	-0.0530488666984588	0.529186813160233	0.0152569063956035	0.856481133069124	-0.539195006771479	3.71412442709248e-12	-0.356585008744118	1.23515196546101e-05	0.257354221799145	0.00191610597392631	-0.321732439394541	8.91771064102107e-05	-0.017641442031182	0.834350102710512	0.110675759632162	0.188200768692178	0.101677012373845	0.226915274615774	-0.25026340474507
10096	ACTR3	9	-0.28418098616815	0.000582395261413709	0.239976448668272	0.00389154152453189	-0.364711621124009	7.5247457161989e-06	-0.148368287058879	0.0769846626613139	-0.345578978163962	2.36573237072806e-05	-0.149029866448685	0.0756619193098297	0.205256192958377	0.0139244090647826	-0.125114339407552	0.136520142648454	0.0468259432023065	0.578657279019121	0.774202509973495	8.46488363940603e-30	-0.437404242562305	4.69706911793984e-08	0.236296078017154	0.00449384006112706	0.00890954872904865	0.915892016808585	-0.15576895700641	0.0632068241317651	-0.229785976017186	0.00576658778578795	-0.221704114685889	0.00778792105838836	0.61453826217962	3.25259020292096e-16	-0.142310473566352	0.089982408083114	-0.114998014680314	0.17142207281972	0.0631071154912897	0.453992931488909	-0.171936565970964	0.0400401753152219	-0.0885488718946528	0.292953534697176	0.343923779597149	2.60320322115347e-05	-0.178539644424131
10097	ACTR2	1	-0.497693310882245	2.54940616146861e-10	0.876441112362194	1.34944539675399e-46	-0.512493937951462	6.02166154808839e-11	-0.283445294161202	0.000602704769204819	-0.801704573514723	2.55335643130606e-33	-0.43816457075257	4.42492126341399e-08	0.772192919064196	1.46324171152021e-29	-0.164888499225864	0.0490719466447119	0.521084171720061	2.52305912033821e-11	0.448466346625118	1.94253367675314e-08	-0.45146768636847	1.52038984288802e-08	-0.64685500049663	2.60929172589482e-18	0.418418877333952	1.99017701616512e-07	-0.338882386083533	3.47217328131328e-05	-0.741467356674178	3.31803931934704e-26	-0.192825343485057	0.0210372310766062	-0.208192344265356	0.0125896193277593	-0.308319630534754	0.000179465050283946	-0.312334610902464	0.000146071471523598	0.0466561492306732	0.580036669073858	0.0090102589972433	0.914944842076903	-0.566578972743836	1.63449979441249e-13	-0.0953943321507093	0.257077770529213	-0.113815372428191
10098	TSPAN5	13	0.376160456440212	3.65751268658468e-06	-0.326376266525175	6.9457822874386e-05	-0.133384898734271	0.112250768210057	-0.192706890485674	0.0211178386458499	0.191054210764848	0.0222705612837207	0.52725169494043	1.33073535925477e-11	-0.181564831108713	0.029990547792812	0.112044960538538	0.182760744466189	-0.396527506083531	9.45440604960276e-07	-0.257743552616288	0.00188488133971329	-0.10920432431607	0.194177722448709	0.0106332142867421	0.899698425496979	-0.417850772299991	2.07524340147731e-07	0.872201029043954	1.24744749169279e-45	0.269222778952451	0.00114826528126812	-0.105099368068935	0.211578018016269	-0.192034764926942	0.0215802805247895	-0.296092677735552	0.000330001000845616	0.465654624972672	4.62193302511033e-09	-0.0966616591718097	0.250782055357061	-0.0797687446993651	0.343621639422939	0.206216439618835	0.0134748782671706	-0.0225073123138071	0.789607830286521	-0.0778890188197666
10099	TSPAN3	8	-0.573709931967434	6.90699976411472e-14	0.551589732967657	9.35730789408524e-13	0.24623684859389	0.00303169292155939	0.276896162270027	0.000814433753976071	-0.344416402849697	2.53028012800742e-05	-0.664963138603651	1.34296590909612e-19	0.231955340698493	0.00531063895212409	-0.407506287896449	4.38798018309541e-07	0.749362832901076	5.07301941676488e-27	0.301276709157624	0.00025572430354394	0.0998323514904587	0.235499994802667	-0.511552621373633	6.61419276777269e-11	0.647454395605312	2.37281066513008e-18	-0.526442313931552	1.44834688782174e-11	-0.548870090637804	1.27241676160702e-12	0.105535144719467	0.209679622959617	0.150702070018813	0.0724002460171415	0.279043615436591	0.000738469003746804	-0.511888903885898	6.39631104944975e-11	0.122047453706904	0.146473712199209	-0.00778879574844882	0.926440311365851	-0.550618956749262	1.04456230395379e-12	-0.232201569293637	0.00526097895702404	0.368960061381463
101	ADAM8	7	0.245188920053002	0.00316245508095496	-0.12251676523187	0.144915946047879	-0.212119609298047	0.0109801496780325	0.0299924675636927	0.722147659653874	-0.0889547455204644	0.29073800539456	0.104086821283398	0.216036408326261	0.334310914221771	4.48932663763903e-05	0.706169325898793	6.80859453682093e-23	-0.202134801320333	0.0154773771095426	0.00878569322393171	0.917057033128187	-0.448623710709313	1.9178499496789e-08	0.111317539876428	0.185636350205534	-0.502114736502294	1.66859386960352e-10	0.0675933186674328	0.42248219994495	0.399357304320347	7.77762472372102e-07	0.468717670020363	3.54849445925518e-09	-0.199568108413312	0.0168652618357942	-0.471558583654126	2.77060040528537e-09	0.130701603499735	0.119725079534996	-0.489269495989161	5.62315192532245e-10	-0.123055707771253	0.143142582256489	0.0675638592671236	0.422684895368573	0.697717464812484	3.58399720525552e-22	-0.312401833464673
10100	TSPAN2	0	-0.219860382630543	0.00832889459380311	0.199419494093624	0.0169488315039579	-0.0895097138684907	0.287726709625718	0.150713278134543	0.0723787748450774	-0.183155904953779	0.0285561673484593	-0.232735627338588	0.0051546924067541	0.168777209247414	0.0438996427342235	-0.0478645773387992	0.570252894764298	0.207941972199201	0.0126988983583958	0.276748407130955	0.00081991550471271	-0.260669161760457	0.00166464232358244	-0.0892886001787698	0.28892398349586	0.0940226460871902	0.264013264072229	-0.202064658462741	0.0155139413348351	-0.125080572552182	0.136626847177093	0.03542757354182	0.674437353889428	0.148197837947609	0.0773284575108284	-0.0094125542913318	0.91116248111565	-0.183710435524492	0.0280701817274496	-0.051151523117257	0.544041981285844	0.0271003708127701	0.747992106318399	-0.216473936652161	0.00940969653708757	0.138447188884421	0.099145936991202	-0.0706964400999491
10101	NUBP2	0	0.0859020628814298	0.307676005815051	-0.315788502840427	0.000122074121703086	0.348147150406111	2.03724970293902e-05	0.0954738060365247	0.256679806564582	0.47323131352634	2.39240639177627e-09	0.111072850445019	0.186611045666207	-0.390858139122239	1.39045457978955e-06	0.00521737891540217	0.950687369590846	-0.168100278888984	0.0447657880342804	-0.265305273618995	0.00136319760384677	0.409982669896386	3.67626818637205e-07	0.211363072799201	0.0112753287683023	-0.0170580226604514	0.839753571310376	-0.059893013376608	0.477351630854974	0.315448823085413	0.000124259932565286	0.0244765011806701	0.771685436652222	0.0535523073351782	0.525279703117571	0.233981119061635	0.00491424180768404	-0.0189833587581894	0.821951369928185	-0.0225672445033267	0.789060682326896	0.154923894535104	0.0646701357973366	0.205528865810525	0.0137954470922709	-0.13944904732852	0.0967016510385741	0.127504369290194
10102	TSFM	0	0.295856618052144	0.000333817341965323	-0.174576176843994	0.0370378302380226	0.134854832256896	0.108313467047087	-0.0313031107643283	0.710535953169638	0.145897328366624	0.0820907360720994	0.243819503490287	0.00334099236708531	-0.177897727626572	0.0335313787464446	-0.0020950192315983	0.980188221909321	-0.132984153840277	0.113343327275249	-0.280548543378164	0.000689174230617068	0.31728103195907	0.000112888046907736	-0.0733331524268201	0.384074673932528	-0.0134785625656184	0.873060049009394	0.170086574862268	0.0422639870149837	0.0883202579230292	0.294206385867168	-0.0247876676915677	0.768864111351942	-0.17305905125801	0.0387393661931195	0.226758315158881	0.00646126140336594	0.150669520206941	0.0724626303153436	-0.0446056315349791	0.596813992486953	0.00994215170558283	0.906186280174273	0.184983371466744	0.0269812031770602	-0.174472526603042	0.0371520410631992	0.0740513141411174
10103	TSPAN1	5	0.781045574489855	1.25745124904591e-30	-0.56934212173981	1.17353094180715e-13	-0.152648736253098	0.0687476865267576	-0.217075070119241	0.00920925313424012	0.390633088994229	1.41170094649792e-06	0.835951181757169	1.44841754130152e-38	-0.278091027243854	0.000771324640498797	0.326316582604004	6.96830608503292e-05	-0.717419843846254	6.79590285910669e-24	-0.602302117027918	1.75610513937305e-15	0.11894908479266	0.157077619639515	0.20273884219206	0.0151655942378549	-0.542090209627854	2.70517436759337e-12	0.701586357871253	1.68780867823074e-22	0.514300012970975	5.02528579564108e-11	-0.117713714483379	0.16146247228415	-0.481718632712131	1.12225793817681e-09	-0.160514333138299	0.0554845495296077	0.539664774625452	3.5286539556395e-12	-0.136852172500286	0.103137737119556	0.0341935549342817	0.685164898993661	0.561738357315135	2.89908520167043e-13	-0.0113783952593346	0.892709929745056	-0.0363498868039269
10105	PPIF	0	0.291497064180101	0.000412066272451967	-0.406944088866428	4.56695911528592e-07	0.260594995706228	0.00166992297507008	0.259297691845772	0.00176479154532705	0.26298185940921	0.00150741284918318	0.104609897218752	0.213724943914201	-0.214576910335889	0.0100677175568932	0.255094595075675	0.00210679282632064	-0.171302646837256	0.040790863309168	-0.117739207901367	0.161371070781036	0.0390394617498218	0.64341934855963	0.196015041087629	0.0189641686239814	-0.328029753783535	6.34821558974135e-05	0.11816416526006	0.159853159695114	0.409834593894472	3.71552609107943e-07	0.366265387330786	6.83391676202758e-06	0.0946575607446508	0.260787310591298	0.0320026010512962	0.704365683422816	0.197602145074683	0.0180002163038776	-0.106931558021336	0.203678626178453	-0.0457487082486575	0.587434358258134	0.226828530531375	0.00644434270693494	0.309023287003442	0.000173141522185054	-0.11476326296683
10106	CTDSP2	6	-0.279934133660602	0.000708922158430149	0.536743469759585	4.84619014022353e-12	-0.298207570327583	0.000297567795987471	-0.0418677600082923	0.619549281737662	-0.56884739564418	1.24553453472055e-13	-0.36549318494893	7.1693851906128e-06	0.646020796221178	2.97709316505001e-18	0.167276545840309	0.0458389583297052	0.369203671004171	5.68833869096595e-06	0.331024015233169	5.38677755841763e-05	-0.34302029322826	2.74211235512249e-05	-0.339740431743153	3.3072156830538e-05	0.149878672014596	0.0739917798052566	-0.445023596231702	2.56551534954649e-08	-0.361286812813831	9.2877785593114e-06	0.180526177421818	0.0309595963370906	-0.153847452239495	0.066574035046705	-0.323440610245542	8.13833138923666e-05	-0.214199857578965	0.0102032321659334	-0.285814418851665	0.000539536235568081	-0.161240459262225	0.0543745734535511	-0.36447711467427	7.63457917949288e-06	0.309202254437042	0.000171566602482124	-0.0844306379076884
10107	TRIM10	13	0.57846824186827	3.84237229428285e-14	-0.523534763930606	1.95975514055945e-11	0.0645578012533518	0.443662598030773	-0.0234581813522232	0.780939192143908	0.359109149361653	1.06046820111222e-05	0.601013618598424	2.08859028319711e-15	-0.326834597425272	6.77507237704281e-05	0.193913952966411	0.0203087661540203	-0.447595256867097	2.08478653062073e-08	-0.49972449399625	2.09988825206912e-10	0.11164816164532	0.18432527497669	-0.00995798182811605	0.906037592335864	-0.449997386814897	1.71479915666135e-08	0.82182488111468	2.88913824776767e-36	0.433860833858045	6.19150518405292e-08	0.0680083503503719	0.419632567745112	-0.301044385155848	0.000258689834902646	-0.0828645724889019	0.325158466347131	0.528637937115452	1.15045544422878e-11	-0.0309298693594344	0.713836076991404	0.0176607292899722	0.834171600066042	0.353887633794859	1.45167207844655e-05	-0.0444249968923955	0.598302356931802	-0.0349494915524824
10109	ARPC2	0	0.227259689419402	0.006341314842708	-0.0995966490808275	0.236613079075444	-0.281438835137575	0.000661455468361391	-0.172769330655781	0.0390716643902718	-0.0643272060908203	0.445295731739867	0.207700454454202	0.0128050989193902	0.196899184047589	0.0184218032053389	0.453816040908879	1.25306717104729e-08	-0.267944507849825	0.00121472641223041	-0.0394801710364028	0.639675030385619	-0.261123425503125	0.00163262885778984	0.0347758105083565	0.680095258043543	-0.289025097923761	0.000463644218736899	0.178652661640468	0.0327748482322372	0.229248862791821	0.00588473609055524	0.0973683213292071	0.247318178359603	-0.138376853844476	0.0993193529587559	-0.123453076853717	0.141845645009362	0.120779347295045	0.150746256739287	-0.156892769926669	0.0613028810851685	0.0607716836646172	0.470901975086631	0.197712085373411	0.0179350436023484	0.380876594345843	2.69538909423391e-06	-0.210758802414892
10110	SGK2	0	0.179403047706024	0.0320372541394252	-0.172383936284975	0.0395174056811665	0.247608307241217	0.00286793562675382	0.399183281625069	7.87197604863823e-07	0.0987320410743035	0.240727601102156	0.00622916911148433	0.941140108482104	-0.120404829542747	0.152025896831447	0.115874006153828	0.168160941188305	-0.0118983681190426	0.88783833760196	-0.0204595466739147	0.808362781581058	0.0747585211560499	0.374875247619036	0.0143914219548308	0.864542400212175	-0.107984378302405	0.199236686777612	0.0471062519184096	0.576383420697786	0.160631156047636	0.0553047202803223	0.236973865830755	0.00437700853163918	0.0638458309289392	0.448715855217353	0.038683786380476	0.646447759670464	-0.0295649168069004	0.725949458997248	-0.0321553317533629	0.703020971352858	-0.0704369549613087	0.403183120589814	0.100073501577132	0.234364983800065	0.133896386997682	0.110868243204785	0.0422741491370174
10111	RAD50	0	-0.437791978952555	4.55633893986598e-08	0.368057951252596	6.11152386107254e-06	-0.0683905952077409	0.41701796784662	-0.193155968692013	0.0208136415999746	-0.0827179028126357	0.326018505852874	-0.332434225164044	4.98289130647326e-05	0.0682281082287152	0.418128234785612	-0.336522211976224	3.96667838614906e-05	0.277716435197699	0.000784608438747938	0.154498918126272	0.0654164106371977	0.126246739028289	0.132978442309918	-0.0594975864823592	0.480269688355151	0.504232930650734	1.35900754240108e-10	-0.384974527059633	2.05941939234942e-06	-0.32515717611926	7.41964392826259e-05	-0.290155250830764	0.000439365588120256	0.117378596748958	0.162667567392017	0.284383548996603	0.000576915042548999	-0.377364925095125	3.38474795020917e-06	0.369153858023846	5.70614570922457e-06	0.127984667613884	0.127680328742394	-0.243949021399118	0.00332372591198832	-0.366784706478422	6.61672197964958e-06	0.119746414590984
10112	KIF20A	0	-0.23038570041058	0.00563717127813934	0.224658379442544	0.0069858688717059	-0.0334563364815788	0.691603939450869	-0.151295641310485	0.0712702299534784	-0.169606726094732	0.0428573909407296	-0.174524736609404	0.0370944745273476	0.114369562945071	0.173790360398658	-0.158710309059484	0.0583232671914361	0.215999014217327	0.00957076821861989	0.135147314600092	0.107543091436597	-0.0392280582079071	0.641815907045636	-0.184221727312325	0.0276283567482714	0.198204830528938	0.017645449930309	-0.130971356027408	0.11895668238868	-0.232998956079833	0.00510299558089886	-0.0696947621112216	0.408169135656227	0.0341196546810528	0.685809351179054	0.00973819331855617	0.908102292452731	-0.0307735178191772	0.715220084955845	0.0336505653186347	0.689905334013044	-0.067085425770498	0.425984638704067	-0.230982827848721	0.00551089674327991	-0.123852355803531	0.140551488334516	0.0350594143876621
10113	PREB	2	0.0232781502994438	0.782578423003658	-0.340889350882083	3.09784900099948e-05	0.807230345088868	4.29173273828493e-34	0.728028980084765	6.96548252518632e-25	0.414235068885248	2.70381937299187e-07	-0.217067677895607	0.00921169493932529	-0.476802971663019	1.74415575849292e-09	-0.120609253051273	0.151326418858008	0.247859428975797	0.00283883102641653	-0.184065223674005	0.0277629624445847	0.422497268745294	1.47031916678624e-07	0.0736105764539691	0.382273529895936	0.0187402983281986	0.824193978508898	-0.0152528791526785	0.85651860987429	0.256438846737471	0.00199137927126692	0.46328270783383	5.66150895848789e-09	0.204018602527629	0.0145230569141249	0.325269499461165	7.37475035527906e-05	0.00764257423690138	0.927817501442973	0.0298903028065907	0.723055499988919	0.10621989201861	0.206721326784821	0.0358457654275478	0.670816605784887	-0.103317391147486	0.219468783147607	0.205569634988703
10114	HIPK3	6	-0.218226273174277	0.00883589120875825	0.357065341086045	1.19994628876884e-05	-0.264347106122396	0.00142107315764068	-0.146986479850242	0.0798075512882547	-0.385127334117562	2.03871251620996e-06	-0.270778503494413	0.00107187069537487	0.45684284777013	9.74523212896085e-09	0.135058565553241	0.107776394449645	0.228944383156963	0.00595266656273886	0.18084448685206	0.0306598316563603	-0.357976862562512	1.13572611213144e-05	-0.295473665467508	0.00034009547539278	-0.00927784250147239	0.912428817368858	-0.205769057334006	0.0136827129534997	-0.193463362274366	0.0206076040983371	0.144032486177207	0.0861214228813224	-0.156654311882226	0.0617028955390592	-0.303811477019007	0.000225355040265783	-0.078379461163715	0.352118309073767	-0.17731488048167	0.0341255203898954	-0.131221777031308	0.118246779741982	-0.266586642648753	0.00128916071257876	0.209057023430691	0.0122185243462169	-0.282641310604258
10116	FEM1B	0	-0.299240743442892	0.000282821183877214	0.423765807160804	1.33709180485907e-07	-0.324003499416554	7.89578382959656e-05	-0.158758658213594	0.058245660115122	-0.386292782249016	1.88716601949376e-06	-0.283151058685996	0.000611008442347552	0.394239016709616	1.10568379970475e-06	-0.0199317637645208	0.813214783727005	0.242654424294413	0.00349998372472759	0.300961966086142	0.000259749527543112	-0.400255898141849	7.30732836586518e-07	-0.268434358685187	0.00118885293824933	0.131038558637521	0.11876585031345	-0.185997695664255	0.0261394872756785	-0.254351839825175	0.00217313535545796	-0.0998732050371743	0.235307440855309	-0.0322025642655124	0.702605300159615	-0.162274992798658	0.0528248720690304	-0.12112115921818	0.149585469303131	-0.00720036711128838	0.931983722880026	-0.0109640681277671	0.89659461219816	-0.294596277302674	0.000354893621068331	0.0153184544945636	0.855908417308655	-0.200600939816609
10120	ACTR1B	0	0.0354165716421937	0.674532710674611	-0.10198581103439	0.225500036789183	0.277347219531038	0.000797906849528793	-0.00970708643739674	0.908394561414299	0.325552110543445	7.26291750686372e-05	0.0519426934626177	0.537822685154974	-0.361442474589606	9.19982183755911e-06	-0.264097812059422	0.00143649407028186	-0.0146769809207425	0.861881071741314	-0.233741425962019	0.00495972089653391	0.565749366235166	1.8043717218981e-13	0.0883201195197052	0.29420714542043	0.297017280444908	0.000315438706379242	-0.115016267359472	0.171353647540934	0.0124911609017156	0.882289619593949	-0.219122680524322	0.00855449482071584	0.0279576672984244	0.740300343819181	0.477997839013005	1.56789369762894e-09	-0.158856081463068	0.0580895401461949	0.192272976398525	0.0214153960613637	0.0365292403091235	0.664915288408478	0.131586963616343	0.117217433273533	-0.420771968074466	1.67203011684653e-07	0.164514927864659
10121	ACTR1A	21	0.6389845367295	8.90984627423733e-18	-0.454403364965439	1.19363491158148e-08	-0.142752605432913	0.0889781766148164	-0.223509477869987	0.00728862107365104	0.359113988679463	1.06015690559867e-05	0.628720777042734	4.19427095938423e-17	-0.130491060501474	0.120327484936987	0.471001473921636	2.9088844025626e-09	-0.647449381936614	2.37469908680039e-18	-0.565121421003531	1.94423833685208e-13	0.15094194672481	0.0719418437441501	0.184648800625486	0.0272638691610387	-0.515999329681339	4.23473870860862e-11	0.363785710118613	7.96729874488197e-06	0.50632296741993	1.1083502922559e-10	-0.0264899068012236	0.753484478092711	-0.520228968974081	2.75431367369429e-11	-0.209735227390943	0.011934203732718	0.440023294510581	3.82181219384518e-08	-0.136926128833298	0.102949895646322	0.249778550887828	0.00262507117526481	0.65677950020005	5.26378915885539e-19	0.0639569919197821	0.447924759944302	-0.181540697062062
10123	ARL4C	0	-0.369678591341719	5.52118734940289e-06	0.171939963198819	0.0400361837602469	0.351564795946046	1.66635151161576e-05	0.378161284166977	3.21512461150593e-06	-0.00693596199283828	0.934475684275426	-0.403107981665609	5.98761160098663e-07	-0.173976747326211	0.0377024445798602	-0.498202941331333	2.42858964736055e-10	0.420871520109506	1.65970520738633e-07	0.3027551890218	0.00023757886493523	0.186277555449813	0.0259112420948223	-0.0307770164201603	0.71518910554246	0.370572799787448	5.21901078756632e-06	-0.27358542283675	0.00094569374174206	-0.291786052284303	0.000406395782527699	-0.0396974554046924	0.637832285929092	0.438625541982697	4.26735724723226e-08	0.265188804642218	0.00137011589891818	-0.26278339898347	0.00152035418651871	0.291686949590609	0.00040833218864154	-5.74747739608761e-05	0.999456428300833	-0.122654803230489	0.144460160512868	-0.198912129231385	0.017236850579242	0.077933837410141
10124	ARL4A	5	0.662469942206134	2.04533344494792e-19	-0.49864323197127	2.32868139063144e-10	-0.281271022870295	0.00066660046195883	-0.356407112978165	1.24843643852221e-05	0.334232219059505	4.50906680678363e-05	0.862030575103986	1.90000697129691e-43	-0.256283401260836	0.00200442535689209	0.221518481233324	0.00784094122823276	-0.731928803853282	2.93427589012687e-25	-0.368077343717481	6.10411937448013e-06	-0.048206174663547	0.567501403524408	0.201794454839998	0.0156554974084612	-0.571180466134875	9.39763069133566e-14	0.826635550912119	5.02333865687059e-37	0.453592284754288	1.27644923615079e-08	-0.255204084470626	0.00209717023020743	-0.270415575594689	0.00108926435791078	-0.296284638785949	0.000326927416164122	0.553172568298651	7.81465144695034e-13	-0.177860231226045	0.0335693365141863	-0.042217378356412	0.616625299334529	0.476511011341689	1.79004437749361e-09	0.0328813361418936	0.696641516678969	-0.0244633831741925
10125	RASGRP1	9	-0.715320337072775	1.05360080525066e-23	0.713498969496627	1.53636021695866e-23	-0.123987580634716	0.14011523542175	0.019248728533885	0.819504566190575	-0.605374379945351	1.15778326435344e-15	-0.61948444108585	1.6110155391093e-16	0.370989981632828	5.08345633493714e-06	-0.522311537599049	2.22372740854921e-11	0.674432047523605	2.61789064829675e-20	0.844284153570648	5.00244294909887e-40	-0.221923884797289	0.00772556186538359	-0.350666055395974	1.75717945313181e-05	0.555050791788858	6.30276452798168e-13	-0.500297361797281	1.98763441809876e-10	-0.756873205945398	7.95636670537148e-28	-0.152610705630717	0.0688175812517919	0.527269205818794	1.32829601527026e-11	-0.0071405835370409	0.932547113382702	-0.504176679657705	1.36645924631575e-10	0.116502846790318	0.1658484694111	-0.108068546887748	0.198884619404619	-0.555944723626212	5.68699054336847e-13	0.0319385080977326	0.704930260294279	0.0223820277825123
10126	DNAL4	0	0.244583518090662	0.00324029526903643	-0.353111665225373	1.52030401695739e-05	-0.0444664110996178	0.597960971537788	0.0283772824427288	0.736544797787117	0.27451589657213	0.000906970483828065	0.275381220340673	0.000872268679222128	-0.149527402253919	0.0746792982320972	0.295801843813226	0.000334708688847871	-0.383437716485314	2.27908877593092e-06	-0.0901633492819388	0.284206826657605	-0.0644474200229254	0.444443923376129	0.367918735263315	6.16492986571486e-06	-0.257315530742126	0.00191923455676105	0.134170882310216	0.110131801250939	0.423393880915475	1.37490622398089e-07	0.0574921946143915	0.495215484472106	0.0966695406597652	0.250743238504698	0.0464438834079706	0.581763238124849	0.166869844586079	0.0463766696900911	-0.111584731776444	0.184576277927944	-0.0468082169037458	0.578801214462541	0.248722518824415	0.00274082326829921	0.306680624589997	0.000195036510528533	0.0390824681635217
10127	ZNF263	8	-0.455098345691325	1.12680564152215e-08	0.248191106613916	0.00280079907161434	0.43100151147782	7.71987639721215e-08	0.376065038305462	3.67998977909571e-06	-0.0692677222212955	0.41105436287924	-0.61207873571615	4.59171686751427e-16	-0.00377427601511669	0.964316294097968	-0.234092835329578	0.00489317267320247	0.577035735076806	4.588892373457e-14	0.0390515786707498	0.643316281360184	0.245893449518664	0.00307399519587886	-0.11273412563361	0.180066632348647	0.463792856910581	5.42049004293629e-09	-0.600819938165862	2.1435970751789e-15	-0.261430385155967	0.00161131482908721	0.222013188315092	0.00770034897853038	0.11319493538341	0.17828157481474	0.357247382543859	1.18685294096961e-05	-0.436976459537228	4.85716899355833e-08	0.181066606945757	0.030452116078376	-0.00740613641287827	0.930044846485482	-0.338281306300454	3.59230046310947e-05	-0.247327823663861	0.00290076159196883	0.197599355233501
10128	LRPPRC	12	-0.2748459036801	0.000893589684029867	0.230075869770973	0.00570370336295743	0.121050620232977	0.149824464286446	-0.118916146557704	0.157193360697923	0.00325035608407301	0.969267049534545	-0.191517474973782	0.0219421054004715	-0.121689853373587	0.147669162923627	-0.425093529024122	1.21005396161678e-07	0.263477475527891	0.00147553161225735	-0.0872616013954448	0.300054317837072	0.405230874573784	5.15633402674937e-07	-0.0681656130487087	0.418555719948197	0.553642171306516	7.40657315624482e-13	-0.182890791505975	0.0287910320962307	-0.363391384035409	8.16315010890971e-06	-0.31003360712525	0.000164423909812187	0.00959398253036313	0.909457347774484	0.416960365305825	2.21560159812966e-07	-0.136537945900924	0.103938848243012	0.471866244204026	2.69697095745006e-09	-0.0970444083984911	0.24890178035581	-0.113707123687065	0.176312816417079	-0.542520709437823	2.57996250152792e-12	0.123656385533983
10129	FRY	0	0.170912613782268	0.0412585784616795	-0.00288483839573089	0.972721696151043	-0.326344170320656	6.95788642056931e-05	-0.288853750911308	0.000467431478009085	-0.21567936945865	0.00968054160776479	0.211409688125916	0.0112569412945209	0.185846383809627	0.0262636071525268	0.215031461247973	0.00990645967515052	-0.233151397986507	0.00507328044579535	0.160679536857935	0.0552303870035187	-0.275151324695335	0.000881367317817268	0.0853626487395764	0.310734827005601	-0.253206421836153	0.00227916297973507	0.101575080156699	0.227383807140431	-0.00210440187926592	0.98009951204114	-0.0282730572400026	0.737477033953554	-0.0166336135653707	0.8436890459455	-0.235262199140366	0.00467743972254024	0.10342815576572	0.218972297655906	-0.138584111734556	0.0988090298575546	-0.107783024573931	0.200080753567412	0.132120651771797	0.115725667396635	0.282124829776893	0.000640801007737073	-0.271567238514434
10130	PDIA6	0	-0.133630834627068	0.111584347392543	0.307916425895563	0.00018318466426934	-0.0552141575800636	0.512486880098731	0.0396374875120008	0.63834064085844	-0.307880445729288	0.000183520046823377	-0.131045798122709	0.118745306864457	0.226225903983316	0.0065908397102925	-0.206046743895408	0.0135533845032118	0.299570211151602	0.000278263012638669	0.0133626637499828	0.87414253340245	-0.0752111571264613	0.371982328719065	-0.528394240183475	1.18033364599571e-11	0.157725607771242	0.0599224274387835	0.0234996645688393	0.780561612564294	-0.36642616149225	6.76596548371921e-06	-0.0417024459315867	0.620933941732596	-0.21771497587519	0.00900003287520367	-0.0778922352935408	0.355129016786068	-0.131777332109415	0.116683610800589	-0.0799972906759274	0.342236395234933	0.155604327119546	0.0634897543535524	-0.230513268611627	0.00560997957538347	-0.264204183568098	0.00142989553763075	-0.0209164899605938
10131	TRAP1	4	0.207505171762517	0.0128915366242246	-0.471673852876179	2.74279010487235e-09	0.390206432660796	1.45283096988476e-06	0.00154001573507437	0.985435992435721	0.676256696401103	1.89705042395845e-20	0.30876572965553	0.000175431655671434	-0.627989344354701	4.67359037241227e-17	-0.164054787481632	0.0502443128370843	-0.303936301855811	0.00022394975249877	-0.520523476841188	2.67245028652885e-11	0.590910256412828	7.92100907472422e-15	0.247665681359047	0.00286126241033418	0.0363512101755888	0.666450492405291	0.218173696544997	0.00885264695398171	0.366420677697338	6.76827264244252e-06	-0.165505484220426	0.0482190419053695	-0.025330353516112	0.763950875454479	0.322777767891985	8.43287693083312e-05	0.141417946164221	0.0920371295734631	0.120409910782148	0.152008480840239	0.0275288760248284	0.744144351899334	0.231459864401945	0.00541183903417379	-0.432082750497717	7.1036661140756e-08	0.289090860814005
10133	OPTN	1	-0.468481012242307	3.62203446856078e-09	0.629685327089588	3.63491516773103e-17	-0.49450983141322	3.44640673831602e-10	-0.320653077635118	9.44557716269214e-05	-0.498050486395376	2.46413944680058e-10	-0.208988868332886	0.0122474224122176	0.420958096734559	1.64905738914903e-07	-0.36631805816807	6.81158460005743e-06	0.278636504266317	0.000752350021336559	0.535620387367768	5.47044213698745e-12	-0.421406712753068	1.59492160554213e-07	-0.31547307183173	0.00012410269219931	0.360131283932293	9.96600053996107e-06	-0.0162604801907699	0.847152245073521	-0.552314416166438	8.61747628588759e-13	-0.445529874036297	2.46316279497986e-08	0.110496120602613	0.188923178418641	-0.242265694062429	0.00355452748038234	-0.2498019014352	0.0026225624350717	0.16167145902302	0.053724447889965	-0.0514453731824697	0.541727936092367	-0.395193998639518	1.03590036939212e-06	-0.128470147677879	0.126229748276755	-0.0296634733216937
10134	BCAP31	3	-0.0074699415215618	0.929443721039745	-0.230837924545795	0.00554130513838479	0.719509349948984	4.37527338675925e-24	0.687104394162074	2.66302391613883e-21	0.2659092474253	0.00132782992410877	-0.27729141677435	0.000799934659278247	-0.231433414701703	0.00541728944474079	0.0852366526340154	0.311452155426103	0.309084265980759	0.000172603400512757	-0.144577697634489	0.0849269669974558	0.27256550117212	0.000989875847940962	-0.159983770131712	0.0563073382988557	-0.0831291615374263	0.323610669972337	-0.0661282628902016	0.432630611029214	0.222810792882492	0.00747837865720621	0.62786997386453	4.75672837669344e-17	0.0819903522290928	0.330306310401317	0.00828974448236186	0.921723793977696	0.0862258358793387	0.305849508269773	-0.268012236972004	0.00121111862949114	0.0284215935871061	0.73614857547776	-0.0655759759361483	0.436492224437751	0.100252708530247	0.233524004855624	0.200574197577366
10135	NAMPT	6	-0.440609446717344	3.64856784717225e-08	0.703441713662509	1.17116235392585e-22	-0.387609970228798	1.72878650873545e-06	-0.0123112839828459	0.883972730278344	-0.86833244074832	8.86464520559907e-45	-0.524218116263677	1.82577768970914e-11	0.838239170683475	5.85909936748332e-39	0.151461347416462	0.0709573321842252	0.531702615652469	8.31912813296455e-12	0.52724750673632	1.33131943771906e-11	-0.62069483290618	1.35396727130685e-16	-0.528821282888158	1.12846092874873e-11	0.20474876969141	0.0141672022599525	-0.393294045281897	1.17912560157187e-06	-0.568145579429844	1.35509124081554e-13	0.27400650216784	0.000927985883809069	-0.0637712764902418	0.449246873286802	-0.31475469235223	0.000128840569095981	-0.31186471492798	0.000149656625929924	-0.204663697400518	0.0142082675573031	-0.0537532697172136	0.523724159378759	-0.546455488972283	1.66775562764676e-12	0.436161248868403	5.17686789840977e-08	-0.241449580788007
10137	RBM12	1	-0.409003521242647	3.94339447030749e-07	0.608482774567809	7.56107533734879e-16	-0.429972177572704	8.35385520183383e-08	-0.329576522030045	5.83311240766015e-05	-0.462706745469236	5.94601629494054e-09	-0.225471345331247	0.00677844375846739	0.520203530884506	2.76149743855759e-11	-0.178048199768255	0.0333794202785445	0.280527995457937	0.000689826407735319	0.193991497991264	0.0202577162487044	-0.31375109060584	0.000135742391306248	-0.473723067217193	2.29103399976528e-09	0.359568577632108	1.03129668728124e-05	-0.142566184846762	0.0894005063764568	-0.475545508603718	1.95023167558466e-09	-0.31499619055748	0.000127229333061253	-0.250018739858619	0.0025993690613661	-0.20201872050031	0.0155379287114345	-0.143304632234681	0.0877368984379958	0.0289933582551435	0.731042218711335	0.0471737222870766	0.575836725835764	-0.427221005088644	1.03025200398535e-07	-0.237605200654071	0.00427064209320066	0.035236545015058
10138	YAF2	2	0.0334437959503614	0.691713664083082	-0.268829695391387	0.00116834000861781	0.633797033696687	1.96360689926243e-17	0.451102702711662	1.56657247133935e-08	0.362856191369372	8.43625769165486e-06	-0.132873139301441	0.113647449774461	-0.423824700381982	1.33119605458518e-07	-0.149991357777575	0.0737723145314516	0.192317691471674	0.021384566604262	-0.332141118674423	5.06442432079404e-05	0.505148163624135	1.24314434268278e-10	-0.000746070188980526	0.992944079393835	0.19357273878177	0.0205347176175285	0.0406903244825032	0.629440249582954	0.127764894409854	0.128341198391221	0.262150563050017	0.00156229961347852	0.07142972750273	0.396570464301198	0.454303437970897	1.20355169993177e-08	-0.0691010109583381	0.412183964212923	0.199742781733871	0.016767496143799	-0.0538324287520568	0.523112073364038	0.00700175135871005	0.933855573334926	-0.240618958563504	0.00379416833537883	0.159852290716173
10139	ARFRP1	4	0.33654900490812	3.96071117370883e-05	-0.501953857723324	1.69470900883388e-10	0.321951285580986	8.8141013079482e-05	0.0622382722362517	0.460243651971942	0.590057173743986	8.84592453029582e-15	0.377591130742772	3.33572243582244e-06	-0.548553517752542	1.31852544509321e-12	-0.041505301822871	0.62258694621987	-0.3957701873939	9.95846685268774e-07	-0.389980856175158	1.47503483330797e-06	0.457992735689523	8.85186155858208e-09	0.299021700629516	0.000285889829711886	-0.135629476183658	0.106282494734591	0.297068063458889	0.000314656389979469	0.386015485288287	1.92222140186148e-06	-0.0896336363216307	0.287057151311209	0.0150161557248826	0.858722075494439	0.213258648968666	0.0105485405455915	0.239866687884811	0.00390839868308054	0.137194175369707	0.102271339810472	0.0876265764182749	0.298029626075976	0.38044320621588	2.7726170801316e-06	-0.223578713536991	0.00727005197110562	0.204970955726879
1014	CDH16	0	0.363795592537856	7.96244796141014e-06	-0.200149410698464	0.0165418081464748	0.0336854095743957	0.689600770820613	-0.129706491354825	0.122592984817977	0.0818634150132954	0.331058095561968	0.282118327194651	0.000640993974722491	-0.168962726475355	0.0436647287727098	0.0289466060302986	0.731459318018724	-0.211233983490873	0.0113263859743167	-0.253716353146095	0.00223139443457389	0.306275899635229	0.000199070391650876	0.0419704447771281	0.618689872080204	-0.116733565946073	0.165005994013845	0.208694960611681	0.0123727278898476	0.029527937851464	0.726278593052543	-0.0141024213460806	0.86723735229481	-0.169764627533572	0.0426613579604013	0.115271031185905	0.170400704720119	0.170470397558342	0.0417942976746221	0.0605649797893932	0.472414938901851	-0.160379406170721	0.0556928465325073	0.303176587317495	0.000232630284490546	-0.0639624407051284	0.447886002944191	-0.102379351517115
10140	TOB1	0	-0.0218306086145308	0.795792825627999	0.174075835366024	0.0375918937166064	-0.448330355896699	1.96411034959462e-08	-0.555151356221168	6.23038516976999e-13	-0.0759325739231686	0.367399955692463	0.236473997140103	0.00446290431087263	0.174607280704609	0.0370036150551887	-0.00384100747552565	0.963685812217708	-0.218758106362102	0.00866796965187957	-0.187848007799506	0.0246618083727077	-0.0563788275648191	0.503618070911586	-0.127262175269478	0.129862789542334	0.0919501374616883	0.274732475431663	0.152289617228548	0.069410000305731	-0.119841794511015	0.1539650285621	-0.423289084833782	1.38574446867714e-07	-0.31772223353185	0.000110298685930616	-0.139402075404464	0.0968151753232798	0.0696162259692787	0.40869885512752	-0.0320294230047392	0.704129464151504	-0.0685950410481692	0.415623443872123	0.0300784651489895	0.721383781373096	-0.224753795851639	0.00696123508217267	-0.0174097479531657
10142	AKAP9	0	-0.118130727469817	0.159972208040631	0.0280390577815048	0.739571418793322	0.219056717480902	0.00857492813772531	0.136765564187447	0.103358055933846	0.0106003522727773	0.900006794997822	-0.197908073407888	0.0178193688647271	-0.104408746204807	0.214611729230249	-0.134491742947691	0.109275819149574	0.179327701368372	0.0321106746539298	0.125745186432869	0.134538320805113	0.176128661998092	0.0353622533141979	0.0218998448758813	0.795159423689803	0.104133381864755	0.215829938735757	-0.184637961135277	0.0272730691472397	-0.11550214049161	0.1695396448964	0.0736137974509612	0.382252648073829	0.188478455473756	0.0241749549855879	0.109903409932532	0.191321080436891	-0.0433293073863698	0.607365931702019	0.11049231813495	0.188938491689958	-0.081566793030948	0.332819102992149	0.00929786266749852	0.912240607060055	-0.0382559358225354	0.65009839811756	0.0121177345265441
10144	FAM13A	8	-0.399972921803021	7.45242476297991e-07	0.457605036063844	9.1438893883365e-09	-0.0850867534722757	0.312306976204843	-0.0263173996652064	0.755038784961426	-0.312580036646031	0.000144230914929404	-0.360979031044648	9.46403525660883e-06	0.251594076088542	0.00243636215985642	-0.279776563739451	0.000714069787284394	0.406017351460089	4.87728826700361e-07	0.2952183452482	0.000344341726903355	-0.039832421369565	0.636688779960442	-0.222055401883613	0.00768845631794171	0.390942386996679	1.38257950051959e-06	-0.366533488970376	6.7209598856475e-06	-0.435685823509593	5.37252682881685e-08	-0.130271204634382	0.12095903918611	0.0821144218777958	0.329572565739196	0.0378244912675562	0.653788134689484	-0.352197475118256	1.60508691646902e-05	0.151623666875043	0.0706519106016475	0.0842830701809176	0.316916147446472	-0.297386795261401	0.000309787188226673	-0.133659857900595	0.111505906218406	0.0530317297639453
10146	G3BP1	1	-0.569733189083092	1.11949309728667e-13	0.635781488104908	1.45391655673123e-17	-0.267553402696659	0.00123575251427611	-0.248958676774123	0.0027145446853254	-0.440100135891989	3.79865939907029e-08	-0.440252087803137	3.75327081887504e-08	0.385587914312347	1.97748947970801e-06	-0.328691332870345	6.12289219148528e-05	0.438190668058309	4.41585394476227e-08	0.382379030324312	2.4431719072219e-06	-0.120162740281067	0.152857402558901	-0.339283168979591	3.39418421078836e-05	0.501315291641061	1.80231652887186e-10	-0.43175884513269	7.28313771449353e-08	-0.594817534501177	4.75653008398919e-15	-0.28635740044371	0.000525945869472695	0.0858537839024084	0.307948972197686	-0.0510609811169494	0.544755970878862	-0.393403949541509	1.17035127867935e-06	0.0446236481480908	0.596665633550302	0.0284869695990966	0.735564121675861	-0.418533191588375	1.97346766057467e-07	-0.184379417570978	0.027493294046247	-0.00734999001320686
10147	SUGP2	8	-0.467744594487539	3.86038007350777e-09	0.287359391372892	0.000501692138913455	0.621337129193065	1.23428549714673e-16	0.554441584810205	6.75900304356055e-13	-0.162809571686382	0.0520385094736233	-0.678049286330584	1.37938096836358e-20	-0.0465345454122378	0.581025503144082	-0.409833886484511	3.71571459663097e-07	0.783709295669297	5.87535499758829e-31	0.24443225133974	0.00326001227465468	0.26236533825882	0.00154794722282687	-0.397100744348254	9.08912370219837e-07	0.429176131084276	8.87804132750385e-08	-0.356602717570838	1.23383687637972e-05	-0.405730936194756	4.97719908532751e-07	0.373943011094191	4.21505349397495e-06	0.309657403832858	0.000167621125731858	0.24391086180783	0.00332880471818664	-0.354554850124672	1.39500642962215e-05	0.0855128663724154	0.309881009845412	-0.0906102830569189	0.281816716919089	-0.423549180248181	1.35899386345235e-07	-0.182368160782253	0.0292588537730697	0.215331341361968
10148	EBI3	0	-0.126453805560051	0.132338499397825	0.0187025617496662	0.824542284705065	-0.0370779816510523	0.660192100014947	-0.0789425658500768	0.348658703662696	0.030714126180788	0.715746056826935	-0.0226808612833576	0.788023706219377	-0.00414275913811998	0.960835134898665	-0.0298689190522918	0.723245565792054	-0.0263881435476883	0.754401256281152	0.0584609993293765	0.487964642871933	-0.00778897014901934	0.926438668900135	0.015019279050577	0.858692995871416	0.0388954775864979	0.644644604886075	-0.0611726526188755	0.467974650783004	-0.00190368341669576	0.981997290865448	-0.103225064973261	0.219883231615849	0.105247006363889	0.210933482281944	-0.0313527020395729	0.710097879520027	-0.0726596845391026	0.388468412908975	-0.00104099312733357	0.990154981012957	-0.00194432265255811	0.981613041291367	-0.00122384207934949	0.988425828565629	0.0213394341587516	0.800290092418751	0.12084753222271
10149	GPR64	0	0.223185254200928	0.00737613969791977	-0.06627928993721	0.431578040468704	-0.165084927598861	0.048799060177379	-0.226394675867307	0.00654951592336471	0.0619833963257275	0.462086301296058	0.279196362380586	0.000733321881244924	-0.00165241139990364	0.984373190778604	0.0437723618010405	0.603693669272717	-0.203003442805738	0.0150307500712664	-0.237759746775043	0.00424496027315423	0.0167917065781054	0.842222619103563	-0.0791909826406602	0.3471392948354	-0.0688061268826473	0.414186491500416	0.201950824970141	0.0155734407715055	0.0624763302290095	0.458526269077749	-0.129558743155488	0.123023283618553	-0.243986612253357	0.00331872962864643	-0.0580019628517755	0.491393136227906	0.18236964016519	0.0292575204573229	-0.0212120482108318	0.801457534188783	0.0354384384123168	0.674343189853435	0.172408254303173	0.0394891541531871	-0.161973711587853	0.0532723669772751	0.0261214096696884
10150	MBNL2	1	-0.690118850973849	1.51978525797791e-21	0.832607545533671	5.30350916634615e-38	-0.265251634612442	0.00136637980880858	-0.108351481682377	0.197704434492506	-0.645026690106975	3.48183662953951e-18	-0.607428852571858	8.74078188904443e-16	0.475733668493052	1.91796757262413e-09	-0.491376870064525	4.6228527308115e-10	0.646113452621398	2.93386511903608e-18	0.707799823085349	4.90856440104903e-23	-0.286740758506193	0.000516541584631943	-0.409942640659408	3.68684150150637e-07	0.569975590248016	1.08722066071195e-13	-0.518464635723382	3.29801465440293e-11	-0.773237066529282	1.10184011201437e-29	-0.256906119742522	0.00195262529058852	0.254128744469016	0.00219342889913776	-0.0686902158411999	0.414975187717176	-0.511332083239053	6.76096223153284e-11	0.224480600834937	0.00703197289553728	-0.0883985899729546	0.293776710629114	-0.62583469786415	6.41751002945124e-17	-0.13457162633598	0.109063519951073	-0.0223768254690018
10151	HNRNPA3P1	3	-0.116120362111886	0.167252165430906	-0.168944227983858	0.0436881055211443	0.676439382454635	1.83662053381118e-20	0.729105034352798	5.49549182828513e-25	0.214208832335577	0.0101999880230144	-0.325068822338592	7.4551368300267e-05	-0.303576966412777	0.000228017346281644	-0.150976789069814	0.0718754563819074	0.343197854623737	2.71427386693229e-05	0.00570341455064706	0.946100175065328	0.243118907709135	0.00343579959841148	0.0120787919386899	0.88614892811421	0.0398700239504836	0.636370342478171	-0.0773194088211291	0.358689164762693	0.104414027550632	0.214588412631119	0.440652126656497	3.63625196439144e-08	0.253712731213529	0.00223173049943554	0.168209087180439	0.0446256114922358	-0.12902053811878	0.124600614178512	-0.0429093927163859	0.610855475178023	-0.0468240674608846	0.578672509029885	-0.222278822616405	0.00762578366814414	-0.0242593006464537	0.773656553073398	0.146885370992085
10152	ABI2	0	-0.399979344097734	7.4491014880468e-07	0.171821801736882	0.0401752132840256	0.305568517315525	0.00020630760282048	0.299634370323924	0.000277383334369458	0.0264891076642368	0.753491676125803	-0.398338212690936	8.34587193652101e-07	-0.0443144516036557	0.599214031602203	-0.261122884527429	0.001632666646453	0.4111257921447	3.38625598362331e-07	0.189431550395673	0.023454600931283	0.057784136022831	0.493024526738146	-0.179624573740476	0.0318222142323128	0.297060765435851	0.000314768705941492	-0.183618106418281	0.0281506053605324	-0.136836870843797	0.103176635392298	0.102373268441739	0.223733137383932	0.262837389196612	0.0015168235694783	0.0726977715188995	0.388219126541486	-0.190489001369795	0.0226770172256464	0.00615036287960053	0.941883441968658	-0.081118240374028	0.335493447022173	-0.259077587034285	0.00178136518864836	-0.0838854293229154	0.319212881204156	0.149821601369414
10153	CEBPZ	9	-0.776962179543934	3.9553585804542e-30	0.75736189108557	7.03643713296117e-28	-0.133832426219403	0.111040394560787	-0.0281239493495772	0.738811384922694	-0.563844333187093	2.26193700548379e-13	-0.651185633361234	1.30718344897513e-18	0.356101015487233	1.27161067285229e-05	-0.583753492338427	1.98075984356676e-14	0.677498641423696	1.52159830664796e-20	0.73267945360439	2.48015443963691e-25	-0.208127159266517	0.0126179908012753	-0.328846626742691	6.07109822100688e-05	0.698002072239787	3.39224155673528e-22	-0.578500005687076	3.82723750645763e-14	-0.772781418445736	1.24727021874946e-29	-0.282821494266483	0.000620434106330184	0.444294653586736	2.72008235678287e-08	0.108469720889588	0.197212736964223	-0.609324860626519	6.73139399292947e-16	0.304564653313207	0.00021699848570807	-0.0414439668615615	0.623101609321502	-0.576197544731236	5.08922944024594e-14	-0.152210927509896	0.0695558158670267	0.122430809757778
10154	PLXNC1	6	-0.0914513691660042	0.277355435851859	0.324440975172658	7.71196353797711e-05	-0.607684975632944	8.43858482154573e-16	-0.318252098749305	0.000107262240639627	-0.531911777435585	8.13611830520541e-12	-0.082125959320962	0.329504386725587	0.702236748046827	1.48534899025115e-22	0.480700232954545	1.23030878347081e-09	-0.0327304212578474	0.697965888433179	0.1379064001617	0.100485454084899	-0.682936781530251	5.71919275274845e-21	-0.231295193035309	0.00544585220398033	-0.189967212565315	0.0230578934539206	-0.0658904019033394	0.434291341041131	-0.115466308456734	0.169672934927872	0.140484445241491	0.0942258951846189	-0.342613378999881	2.8069255566828e-05	-0.506975674963143	1.03968539704486e-10	0.0467627749717401	0.579170273550067	-0.310183258937218	0.000163167926478358	0.0182900487799987	0.828351967931284	-0.213245005131522	0.0105536208714783	0.460208815234439	7.34720896170925e-09	-0.374952065106086
10155	TRIM28	4	0.357833515852928	1.14560565208213e-05	-0.66701333324645	9.47353483874457e-20	0.467337429655793	3.99857122024052e-09	0.179557560563361	0.0318871357712015	0.839683653802997	3.28481401266159e-39	0.426099546458194	1.12157764687028e-07	-0.686518792543175	2.96725363487557e-21	0.0368891525448071	0.661815911966876	-0.395129082836443	1.04050792934866e-06	-0.543765916589949	2.24862015564892e-12	0.483154990320916	9.85290730805932e-10	0.320431681425326	9.55739849047623e-05	-0.247772987861163	0.00284881916030935	0.447396334470837	2.11864706801387e-08	0.663086033274652	1.84408006127493e-19	0.035451567375304	0.674229410034955	-0.0296741280526034	0.724977708281929	0.130065303079996	0.121552832423224	0.306595200133162	0.000195881553246755	-0.111828688305017	0.183612268135503	-0.0457954300708101	0.587052417343403	0.305183483066847	0.000210348894669204	-0.208606659080901	0.0124105934257389	0.274539899699138
10156	RASA4	0	-0.0450893734337343	0.592836367973613	0.0802718719322013	0.340576805321219	-0.150695836736417	0.0724121892287783	-0.264019438490894	0.00144137356309451	0.0590134339359595	0.483855556867377	0.0592277786725489	0.482266245769402	0.0215216687866002	0.798620751942494	-0.0747971969773848	0.374627523806122	-0.088028545606194	0.295810182249105	-0.196532022244654	0.0186453809009946	0.0423370478133208	0.615625838414718	-0.0291030275828158	0.730064114187313	0.111661031774248	0.184274376174314	-0.110021903682693	0.190839932618805	-0.0281530235357648	0.738551141836105	-0.244588691284974	0.00323962286915825	-0.241957421002829	0.00359832466919619	-0.0190047303821987	0.821754252167865	-0.0316410652778542	0.707552451444501	0.101962679338408	0.225605833830404	0.0701459869476194	0.405133512654628	-0.0616774899222302	0.464303248832755	-0.258129683916584	0.00185437068713703	0.0103435461166925
10157	AASS	0	0.118482984861662	0.158721395089821	-0.0617529632672487	0.463755739099846	-0.0953153416770874	0.257473733415029	-0.249981839362803	0.00260330284869961	0.173790535841141	0.0379109379756133	0.255216364547788	0.00209609347295639	-0.107430911534432	0.201563000153539	-0.0573519932389864	0.496269491616344	-0.247963545434985	0.00282684253588544	-0.152536155095496	0.068954761844524	0.176699447393475	0.0347625175650356	0.00444434140439517	0.957986552763021	0.020050487858916	0.812122706515433	0.173255163038573	0.0385157845320702	0.0533352235425932	0.52696265797396	-0.24920032488791	0.00268789113085366	-0.111663141965865	0.184266031768159	-0.0248166310556827	0.768601655880865	0.0930953173440816	0.268773694595695	0.0521596851024626	0.536123132260322	0.0851864134273149	0.311738481249049	0.155781800482705	0.0631847949618008	-0.180651934565296	0.0308408697262642	0.106320776438614
10158	PDZK1IP1	13	0.551499481797948	9.45365498312463e-13	-0.508304743790701	9.12353889686513e-11	0.0176241234999072	0.834510392073722	-0.0869933193575204	0.301548379552986	0.374817637965502	3.98614893827662e-06	0.648821531476268	1.90901934420373e-18	-0.324174027988551	7.82364846272801e-05	0.184312655089574	0.027550407597591	-0.502557382019252	1.59873163966173e-10	-0.413899309803081	2.77063964462615e-07	0.0939047909229869	0.264615060374104	0.0461168024031796	0.584428355446203	-0.466334571104271	4.35955256909979e-09	0.801728247540001	2.53422750813839e-33	0.426123721409874	1.11952968982745e-07	-0.0148623170731856	0.860154619211491	-0.2023660992807	0.0153573367044428	-0.174523532155421	0.0370958017061465	0.473562778798918	2.32361314199713e-09	-0.141532001501875	0.0917724987932439	-0.0588097878886261	0.4853681400132	0.369705085366655	5.51200094446755e-06	0.00718555039697049	0.93212335001056	-0.0524871612108015
10159	ATP6AP2	1	-0.616083996513693	2.61486239538794e-16	0.818379767763728	9.79404595540976e-36	-0.218010363374074	0.0089048791686473	0.117245038243191	0.163149714595009	-0.784261766288267	5.01083152005105e-31	-0.674321850480753	2.66911283722307e-20	0.720133648440648	3.83291909301297e-24	-0.174810496864441	0.0367807258366746	0.768334888036809	4.12002746996505e-29	0.659160787956517	3.55289292023487e-19	-0.514448419788895	4.95091273130868e-11	-0.643719901711235	4.27402594995403e-18	0.396221902860448	9.65481538185901e-07	-0.488335839052676	6.13034730630059e-10	-0.659148517058524	3.5601294551142e-19	0.153750884887609	0.0667470425736999	0.0957817245268921	0.255141907570623	-0.239132097702925	0.0040229167964666	-0.417320707175098	2.15773991196673e-07	-0.207705840179859	0.012802722249962	-0.0535913322080762	0.524977449284393	-0.697693583677911	3.60056133835934e-22	0.179783531518014	0.0316686661463121	-0.0762905192115258
10160	FARP1	0	0.402656038622032	6.18037716217474e-07	-0.230346040503914	0.00564564889118822	-0.110218584092798	0.190043251429415	-0.138094712641618	0.100017399703526	0.147086212323958	0.0796010599909212	0.390128638818216	1.4604521842972e-06	-0.081416540949424	0.333713409575148	0.174521656471954	0.0370978685873149	-0.369990124854131	5.41407904677794e-06	-0.326120602000446	7.04274786029375e-05	0.0370888926061947	0.660098320914374	0.186225704630843	0.0259534009236762	-0.202227526942985	0.0154291560572438	0.18674330917455	0.0255351667940632	0.226962129055285	0.00641226041660207	-0.108268785936272	0.19804885157146	-0.283012186748361	0.000614964043726815	-0.0261433868858836	0.756607652541376	0.184929196378757	0.0270268030742236	-0.0323843108873104	0.701006654784969	-0.0603886105029494	0.473707960688817	0.293668852241514	0.000371181692964448	-0.022536208696822	0.789344009356429	-0.0131985202957061
10161	LPAR6	1	-0.546927805613617	1.58205532248974e-12	0.763443229163169	1.48787094454596e-28	-0.290677497265878	0.000428547796830249	-0.239385958041942	0.00398300519414115	-0.600445522267502	2.25396306760943e-15	-0.471960116301192	2.67488328145102e-09	0.495833149777976	3.0416240170936e-10	-0.369426852474407	5.60920038147537e-06	0.534682793395673	6.05068991254867e-12	0.321262769946975	9.14392270497919e-05	-0.2007129684789	0.0162333874460882	-0.497810725348187	2.52106666374726e-10	0.551380331534259	9.58232911753302e-13	-0.398584092317401	8.20525565081044e-07	-0.723947636468377	1.69427147837196e-24	-0.260121522618354	0.0017039953393318	-0.117627237421796	0.161772806441757	-0.0339016250228001	0.687712010069476	-0.322534529577033	8.543441593914e-05	0.355550333097418	1.31432781434584e-05	0.0981883991673018	0.243340088191496	-0.536379295365381	5.04063335680679e-12	-0.302168793565271	0.000244627765872618	-0.052962515166412
10162	LPCAT3	22	0.18657767458762	0.0256683705235608	-0.230917664827773	0.0055245529160719	0.0681520233555638	0.418648711068113	0.224956539120326	0.00690914865417368	0.0881755075584123	0.295001482217501	0.0537306376537539	0.523899225375804	0.0765730272998979	0.363361147319803	0.470450029681907	3.05229609498637e-09	-0.120845817807826	0.150519993637151	-0.0223966469092163	0.790618414208003	-0.22995839289397	0.00572911260590114	0.0341050775040583	0.685936499162483	-0.429057901355812	8.9585314031579e-08	0.155597250598249	0.0635019391138733	0.390322889794675	1.44149270164362e-06	0.500988899335201	1.85983914171377e-10	-0.0387566351518829	0.645827011914111	-0.315893164914163	0.00012140789080457	0.229554194594733	0.0058173104987775	-0.390874627578537	1.38890996882511e-06	-0.0357620654813979	0.671540686766394	0.0258283402439353	0.759450578181723	0.53453053541731	6.15038235120445e-12	-0.161231259338168
10163	WASF2	4	0.583265715156506	2.10672488311831e-14	-0.871536164068549	1.75527904470798e-45	0.540376636575476	3.26460672188692e-12	0.28327850962445	0.000607398780786934	0.791475057050109	6.00245799216073e-32	0.462989679105909	5.80457842635649e-09	-0.706202268210685	6.76388270907143e-23	0.275179665668084	0.00088024097526192	-0.475643838877429	1.93330611359041e-09	-0.574795389381828	6.0471565327083e-14	0.388769878067711	1.5998579602362e-06	0.425221295340648	1.19845776494963e-07	-0.54532985171968	1.89055710607372e-12	0.579120125914598	3.54311776182091e-14	0.805012728453374	8.83942249153385e-34	0.344234468911821	2.55698504550056e-05	-0.00934377992341858	0.911808955678651	0.089950724289209	0.285348652279128	0.479709358295295	1.34502772404257e-09	-0.163870987555941	0.050505872709815	-0.146268941980784	0.0813059054148251	0.442089722031599	3.24394622664784e-08	0.0750362051983106	0.373098866438656	0.0633710092789478
10165	SLC25A13	9	-0.512804193944029	5.83787042231531e-11	0.472297913545849	2.59683389779835e-09	0.00223067301215514	0.978905683859782	0.156149278675549	0.0625571499249223	-0.380460273241781	2.76953648096279e-06	-0.553074216656788	7.9028410252563e-13	0.297408019982697	0.000309465433910906	-0.197005635219735	0.0183574170099263	0.492253694689085	4.25935758206181e-10	0.610294431649008	5.88570827944393e-16	-0.146508385633145	0.0808034110768995	-0.181443486490927	0.0301024131499043	0.353900175127333	1.45058722258215e-05	-0.471131908707647	2.87592434158206e-09	-0.405281546748834	5.13790566803635e-07	0.035100505422968	0.677274355001502	0.404907709174803	5.27535390936889e-07	0.0264828482789852	0.753548056757383	-0.306330984813146	0.000198516837117734	0.025410326118692	0.763227628114083	0.0352282409410638	0.676165830524326	-0.421489674342855	1.58509845246907e-07	0.111145081972262	0.186322930409715	0.120005690940669
10166	SLC25A15	0	-0.252628383239143	0.0023344308490247	0.170443732338138	0.0418267863903537	0.205197508066558	0.0139523016591959	0.0721906136658141	0.391546470866356	-0.0218133995842493	0.795950281626631	-0.244841898334166	0.00320686493572296	-0.00347099672364951	0.967181962990211	-0.239334688184911	0.00399103699553469	0.285576356286708	0.000545596191920913	0.0638712799304241	0.448534674038779	0.0969871115678395	0.249182631563589	-0.277114105041204	0.000806409411519949	0.305226946893586	0.000209889046478504	-0.172032618898767	0.0399274471215799	-0.16448748553813	0.0496329860677414	0.00240165016943007	0.977289258354809	0.12103045314882	0.149892845854555	0.140006756946392	0.0953617835672965	-0.00918902528069555	0.913263849751678	0.0640994574166224	0.44691202828846	0.0122897777486503	0.884173999224164	-0.202805851690744	0.0151313459892907	-0.166864257197139	0.0463840933619007	0.234671175409324
10168	ZNF197	0	-0.368779457668164	5.84168465224337e-06	0.382644096920547	2.40106798430166e-06	0.0701244580572479	0.405278044629398	0.248652182466734	0.00274869429329347	-0.32372968740481	8.01291168222087e-05	-0.412206833707984	3.13219193798322e-07	0.189505112254197	0.0233997767770086	-0.28440612404001	0.000576307238823715	0.485364238926277	8.05576992248979e-10	0.281682329359861	0.000654055056463942	-0.116824027107135	0.16467654463368	-0.239281554944827	0.00399937605721371	0.364101166798958	7.81382789902987e-06	-0.322025940309747	8.77901530045217e-05	-0.399582456251651	7.65715042186915e-07	0.0307036179184873	0.715839131820201	0.139353774898865	0.0969320205342137	0.0615981485416195	0.464879202175562	-0.293845560938636	0.000368025875113954	0.15149336593871	0.0708970012354017	0.0608050459483469	0.470658028875174	-0.377224257414865	3.41557869683604e-06	-0.0943097181094725	0.262551316258052	0.0314671412206508
10169	SERF2	13	0.422775260761926	1.44007905101577e-07	-0.152139588447739	0.0696882252914473	-0.0211615337811789	0.801920600564194	-0.121002868800675	0.149986415655075	0.096063283209074	0.253741220540473	0.442456753926213	3.15049294606776e-08	-0.1185917137468	0.158336798226581	-0.0124645415119629	0.882538664611628	-0.221660072433975	0.00780047146139835	-0.368320295107787	6.01207170560374e-06	0.159539786231874	0.0570035611699463	-0.29173695272728	0.000407354094749059	-0.120950731386469	0.150163393111624	0.57996021742461	3.19072741917862e-14	0.0654485713572104	0.437385823446239	-0.121534969821098	0.148189219102472	-0.362132746704626	8.81918365105441e-06	-0.00731486823472828	0.930904777604594	0.301892266600526	0.000248018725176423	0.140328365866691	0.0945958478119172	-0.0452855278149451	0.591226898512666	0.198335983175181	0.0175690561732032	-0.245984637044993	0.00306271046816541	0.0769745039213179
1017	CDK2	8	-0.368818749761746	5.8273183984505e-06	0.502760657795533	1.56760427317309e-10	-0.0893123462144747	0.288795245857386	-0.0191948717703918	0.820001004933454	-0.407956430093662	4.24952066640355e-07	-0.365464113389218	7.18231413838618e-06	0.331055871511213	5.37732458752019e-05	-0.260731052007915	0.00166024735263474	0.489312760456789	5.60065904628326e-10	0.150702311891802	0.0723997826112415	-0.0158825726790608	0.850662733635556	-0.460428025393372	7.21252549592659e-09	0.403696411695111	5.74521009269874e-07	-0.266652391717737	0.00128546270139079	-0.514256555031474	5.04726831567946e-11	-0.093771629456229	0.265296138988758	-0.093511173930324	0.266631737254176	-0.00590323344680992	0.94421479243779	-0.22868685537553	0.00601066666000013	-0.132913440375611	0.113536972218774	-0.0721177642469749	0.392025821410652	-0.387126116814922	1.78543745522616e-06	-0.218306338154413	0.00881042898922775	0.0739211015454391
10170	DHRS9	6	-0.0777356186672358	0.356100199159054	0.394397329466711	1.09381397587411e-06	-0.453398026211315	1.29708841302678e-08	-0.198013764244325	0.0177572575602806	-0.520645994611782	2.63909275415753e-11	-0.0703404986001629	0.403829061192328	0.545550456139129	1.84473126944373e-12	0.167196848717653	0.0459439168920018	0.0804498675981747	0.339503715627994	0.161147806885122	0.0545151761144433	-0.371661996351332	4.87208903158602e-06	-0.247719810906869	0.00285497943175037	0.0547947553654311	0.515700184381427	-0.224104866815367	0.00713030381459253	-0.316291961716426	0.000118900286587171	-0.0390672155037419	0.64318328362824	-0.241339368532437	0.00368759864962309	-0.184237352044002	0.0276149488472136	-0.0653319042605117	0.438205024087594	-0.0642078270338573	0.446142534712238	0.340314657234072	3.20096648550025e-05	-0.0746812272463523	0.375370625489862	0.149119404241073	0.0754843181892697	-0.251679266941823
10171	RCL1	1	-0.680431423201476	9.000237900301e-21	0.739559277902924	5.17070082863152e-26	-0.18072742339871	0.0307697870524538	-0.1320560753203	0.115905382469318	-0.514283368471872	5.03369418696075e-11	-0.597131471266247	3.50512406517693e-15	0.460556061439102	7.13496177134388e-09	-0.342222282377634	2.87057492989068e-05	0.607789002964322	8.31877302853101e-16	0.433420615693948	6.40627047436192e-08	-0.137494509621154	0.101515236093805	-0.489950888772148	5.27881895783632e-10	0.641189720543929	6.33861707119756e-18	-0.496960147366669	2.73345124964037e-10	-0.650383946957732	1.48687364571358e-18	-0.163336078136378	0.0512735147353824	0.122061671794572	0.14642633327547	0.068134829291456	0.418766383299235	-0.383600430114068	2.25481772592769e-06	0.130586953977997	0.120052824148287	0.0159568553084127	0.849972467976708	-0.537908883162911	4.27158701502507e-12	-0.218866717442939	0.00863402573143042	0.126933640153588
10172	ZNF256	12	-0.574697026240404	6.12057387621515e-14	0.436342710310378	5.10400503675652e-08	0.0359012696725458	0.670336610033047	0.00673191995495344	0.93639917219547	-0.174694118102889	0.0369082322158076	-0.464613199945249	5.05349329142325e-09	0.0847062642462272	0.31448363005182	-0.469168382294685	3.41239532621505e-09	0.449538384391976	1.78023315667527e-08	0.3791639780723	3.01300732979933e-06	0.0706540532272392	0.401731517799934	-0.208058090158681	0.0126481139003364	0.648550282346683	1.99337370051987e-18	-0.470300326619265	3.0923891668317e-09	-0.444182670595025	2.74460572803772e-08	-0.217623298733163	0.00902974708974749	0.378888763206213	3.06724918330372e-06	0.357736218735307	1.15235760282617e-05	-0.39074509645047	1.40108831751322e-06	0.329214479354236	5.95004391630325e-05	-0.0335222886336404	0.691026989981858	-0.394179455607451	1.11018117875689e-06	-0.241299898967946	0.00369336689351124	0.258722194957606
10174	SORBS3	4	-0.00685144792218833	0.935272346368291	-0.362191804029353	8.78731838400095e-06	0.3859276606988	1.93345246530382e-06	0.0793406916373901	0.346225635521731	0.628263872073069	4.48773234674313e-17	0.113522722757845	0.177019764432155	-0.509650164225096	7.98871986790469e-11	-0.113419947800144	0.177414684020082	-0.194222856484439	0.0201060646036333	-0.256405012816704	0.00199421227132402	0.464305892894917	5.1880807857718e-09	0.267459298654712	0.00124086099362683	0.0749722288650459	0.373507673539933	0.00650193316639218	0.938567678963901	0.350755093399295	1.74797709357003e-05	-0.10929029420604	0.193824766832936	0.200663710684102	0.0162601441296612	0.249574312177621	0.00264710689354958	0.038316084554826	0.649584673797836	0.0338106641736629	0.688506369015944	0.0897315073882695	0.286529085734402	0.1233149916878	0.142295312520409	-0.214169278144392	0.010214292666489	0.190925773268131
10175	CNIH	1	-0.67777405644925	1.44876022618113e-20	0.842338326841439	1.11705176595034e-39	-0.304706015389461	0.000215462506894416	-0.081755854487851	0.33169597861816	-0.716458289162767	8.31142292012697e-24	-0.62264761226001	1.02122929186527e-16	0.584427169339579	1.81876908984527e-14	-0.367333107583353	6.394464215527e-06	0.649686620309793	1.66262218947649e-18	0.637050247558282	1.1983879811709e-17	-0.318509283819952	0.000105816711162124	-0.450579806880859	1.63509150084567e-08	0.652615359933699	1.03790907906976e-18	-0.579855984961224	3.23252264045756e-14	-0.768372615475114	4.07892662537262e-29	-0.211014359967795	0.0114137178829354	0.220764989897078	0.00805945065770948	0.0770975345220989	0.360074069914783	-0.564382237701746	2.12240955325698e-13	0.130423338034644	0.120521750571758	-0.00816143475911606	0.922931599006685	-0.628557762124236	4.29675774246716e-17	-0.0699150505047768	0.40668547033443	0.0737328610606681
10179	RBM7	9	-0.676365906574794	1.86069555535847e-20	0.664783041693219	1.38458924358574e-19	-0.204802497148911	0.0141413208582446	0.0216289333450808	0.797638591725393	-0.618822062060651	1.77122651674111e-16	-0.627176611615463	5.26893523107089e-17	0.503653389846538	1.43770023707747e-10	-0.23058478332353	0.00559478717569444	0.577237838469609	4.47560600101021e-14	0.830512445333081	1.17882389833173e-37	-0.402482366953169	6.25601485690962e-07	-0.33842273419005	3.56368957052383e-05	0.388056437662149	1.67803223307878e-06	-0.494585640183471	3.42187657042304e-10	-0.588147905161372	1.131303357759e-14	0.00193782064523477	0.98167451838511	0.449961901153827	1.7197743397586e-08	-0.108137641409947	0.198595941495982	-0.41116835708233	3.375890719817e-07	-0.047053237667394	0.57681315126346	-0.00564029117549523	0.946695835543252	-0.553206245631685	7.78467395818186e-13	0.235947559708281	0.00455499636536211	-0.0531903243443339
1018	CDK3	0	0.136286675942199	0.104582966057683	-0.118693148756309	0.157978631142741	0.16141033715122	0.0541175563544606	-0.0579530212411095	0.491759429177669	0.16639482416504	0.0470113486644126	0.0995007904587869	0.237066814030065	-0.155631471282847	0.0634430336989269	-0.0164056235348875	0.845804761133408	-0.0628534891060372	0.455812685172792	-0.30291887689684	0.000235645146823254	0.217317937743924	0.00912934608389513	0.0705156330338667	0.402656689838027	0.0414468663370878	0.623077275649805	0.00513690519286664	0.951447039040378	0.0843097428561838	0.316762473482175	-0.0166335836480336	0.843689323501308	-0.197732093930221	0.0179232045347406	0.155166240935774	0.0642476874959579	0.0921431257650436	0.273722085097577	0.189688912929447	0.0232632746284535	0.000176059102895811	0.99833490977482	0.0243912681063069	0.7724587622404	-0.21301686512379	0.0106388890873478	0.0234083600244033
10180	RBM6	4	0.172441154932296	0.0394509587512823	-0.492992227789687	3.97474654192836e-10	0.414583190174509	2.63616591965965e-07	0.0611123773480262	0.46841406007206	0.598356856388479	2.97891229826198e-15	0.186816967611124	0.0254761208208906	-0.620229404065015	1.44768932949242e-16	-0.111761718472068	0.183876535529849	-0.263211583171459	0.00149255828049738	-0.224688720920273	0.00697802718388501	0.576528699069312	4.88551841576047e-14	0.49400187873582	3.6152058657971e-10	-0.0502404397246138	0.551247454659781	-0.0250647171768702	0.76635466740912	0.32693852138878	6.73691497787925e-05	-0.0378468613707244	0.653596617466361	0.293239881498878	0.000378947035087518	0.335809386958828	4.12857004884767e-05	0.0336592721565967	0.689829225493521	0.202311446389452	0.0153856273945025	-0.074404829433576	0.377145334230221	0.335214160588122	4.26848415369566e-05	-0.136646197183599	0.103662314461831	0.202327827765093
10181	RBM5	1	-0.532407018076827	7.71821979672086e-12	0.747606589098778	7.74999081267207e-27	-0.322684930331067	8.474917712907e-05	-0.13796294848071	0.100344721024311	-0.661497054983435	2.40760232792819e-19	-0.537070614146441	4.67773424384991e-12	0.700946738245485	1.91316773310568e-22	-0.00618590590736323	0.941548178960228	0.546067713518986	1.74146825526651e-12	0.33884154580658	3.48021429191716e-05	-0.303708697289834	0.000226518284711586	-0.537800169518249	4.32226228838581e-12	0.413265387859997	2.90112293405926e-07	-0.495694927427932	3.08165492451809e-10	-0.592378891522911	6.54453423347041e-15	0.0137852251456889	0.870196987470787	-0.168141775971753	0.0447122845110176	-0.214034939771422	0.0102630076835747	-0.403141140306961	5.97369664284971e-07	-0.0596795882491516	0.47892541068771	-0.0524478256107747	0.533870458799082	-0.581455004085759	2.64615752599441e-14	0.0371317995151562	0.659729589470013	-0.0410429618525031
10184	LHFPL2	0	0.302799524695119	0.000237053658484309	-0.297588125674583	0.000306747568678445	0.0797956184457663	0.343458570929786	0.0346262975998273	0.681395698652427	0.122828732471947	0.143887414808028	0.173898909789689	0.0377894784021204	-0.16762227394046	0.0453859564053551	0.14100324431509	0.0930044340994144	-0.182449269049273	0.0291858300221326	-0.131320646633227	0.11796740742082	0.0191115928406626	0.820768790586268	0.127506655237668	0.129121095108982	-0.338927089003978	3.46339176824529e-05	0.297097314049783	0.000314206598235477	0.248665506341412	0.0027472017120333	0.119457892253234	0.155297839869347	-0.0170526916024996	0.839802980963048	0.0186390899355289	0.825128202539464	0.403021098488957	6.02421869389445e-07	-0.0865043205473612	0.30428419670763	0.136227009841242	0.104736376848061	0.188404437961011	0.0242316834102602	0.0879747642813681	0.296106495945788	-0.133399288719374
10186	LHFP	0	0.108302847753214	0.197906935960109	-0.117473938399023	0.16232403435054	0.0904290450806363	0.282784309280272	0.100889065043398	0.230554833170075	0.0711060998846692	0.39871893349851	0.0346937281342214	0.680809081851472	-0.0363838328860704	0.666169073891755	0.0644254369966526	0.444599621298618	-0.0121138733728013	0.885820500150042	-0.0623141918987795	0.459695570835649	-0.0251027308960215	0.766010537240128	-0.0338584288030501	0.688089199189381	-0.0984517688855675	0.242072006172384	0.0758331435357046	0.368029452764162	0.0965719628628682	0.25122410800049	0.163177924343912	0.0515023215026112	-0.0263043407119981	0.75515648750949	-0.0462901623157031	0.5830150864252	0.109264450626862	0.193930820499376	0.0387810422632294	0.64561909232308	0.097278930842935	0.247754507173719	0.0959238709855856	0.254434099645158	0.0264679066145045	0.753682647190681	0.0273098035362248
10188	TNK2	0	0.193798267141361	0.0203851315028168	-0.242490487703417	0.00352289355130842	0.143695671311598	0.0868660051916638	-6.61167955192499e-05	0.999374695792296	0.169459750340831	0.0430405362261154	0.0974097988153473	0.247115901233963	-0.135898209284845	0.105584947258986	0.211716171946786	0.011136702991769	-0.139699548747984	0.0960980034284622	-0.13195035104218	0.11620007957844	0.184247888753958	0.0276059102161393	0.228646713452005	0.00601975260967338	-0.254557017244492	0.00215462215727617	-0.0583296212424559	0.48894458545159	0.212025945932065	0.0110163221570222	0.194531388752688	0.0199053526154016	-0.0372025146300402	0.659122059583789	-0.0531918149765933	0.528075932812012	0.0655583184142824	0.436616009822425	-0.234803289204033	0.00476106596427054	-0.097309393581311	0.247605753992803	0.168474788060999	0.0442848507787251	0.169646520519553	0.0428079157098322	-0.0857179006601321
10189	ALYREF	0	0.00393076249503784	0.962837838196719	-0.139524105132193	0.0965204659520215	0.0414527546597707	0.623027859513554	0.0108432476172822	0.897727877287982	0.118680430483285	0.158023506055769	0.0332092573984687	0.693766960268707	-0.157036183545324	0.0610633288927933	-0.0622701707795766	0.460013325159636	-0.0870183263940871	0.301408908729586	0.127916938257084	0.127883714759947	0.0332725003597942	0.693213072283466	0.114197466777608	0.174443094013128	-0.138075793425299	0.10006434593099	0.0294361092345443	0.727096136903283	0.0768373889148862	0.361702082584045	-0.0722147418700134	0.391387784449104	0.252399445388168	0.00235665384328467	-0.0173840455497761	0.836733099573009	0.0925047554587265	0.271835545672303	-0.148900210681274	0.0759196935508222	0.0691190394871255	0.412061718855936	0.150682327365588	0.0724380791861139	0.0650312407663318	0.440320209320765	-0.0802546147438695
1019	CDK4	2	-0.25657263420341	0.00198021266590042	-0.246096752462543	0.00304888708440437	0.734217758763075	1.75413081423342e-25	0.519206301185488	3.05786459477163e-11	0.434656711791158	5.82062129897081e-08	-0.289487541221453	0.000453563813129508	-0.590045003540795	8.85985174204277e-15	-0.419117465128997	1.89013789997664e-07	0.260811985502732	0.00165451601290838	0.0554183720482585	0.510926011326131	0.506305799024984	1.11021432320358e-10	0.166445606401154	0.0469431548230249	0.309491322431301	0.000169050919048071	-0.145460490900335	0.0830210759889837	0.0656758672411169	0.435792328375083	0.128702696758028	0.125539421236717	0.589336100745977	9.70899614203945e-15	0.511260465704404	6.80929820537971e-11	-0.148277322862113	0.0771679832332171	0.172851606675151	0.0389770544145796	-0.0761510048470214	0.36601939449911	-0.0873065956719137	0.299804223827994	-0.191013415818027	0.022299686623008	0.411717257957044
10190	TXNDC9	9	-0.493222756881382	3.88973150789833e-10	0.471698149745219	2.73696255835581e-09	-0.119021455102377	0.15682354341927	-0.0458281528217323	0.586784983611473	-0.359382572405346	1.0430146049402e-05	-0.423830207652716	1.33064600010409e-07	0.188182999400677	0.0244020802682733	-0.396674190947576	9.35962582161907e-07	0.400852042026962	7.01041610133896e-07	0.632723456112042	2.3081805368408e-17	-0.162802985738459	0.052048138100924	-0.159139763738924	0.057636899765604	0.375941813013654	3.70921111004482e-06	-0.368867539439623	5.80952612566298e-06	-0.483740821967549	9.34186718888583e-10	-0.168535485267498	0.0442073123512948	0.433533186788683	6.35068183863887e-08	0.0560219147525099	0.506327368777647	-0.365349920393005	7.23331280872324e-06	0.23693664239569	0.00438335341714502	-0.0808593173458705	0.337043402622889	-0.382013499259167	2.50238527020152e-06	-0.00979868200292721	0.90753399800531	-0.00239466543265608
10193	RNF41	3	0.0390995115815706	0.642908627935912	-0.216451107230327	0.00941738413754021	0.683633998896841	5.03714102726538e-21	0.671922566348344	4.06160925752654e-20	0.141637260469887	0.0915288143461299	-0.28430366099195	0.000579070668269044	-0.188450260342512	0.0241965508237802	0.108515782812553	0.197021428436518	0.323055156342228	8.30842227306711e-05	-0.217288483388633	0.00913900426535478	0.244333761799183	0.00327290804184844	-0.217097569107766	0.00920182476711432	-0.0591794787058327	0.482624132363448	-0.00242860034031247	0.977034478512501	0.154158458065938	0.066019326946266	0.680251336040922	9.29679899102124e-21	-0.0182603713706915	0.828626203084917	0.177898036541297	0.0335310661816493	0.0444177117989423	0.598362418429401	-0.102388686512878	0.223663030472116	-0.00443360129856429	0.958087989064121	-0.0854381269635501	0.31030562696929	0.0584151391151194	0.48830659278045	0.15449864991172
10194	TSHZ1	1	-0.350262457681937	1.79946813421662e-05	0.521528467465055	2.41045502507676e-11	-0.423774859954318	1.33618391500664e-07	-0.390058528735588	1.46735321035329e-06	-0.287734593863157	0.000492878770330994	-0.139614131121302	0.0963035030580039	0.295395383772371	0.000341392204936208	-0.314019733535302	0.000133861902149645	0.173005648036061	0.0388004383892862	0.29430706908623	0.000359900524458281	-0.0881407004765024	0.295192885545165	-0.203263932275862	0.0148990227734062	0.361459199875241	9.1904181925388e-06	-0.247193591533477	0.00291659095619277	-0.450360130098433	1.66472827405511e-08	-0.513177062144097	5.62416286472542e-11	-0.0288818454581298	0.732037208252028	-0.137630373893206	0.101174642154296	-0.234030280099073	0.00490496029859539	0.112848385579529	0.179622798795764	-0.0336265261485686	0.690115482164664	-0.186972411341435	0.0253518976931581	-0.27391374745949	0.000931860237071863	0.0348979768633874
10195	ALG3	2	0.376172405979693	3.6547069947729e-06	-0.614324113598344	3.35211924580264e-16	0.536994504236209	4.71641111522445e-12	0.152886148889694	0.0683126604380871	0.706715612513976	6.10316746846862e-23	0.332587875840432	4.94064384078893e-05	-0.723299530713746	1.94826586792821e-24	-0.0851276486071011	0.312073614462932	-0.344240198028958	2.55614007636196e-05	-0.390509268817637	1.42352180158762e-06	0.704148198139219	1.01826719133002e-22	0.375262494844897	3.87429390133317e-06	-0.180582552698435	0.0309063248439457	0.18322831326378	0.0284923051718576	0.438967737006266	4.15388688489456e-08	-0.00789492823406314	0.925440836855659	0.145947412931532	0.0819846067586474	0.309600604404937	0.000168108840400553	0.185763678637473	0.026331662256214	0.0349303904400961	0.678751734286983	0.0517124558517208	0.539628906484536	0.487275994464602	6.75962881011483e-10	-0.212642603537938	0.0107800839147789	0.258807841778249
10197	PSME3	15	0.0763344325158583	0.36486254345986	-0.407315506380825	4.4479525805248e-07	0.460989616393797	6.87823022838397e-09	0.480249931735181	1.2812218778773e-09	0.354368746824127	1.41059839209297e-05	-0.0585008890978138	0.487667314671198	-0.249395953465572	0.00266648703356726	0.239214561922031	0.00400991266374704	-0.0100405120017863	0.905262462778549	-0.10700708559345	0.203357613933197	0.0875381593864065	0.298519287095619	0.212817506313275	0.010713895842205	-0.301571843330229	0.000252002499799934	0.0549473812756897	0.514529625306482	0.424806832285721	1.23646696493459e-07	0.494977931637944	3.29760892755032e-10	0.177772648182509	0.033658138880592	-0.0849651224142676	0.313001717065899	0.109485990997168	0.193023057652095	-0.248464030348981	0.00276985005954753	-0.032464761238933	0.700299430061844	0.0850065649356938	0.312764889761432	0.332157627166709	5.05979913391712e-05	0.0466045549599306
1020	CDK5	2	0.194894658767566	0.0196712519380081	-0.411532359651196	3.28847903203454e-07	0.775686516198499	5.63007802759884e-30	0.576809366257593	4.71909237197063e-14	0.434834311027862	5.74081505315677e-08	-0.0981796147102948	0.243382463349621	-0.487091265556575	6.87550901791730e-10	-0.0146528141494781	0.862106239548207	0.135943423788899	0.105467938425326	-0.330184392576306	5.6416132862136e-05	0.534943116299065	5.8838584081119e-12	-0.0328629078427354	0.696803187511779	-0.0604141949050252	0.47352027365352	0.0416107883090613	0.621702233353845	0.304831861935693	0.00021410361646945	0.472995911278842	2.44244969723534e-09	0.0656396674479909	0.43604589099077	0.388736387673483	1.60344881581953e-06	0.107530729644783	0.201142006001707	-0.0605126206419619	0.472798600357641	0.169128561133454	0.0434556281265024	0.142169729383886	0.0903039728754953	-0.120985364288999	0.150045816155625	0.197844177488509
10200	MPHOSPH6	0	-0.408705175641753	4.02840403379131e-07	0.342966387342589	2.75061684506558e-05	0.20264499025685	0.0152136750519414	0.232679505203994	0.00516577067200419	-0.251898195602498	0.00240598065604373	-0.489487106616853	5.51089468959842e-10	0.158838340840155	0.0581179437057072	-0.247641732480973	0.00286404621099244	0.519182088474239	3.06543015794153e-11	0.361264316512394	9.30055563753007e-06	0.071982719691402	0.392915348148613	-0.42483928416927	1.23344974791364e-07	0.342378039193365	2.84506521468493e-05	-0.3448612919594	2.46607902868601e-05	-0.384686892131688	2.09894007415847e-06	0.133440524157654	0.112099767051563	0.278210049033363	0.0007671473252135	0.123286872309829	0.142387014447851	-0.348045683964576	2.0493683171653e-05	-0.0186478314536738	0.825047502544005	-0.0122819556891594	0.88424720484038	-0.372092007547438	4.74123663053003e-06	-0.0340039723492236	0.686818620798895	0.166887537422788
10201	NME6	4	0.492107721317023	4.31789507392273e-10	-0.651071798687684	1.33134181361062e-18	0.29008658338419	0.000440806571535055	-0.00113530415455467	0.989263101245205	0.606573633480393	9.82820969501247e-16	0.425006831990854	1.21798374677138e-07	-0.496874248315955	2.75583628918383e-10	0.274770183600425	0.000896643803868372	-0.509391144371195	8.19600985577431e-11	-0.636155965890455	1.37342288156212e-17	0.419227355665821	1.87484578606872e-07	0.337199028691204	3.81849717604025e-05	-0.320644779197029	9.44974634131161e-05	0.258683931820237	0.00181136032603839	0.581670130153955	2.57563793640252e-14	0.107982119937052	0.199246139458937	-0.192129179555001	0.0215147985721031	0.230910923204982	0.00552596747681588	0.326353244854634	6.9544622285497e-05	-0.0859340339727962	0.307495330451244	0.0658104453430138	0.434850409751783	0.416978976336388	2.2125771695574e-07	-0.0610431431847938	0.468919058803189	0.0393307489045398
10202	DHRS2	0	0.192564868702564	0.021214835632304	-0.201679376852483	0.0157161257465344	0.266671679323089	0.00128437972234577	0.249101857203999	0.00269872332823812	0.253317895629645	0.00226864206065014	0.106194137000585	0.20683205015166	-0.183214058784874	0.0285048676075975	0.0736462451402468	0.382042327308444	-0.0562010349090653	0.504966734144668	-0.212352479097803	0.0108906682691485	0.22213432990333	0.00766626392438188	0.0702419658938137	0.404489538897068	-0.0875842743230379	0.29826383239761	0.0404171893108136	0.631744216670404	0.209431932287526	0.0120606275518491	0.146408330437474	0.0810130817611447	-0.115841232807008	0.168282113760966	0.0414626740345446	0.622944617673768	0.104313807028065	0.215031184177106	-0.0693660993452275	0.410388633645843	0.162514979964194	0.0524706453939983	0.202677428859719	0.0151970415991177	-0.0427337678705927	0.612317543397871	0.181930445899226
10203	CALCRL	0	-0.218911089121669	0.00862019222798474	0.29979879617896	0.00027514066863124	-0.127653402289118	0.128677465273679	0.035599972374982	0.672943797593106	-0.285181448230733	0.00055578719473797	-0.220649881511565	0.00809330226377462	0.253566962192422	0.00224529397538604	-0.0943772125092947	0.262208397741863	0.271396745641233	0.0010428251171398	0.147334984192037	0.0790878621040281	-0.153431088451599	0.0673225979457351	-0.17419511120265	0.0374591817177727	0.179282803820692	0.0321544924335336	-0.175067088644267	0.0365009108510755	-0.286650016387933	0.00051875349605302	-0.0226027988746168	0.788736139068807	-0.0562641972388909	0.504487394709138	-0.0792838019686072	0.346572648929529	-0.154959657116793	0.0646076536793926	-0.0327758801213782	0.697566862699961	0.0177880416878994	0.832993542491426	-0.214720242784976	0.0100166206349617	-0.0295394454379564	0.726176163526607	0.000403451897454998
10204	NUTF2	2	0.244968523524219	0.00319059543509444	-0.449448370453715	1.79334354828488e-08	0.580341789989562	3.04216175687718e-14	0.426990323306634	1.04843554609465e-07	0.44461383063579	2.65133379810991e-08	0.0860071174684943	0.307082581252462	-0.497839455835798	2.51417867470739e-10	-0.0463226211550737	0.582750650027839	-0.0484325215030432	0.565681700911536	-0.25691323802837	0.0019520402588265	0.461903440790522	6.36589304069569e-09	0.0909084556924424	0.280229674306586	-0.0851982444810367	0.311671037660996	0.171997883046451	0.0399681825041025	0.312864766756844	0.000142122677446451	0.299609870016545	0.000277718950251195	0.140977414982823	0.0930649478306611	0.315735615875392	0.000122412071254346	0.119411706653077	0.155458766740835	0.0331211984192267	0.694538458945935	0.0310367671708036	0.712890363970139	0.236710230347248	0.00442212423172687	-0.0835536987872442	0.321137148035507	0.233182527429641
10205	MPZL2	1	-0.498785650061935	2.29722334603422e-10	0.802381040800829	2.0588191099159e-33	-0.350026006489362	1.82468699590858e-05	-0.0321182351785131	0.703347502516055	-0.8005082835742	3.72878900196942e-33	-0.556366386518526	5.4172117006556e-13	0.766877392801211	6.06016257561269e-29	-0.0767038433137242	0.362539592109803	0.621440547398005	1.21600527467364e-16	0.534361375059565	6.26300917212702e-12	-0.518131302534468	3.41180186430192e-11	-0.562298003987125	2.71452168263343e-13	0.34318251250015	2.71666870749615e-05	-0.463567937150542	5.52551030360453e-09	-0.642440434910626	5.21901179363265e-18	0.0877164482013382	0.297532452822253	-0.0751523572647655	0.372357358722215	-0.279081391006312	0.000737192997826327	-0.427174353886895	1.03390476412365e-07	-0.120768389883377	0.150783579963526	-0.0446287513846853	0.596623613645579	-0.601969794679346	1.83655769311839e-15	0.159623510636508	0.0568717313870224	-0.106414004142912
10206	TRIM13	11	0.211899490331191	0.0110653250388854	-0.576115689528829	5.14084249566016e-14	0.322955987737463	8.3527172577961e-05	0.261101679508763	0.00163414850372102	0.438739367159495	4.22928732837033e-08	0.167930909319157	0.0449847159807214	-0.529341289228453	1.06827348368069e-11	0.0419465724402635	0.618889623195122	-0.316104758741981	0.000120071326847463	-0.0644155817106948	0.444669432762133	0.1456452455585	0.082626574785008	0.845676162988015	2.79669685271399e-40	-0.294032105379632	0.00036472134183499	0.0998511796142683	0.23541123900088	0.431512124742629	7.42274862259786e-08	0.116504169765522	0.165843629433659	0.39886489619989	8.04742759416961e-07	0.228927825540461	0.0059563805857762	0.104128426378459	0.215851906800142	0.137873124930804	0.10056833960314	-0.0859992965726351	0.307126733496994	0.323295343724971	8.20204779629147e-05	0.158721079848758	0.0583059712325999	-0.0725830434723516
10207	INADL	2	-0.407510611795072	4.38662994442234e-07	0.0577703361658591	0.493127975884589	0.592860582415367	6.14605724626102e-15	0.526412179746745	1.45291466589443e-11	0.0749017476080222	0.373958364354197	-0.519174856584764	3.06769336419605e-11	-0.181616989384882	0.0299425727847543	-0.259685921323481	0.00173589977540073	0.485470407651898	7.97789795619099e-10	0.160269383181197	0.0558631740320331	0.242957776886269	0.00345794420749057	-0.143864267092722	0.0864926575411951	0.291296341656156	0.000416047752326349	-0.295163983092537	0.00034525214035725	-0.126053797030771	0.133576863641737	0.329810827831853	5.75858825610914e-05	0.370885526959379	5.11708018920405e-06	0.21745309306445	0.00908514368511659	-0.257984644661704	0.0018657781143226	0.0783248278106498	0.352455106115937	-0.0562084858286814	0.504910176705422	-0.313873499812104	0.00013488249930251	-0.0972881512450147	0.247709476322699	0.23132439946908
10208	USPL1	9	-0.707535630647545	5.17661532038052e-23	0.706750605968917	6.0605037884001e-23	-0.208874957625606	0.0122958548076679	-0.116490443159238	0.16589385201449	-0.609142581697232	6.90310290799853e-16	-0.59292471154766	6.09482183988297e-15	0.393928409873555	1.12932940299917e-06	-0.476182948651097	1.84299582319011e-09	0.575462259480351	5.57151475805946e-14	0.766122877574091	7.39197412629861e-29	-0.224878391895728	0.00692918416023733	-0.206775040848562	0.0132192540358749	0.581601652508076	2.59788457318714e-14	-0.565261586619253	1.91213293034648e-13	-0.74251636760081	2.59557988323681e-26	-0.246278983953879	0.0030265387416701	0.457066298387913	9.56510560251288e-09	0.0907031166832143	0.281321958777855	-0.504257520244707	1.35576245362979e-10	0.197044307094053	0.0183340749213598	-0.0468791232276572	0.578225563391662	-0.536857332494386	4.78690229417972e-12	-0.0159492223943166	0.850043391012992	0.0299349334397449
10209	EIF1	8	-0.443078612123787	2.99802346480848e-08	0.397407704004616	8.89908786638048e-07	0.275947366485181	0.000850228275270249	0.327181155772495	6.64860946654696e-05	-0.30252368597552	0.000240338869501731	-0.525122072332002	1.66211201102647e-11	0.178522357136491	0.0329043862307867	-0.320726498089245	9.40876512778936e-05	0.690177747670152	1.50311884917151e-21	0.14350271371547	0.0872948792475078	-0.0626024975326055	0.457617524116084	-0.635919413855158	1.42374783771663e-17	0.357507927971508	1.16834769791622e-05	-0.0447725611348215	0.595440036682795	-0.416384228283841	2.31120705921137e-07	0.231831038598312	0.00533586724781066	0.00182850859606146	0.982708089977231	0.000580943243532535	0.994505731133414	-0.132558640154174	0.114512467529791	-0.0861934277741791	0.306032010810869	-0.0234785517773909	0.78075377446596	-0.555574230805228	5.9347630098314e-13	-0.251376057624489	0.00245835547621867	0.188706889183734
1021	CDK6	8	-0.740874846479413	3.80970345534499e-26	0.692836277824035	9.11240861233371e-22	0.0593281861755088	0.481522716761781	0.0943780291515484	0.262204250506015	-0.440246138686723	3.75503801332801e-08	-0.701676264624697	1.65829129757193e-22	0.289483483024025	0.000453651387376998	-0.543394456243995	2.34288091745685e-12	0.776752211011284	4.1926887994515e-30	0.44938148946041	1.80314466341259e-08	0.0246932770789312	0.769719626490709	-0.472208397310354	2.61730060947544e-09	0.717099928145538	7.2673376577383e-24	-0.54384072999131	2.23008593652089e-12	-0.704899839681981	8.77053311292024e-23	-0.0987810335481468	0.240493130100705	0.217538224927523	0.00905739853091744	0.157588851816946	0.0601473382936557	-0.487892424163349	6.38642339362963e-10	0.183571178745	0.0281915571413364	-0.00111064446537661	0.989496301559702	-0.616572633684916	2.43993619775163e-16	-0.327610622851162	6.49495807314149e-05	0.152439611165789
10211	FLOT1	7	0.455026004148825	1.13359062906831e-08	-0.366060666213444	6.92137715383958e-06	0.0398564756114855	0.636485068940013	0.0791840564736964	0.347181601256034	0.189627148087009	0.0233090686581778	0.305783492572376	0.000204082742442597	0.0593924691583644	0.481047018170148	0.673560393235305	3.05083159927675e-20	-0.300456292462874	0.000266339795723956	-0.384663171552065	2.10223121652037e-06	-0.122794922003345	0.143998616947578	-0.109190737740519	0.194233545798415	-0.538862395112958	3.85112448218116e-12	0.398686417239097	8.14740462686729e-07	0.539122923129234	3.74340795534367e-12	0.512475681762021	6.03264888303186e-11	-0.378835102342313	3.07793254559766e-06	-0.291476879793473	0.000412465046721385	0.386887476374824	1.81402374600859e-06	-0.377274719403275	3.40448820890802e-06	0.0330325691921495	0.695315269882308	0.264968990437232	0.00138326028967607	0.400142581113435	7.36510560419439e-07	-0.17207334675599
10212	DDX39A	0	-0.27590175092051	0.000851985006446403	0.0632584804280286	0.452908831563954	0.176802117101499	0.034655557495732	-0.141469849163394	0.0919166293251469	0.270489074909677	0.00108572111839138	-0.0526040880686863	0.532650785101283	-0.39176195223505	1.30815270214803e-06	-0.591948401958892	6.92185654619946e-15	0.0727767128362318	0.38770274802313	0.15374979804548	0.0667489918137226	0.459969195839894	7.49719903370382e-09	0.0856863875017222	0.308896648562463	0.408468199283	4.09717087374181e-07	-0.191586622585443	0.0218934389053686	-0.180334279972483	0.0311415135566211	-0.513376449341287	5.51301156357504e-11	0.388968610715037	1.57870657101492e-06	0.324687839146706	7.61000982930627e-05	-0.296748525415448	0.000319608975270113	0.2736770638452	0.000941813762152434	-0.0446955562468381	0.596073667283933	-0.0598122968184979	0.477946498895982	-0.462615974524077	5.99209090897575e-09	0.433731100460148
10213	PSMD14	0	-0.568351701668783	1.32197853828199e-13	0.452196025797563	1.43210957340621e-08	-0.180554728141021	0.0309326077620493	-0.0932661826116954	0.26789220641703	-0.311864535009609	0.000149658014209846	-0.391767409676468	1.30767012005575e-06	0.136788432850341	0.103299845485662	-0.509049613599322	8.47729783418425e-11	0.379841179064676	2.88338778640246e-06	0.602801502088769	1.64162583831458e-15	-0.19641431846572	0.0187175502475576	-0.0771013992707042	0.360049918363055	0.513398959964057	5.50059703844704e-11	-0.339614735401062	3.33091130015809e-05	-0.471301191681692	2.83368364448042e-09	-0.364329117922634	7.70467355193345e-06	0.532942443018124	7.28982365504421e-12	0.226220521203738	0.00659216149188414	-0.380765950234235	2.71490895461126e-06	0.271935562452534	0.00101810052789793	-0.010334638679099	0.902500734186428	-0.422463980443629	1.47398075235798e-07	-0.130794253430621	0.119460731297158	0.114562992994472
10214	SSX3	0	0.34006780587308	3.24624221694282e-05	-0.223637628723177	0.00725428392201198	0.172210500125228	0.0397193882392139	0.280215246864987	0.000699823141886757	0.112352275859377	0.181555745558924	0.201961052420896	0.0155680868928055	-0.101215810679442	0.229040631735658	0.126850851832018	0.131118025081881	-0.129106999682831	0.124346172456734	-0.219625376142878	0.00840018474830848	0.127022758544871	0.130592290026141	0.0452287884296443	0.591692247455356	-0.174769047066619	0.0368260962544016	0.200195242946283	0.0165165365191751	0.155556884913083	0.0635714796183947	0.195787900999409	0.019105714883442	-0.169911842637073	0.0424792681739595	0.017336813785222	0.837170536622414	0.0757198942010633	0.368747246786269	-0.00500600572084358	0.95268281895425	0.0766201348249572	0.363065168343603	0.191194363796529	0.0221707489606435	0.0543810191370808	0.518880182027196	-0.00989870279209359
10215	OLIG2	0	0.0982720936985128	0.242936613128166	-0.0375244885944452	0.656358723931882	-0.0968927720279984	0.249645531932474	-0.0881766800455741	0.294995036170526	0.0179665736079334	0.831342161518768	0.0978000987530796	0.245218102630821	0.00701813623887409	0.93370114050277	0.066143703128287	0.432522934141711	-0.089603649097229	0.287219078056634	-0.043121373586506	0.609092787846155	-0.0886096935211687	0.292620817370176	0.0321622196757072	0.702960348503639	-0.0576115568285558	0.494319075329054	0.0731545395583056	0.385237011740339	0.125662887355834	0.134795610268105	-0.0216850763163745	0.797124648865024	-0.0584078240157985	0.488361148556281	0.0183958175239922	0.827374776647936	0.121192468898299	0.149344155721381	-0.0295884436260553	0.725740082773461	-0.150730131680381	0.0723464985400657	0.0248316087961364	0.768465943334739	0.0109285554281591	0.896927690568458	-0.104543573828411
10217	CTDSPL	18	0.560324457059477	3.42134478546449e-13	-0.534346341938501	6.27311439078071e-12	0.000526197338562729	0.995023483366665	-0.0699872299585566	0.406200027529327	0.331892232905144	5.13463684753557e-05	0.542183865483296	2.67744239519617e-12	-0.23262955298551	0.00517564892084535	0.370316964662367	5.30382513398862e-06	-0.505864619867323	1.1591679012434e-10	-0.408592222680846	4.0610426669849e-07	0.00389088485449037	0.963214583115081	0.186247922919311	0.0259353285140724	-0.569806214656307	1.10967397264471e-13	0.614438672383001	3.29851255210038e-16	0.519529535499358	2.95858119956325e-11	0.149631248310065	0.0744755114091558	-0.289365365188417	0.00045620717167477	-0.218966740811591	0.00860286973009299	0.947125070157038	1.74254015282428e-71	-0.180667669287098	0.0308260419194958	-0.0678106952042278	0.42098828317453	0.371347874348737	4.96983111915812e-06	0.16095770011548	0.0548046081023686	-0.114420226633909
1022	CDK7	8	-0.426672187599543	1.07401737748804e-07	0.427104109478534	1.03942825853344e-07	0.349276069481666	1.90689340266453e-05	0.539090931103086	3.75647613853776e-12	-0.427225921663603	1.02986775972963e-07	-0.701564671983828	1.69500502226939e-22	0.29053412583975	0.000431492823466803	-0.152013074549068	0.0699235458143726	0.783603983223231	6.05602473569557e-31	0.344954529289962	2.45281988019432e-05	-0.077609158289293	0.35688558976333	-0.497786009699659	2.52700669970851e-10	0.32327799586228	8.20968796751421e-05	-0.384940290824478	2.06408606691266e-06	-0.40795984665718	4.24848588388587e-07	0.496956917739857	2.73428969381683e-10	0.165829235585173	0.0477764474774527	0.0969175993461121	0.249523652938857	-0.311547507952003	0.000152122965280594	-0.0826251048597755	0.326563408057884	-0.113314619988351	0.177820086248493	-0.456804187846087	9.77672555740933e-09	0.102471596691924	0.22328629934642	0.00190123128157282
10220	GDF11	3	-0.230859583293435	0.00553675048419382	-0.0461749891629217	0.583953828103373	0.641195105524944	6.33332736557659e-18	0.794814891835789	2.18378226556215e-32	0.127555447244764	0.128973462139651	-0.443113483676893	2.98968663666419e-08	-0.195848400784075	0.0190679244123284	-0.172882802714354	0.0389412321637872	0.470758728750184	2.97119579462816e-09	0.106737041542559	0.204507052590618	0.173871753573593	0.0378198828074213	-0.1217933053436	0.147322569227663	0.14888823634157	0.0759435359667399	-0.125350536949544	0.135775527891536	0.0308396821083631	0.714634292030603	0.448196880353586	1.98551167115185e-08	0.318405168867077	0.00010639969286052	0.212036575878967	0.0110122116446672	-0.270246547477635	0.00109745300720207	-0.03097742095229	0.713415339541039	0.0510794435441891	0.544610343831162	-0.244850011208777	0.0032058203108334	0.0226866462583314	0.787970916895191	0.102944593449806
10221	TRIB1	6	-0.0544640780811303	0.518240983840249	0.424038797378862	1.3099718864643e-07	-0.651022971828452	1.34183714253437e-18	-0.255562402386336	0.00206595720955302	-0.637346296620361	1.14539283791758e-17	-0.0982280553733001	0.243148855295399	0.77916065389721	2.14066350443471e-30	0.482657834514356	1.03076506080546e-09	0.0233796551200007	0.781654076526837	0.274560635228722	0.000905145764369652	-0.710504569487971	2.83832948701712e-23	-0.214460684858087	0.0101093195104146	-0.184854609282018	0.0270896917022459	-0.102160236974934	0.224703396273235	-0.169121830450422	0.0434640985105138	0.102263735716202	0.224231636959552	-0.304308428732348	0.0002198084637364	-0.542874141024279	2.481385438377e-12	-0.032266724744087	0.702040794793204	-0.253147425407005	0.00228474894977696	-0.0335068809770354	0.691161760295072	-0.193444685557442	0.0206200721979052	0.454847881817388	1.15046471827092e-08	-0.322753231825545
10223	GPA33	5	0.450353113630201	1.66568332475258e-08	-0.338922660595011	3.46426075993965e-05	-0.161186705174578	0.0544561103380155	-0.350187214769168	1.80745736309475e-05	0.377750993161361	3.30148256696371e-06	0.665177205899478	1.29508033627444e-19	-0.251992063401792	0.00239667280237978	0.0877258282350098	0.297480593833799	-0.544403375792951	2.09536711237448e-12	-0.489889230119959	5.30912005789116e-10	0.161949935869904	0.053307814165741	0.115320232696043	0.17021712020495	-0.171730966287326	0.0402823660577772	0.536592886521739	4.9256925586658e-12	0.325685674533529	7.21061851480916e-05	-0.320322209141688	9.61314577801263e-05	-0.346328848087707	2.26499921089444e-05	-0.00431035452720139	0.959252056589143	0.315182489883777	0.000125999232917854	0.0097997692842611	0.907523783366145	0.0501624452049381	0.551866439123056	0.356427322221154	1.24692053846062e-05	-0.20892362273114	0.0122751429465095	0.110459522631373
10224	ZNF443	1	-0.695381532131931	5.61462225760779e-22	0.7582466956074	5.62878451988251e-28	-0.169590632820125	0.0428774128090673	0.0159062977980337	0.850442257447793	-0.549324790840293	1.20891761573023e-12	-0.668758882335039	7.02313654392461e-20	0.527936124937378	1.2385482922974e-11	-0.265169585703402	0.00137126058462567	0.689944143162468	1.57029432542023e-21	0.496976843085376	2.729120829219e-10	-0.337855816075055	3.6796837452864e-05	-0.471220501447646	2.85374296550268e-09	0.546684172845219	1.62571374111014e-12	-0.51746580144018	3.65045493203498e-11	-0.586842646484972	1.33725589398268e-14	-0.0291228251337683	0.729887592591125	0.0968704318117146	0.249755236744183	-0.0340297922368445	0.686593307422742	-0.441918582528489	3.28842548622862e-08	0.0585432551609306	0.487351634755591	0.0218857023450679	0.795288794567139	-0.674561221336804	2.55907047638171e-20	-0.0496931824814552	0.555597741232326	0.0148152292689273
10225	CD96	10	-0.417689191950397	2.1000659314558e-07	0.160830102496599	0.0549995818248992	0.449845682702337	1.73616572997331e-08	0.129187579701701	0.12410940030034	0.133330672395698	0.112398124102831	-0.370203023406777	5.34201759201678e-06	-0.304656727154331	0.000215996900975998	-0.561806239378582	2.87606522455643e-13	0.40947592230196	3.81228270868465e-07	-0.0415473666022952	0.622234085096695	0.633448247131355	2.06964737788432e-17	-0.068052828405506	0.419327843383079	0.658295786198518	4.09989956237737e-19	-0.406141367711949	4.83462364592433e-07	-0.383813458544719	2.22341248501155e-06	-0.142026244387756	0.0906327407435233	0.230817482072135	0.00554560708844856	0.498065311076188	2.46066064651359e-10	-0.354313068658196	1.41529503769158e-05	0.43121677477424	7.59325042772353e-08	-0.028415788004038	0.73620048401154	-0.154617257350787	0.0652079001289888	-0.536158932645498	5.1619423188824e-12	0.326702225126803
10226	PLIN3	22	0.00482335937750616	0.954407311944619	0.0761744223512616	0.365871577833473	-0.0841572951821269	0.317641448847735	0.212756021777149	0.0107371224435577	-0.323777607520391	7.99229641917461e-05	-0.198991265687492	0.0171916490141772	0.391539795132619	1.32794173957071e-06	0.447239566758048	2.14570351025357e-08	0.131292139207919	0.118047907227119	0.345843386288835	2.32974149841137e-05	-0.44039728057248	3.71038759996721e-08	-0.125666450416578	0.134784463377791	-0.389813886167829	1.49167743749811e-06	-0.0995270514995247	0.236942450180071	0.0721747206990324	0.391651016860126	0.526706713925728	1.4088608409302e-11	0.0536123495263908	0.524814703319544	-0.460468080808741	7.18817331859863e-09	0.0475248096385721	0.572995873342496	-0.410755484854311	3.47772319184696e-07	0.0347827921416538	0.680034555817354	-0.079818906949269	0.343317297061598	0.696834302651643	4.24907677461569e-22	-0.248355586464792
10227	MFSD10	10	0.322718404765681	8.45973653528958e-05	-0.426268527743541	1.10733730323344e-07	0.327131138703759	6.66672376944384e-05	-0.00829262912922242	0.921696642263347	0.605830035890639	1.08799775519354e-15	0.295097868198025	0.00034636238098048	-0.49288508430152	4.01486723545798e-10	0.028252038735762	0.737665079076266	-0.279659915672755	0.000717902652571311	-0.558278424934712	4.34203970820687e-13	0.634195284719465	1.84900386702032e-17	0.0991608465657348	0.23868079903361	-0.0829239257900796	0.324810846765469	0.216105312490696	0.00953450701291379	0.359088049368502	1.06182649528386e-05	-0.0612811520340744	0.467184255041269	-0.200868843505588	0.0161489686722055	0.230875294242628	0.00553344869430456	0.136332670493911	0.104464827470518	0.080775753348975	0.337544600982668	0.166154984801114	0.0473345364452746	0.414579010380712	2.63696853691832e-07	-0.314163692390788	0.00013286421636533	0.10271170374149
10228	STX6	6	-0.277771852462007	0.00078263007905282	0.449884589243817	1.73066173185853e-08	-0.533908856411371	6.57421235773236e-12	-0.253120110331873	0.00228733942766944	-0.47110733877651	2.8821053853635e-09	-0.181708557068498	0.0298585069933231	0.520235675388003	2.75242278552448e-11	0.0693198157410127	0.410701761098927	0.0964185872435484	0.25198123866385	0.459929230380925	7.52250034437205e-09	-0.592118811094772	6.77002717673646e-15	-0.0274470309702768	0.744878793304672	0.0462931522189378	0.582990725899832	-0.217878401234803	0.00894727795534152	-0.262852263020166	0.00151585222944162	-0.184609921098423	0.0272968803439775	0.0335391341961824	0.690879653432672	-0.357975267072669	1.13583563010312e-05	-0.201747601788206	0.0156801571236399	0.0426136891848284	0.613318072844224	-0.108459070997043	0.197256988198397	-0.286023459445066	0.000534266260843725	0.247870852471707	0.00283751342860671	-0.223490075670761
10229	COQ7	0	-0.429531809497949	8.64005228429665e-08	0.377043048173322	3.45568786274989e-06	0.00465817191072594	0.955967145456232	-0.0515101325280824	0.541218615861129	-0.215266417736281	0.00982400167501384	-0.376826385450441	3.50423085681209e-06	0.245089246778619	0.00317515358334577	-0.111005060982435	0.186881738616902	0.377910324071389	3.26768849008784e-06	0.194337686688114	0.0200311599726595	-0.073626197218086	0.382172266463403	-0.2993924335866	0.000280714027955771	0.257136192268281	0.00193379666999178	-0.265801647713272	0.00133406880705452	-0.274058895958932	0.000925803932371045	0.0665353008836195	0.429797151818624	-0.00553895139979283	0.947652184632623	-0.082845903445977	0.325267856423801	-0.207330448946868	0.0129693063839809	-0.157859375239195	0.0597030995080934	0.0294555504602761	0.726923027322145	-0.355008162128777	1.35770508216572e-05	-0.0474306663636666	0.573756995666176	0.0702249119206716
10230	NBR2	0	-0.266182233483644	0.00131212086433624	0.192422606071531	0.0213123817717811	0.301739074630304	0.00024991599050539	0.370509203135833	5.23997351967761e-06	-0.153737482164851	0.0667710834574196	-0.413141881481839	2.92721902297422e-07	0.0578008759395036	0.492899053191533	-0.133255689781509	0.112602132099106	0.444525755102308	2.67013620174317e-08	0.268335738561627	0.00119402110583754	0.0857398413000186	0.308593825066974	-0.255966815856874	0.00203123568812682	0.222524397470726	0.00755741951238666	-0.291009155191754	0.00042180614056641	-0.210592849197376	0.0115829868171488	0.284879725010672	0.000563691352372709	0.211895518888231	0.0110668671128371	0.117438735913638	0.162450812088095	-0.125397927816227	0.135626502219463	0.0311182953475688	0.712169386580881	-0.058567869824296	0.487168275013394	-0.239043923109697	0.00403686331032018	0.0705247212467429	0.402595907367834	0.10495042490363
10231	RCAN2	0	-0.148902393592291	0.0759153477516964	0.101107769108121	0.229540540007428	-0.0496184812956329	0.556192843709835	-0.101448525035648	0.227966467910879	-0.0118984392639579	0.887837671332313	-0.0652928666759939	0.438479328815164	0.061940095754107	0.462399751163079	-0.0781735694005729	0.353388617330607	0.0837305431915405	0.320110397023544	0.0580619885571485	0.490944084729276	-0.0400176896864881	0.635120478484788	-0.189842186491855	0.0231499673857458	0.0794411317701692	0.345613509394723	0.0407055065401499	0.629312289269053	-0.0710711606593894	0.398951298745521	-0.0507829627516438	0.546951221726467	-0.014210702335388	0.866227443479173	-0.00540958944074609	0.948873088866599	-0.064086242709336	0.447005912229714	0.0466426269718244	0.580146588146053	0.142258792615923	0.0901003798587964	0.0716609325923832	0.395039803271004	-0.0761422768635676	0.366074496964376	-0.0506923947604997
10232	MSLN	0	-0.0697726948882488	0.407643886011202	0.108530128628613	0.196961873561359	-0.128991547062917	0.124686019811904	-0.171389188677072	0.0406876899576626	-0.0249918136736937	0.767014774976569	0.00139059852817785	0.98684890519961	0.0392257563676104	0.641835467286587	-0.0578481593131122	0.492544733533315	-0.044994951021416	0.593611822552257	0.0226715168171791	0.788108978813747	-0.0148110766126758	0.860631871117759	-0.0623005615634249	0.459793944661576	0.0555842051788725	0.509660312374189	-0.0683429721946676	0.417343195672176	-0.0700844070824602	0.405547003799066	-0.136729057838056	0.10345103353753	-0.0482879479470806	0.566843671959717	-0.0345737862756216	0.681852656762917	-0.0337256890135499	0.689248762308162	0.0483534618469489	0.56631698138099	0.0968362520477712	0.249923145823666	-0.0800578306512255	0.341870048046492	-0.0661472836187138	0.432497966767028	0.0512585864148753
10233	LRRC23	0	0.0230755896610635	0.784423933979603	-0.134818615024124	0.108409160271962	0.0547728072480023	0.515868627063694	-0.185702918327218	0.0263817557321239	0.252545373200327	0.00234246659874415	0.103994670658133	0.216445458432178	-0.219393130688556	0.00847116725500315	-0.0691498787455778	0.411852657594359	-0.129109229788964	0.12433961494127	-0.168979057612995	0.0436440996204565	0.25358971074186	0.00224317236597826	0.120357570738793	0.152187948784078	0.0804430599094369	0.339544717920781	-0.000426671200265243	0.995964743957315	0.123029039160058	0.143229944802262	-0.109925394001874	0.191231746740011	0.0329052226508129	0.696431981446273	0.182756853548653	0.0289103124130429	-0.0708610977291566	0.400350032970215	0.0917951716447777	0.275545620698679	0.0513009834874298	0.542864385613675	0.111362204619006	0.185458835432648	-0.154878867833541	0.0647488737438328	0.0727883223091713
10235	RASGRP2	4	-0.298522524173838	0.000292998617932322	-0.0849230474344038	0.313242278087391	0.36559229466867	7.12547357487426e-06	0.149402442787436	0.0749251150062434	0.322845993929591	8.40210566089442e-05	-0.175228736319748	0.0363255560048335	-0.369101492807279	5.72492199672801e-06	-0.322195107210126	8.69999318779072e-05	0.138447837735519	0.0991443383169453	0.0437948995937646	0.603507128594953	0.291512657402549	0.000411758447779742	0.273682761449172	0.000941573014244119	0.2641468894271	0.00143344621649865	-0.207883171669236	0.0127246829402713	0.0378977296211682	0.653161203008039	-0.0789668462901632	0.348510011473265	0.377848360737086	3.28079172487121e-06	0.237914926057774	0.00421931274372192	-0.120089966169777	0.153108028274376	0.0963151434938966	0.252492771211153	-0.101171819338053	0.229244087031895	-0.163125241020145	0.0515787278224942	-0.170325225054793	0.0419714307846689	0.300713171910323
10236	HNRNPR	0	-0.331407970182405	5.27387398816055e-05	0.336249756357741	4.02783979117737e-05	-0.224154931794067	0.00711713150488182	-0.404727016124964	5.34303960626994e-07	-0.0253038001325034	0.764191061094628	-0.103340763619645	0.219363953118552	0.0345443935694137	0.682108485063287	-0.414082398158949	2.73400961846815e-07	0.0698895097043757	0.406857326947755	0.00323164469161834	0.96944388470859	0.185133333265937	0.0268553208556632	-0.0668884141390233	0.427347733173133	0.537612181194393	4.41126907748068e-12	-0.344531825176884	2.5134743230953e-05	-0.352714437300697	1.55661085010068e-05	-0.601591695313444	1.93246216663477e-15	-0.0493552156746596	0.558292582293869	0.218967217618774	0.00860272144916897	-0.332188924039701	5.05104155360154e-05	0.280547381230721	0.000689211101261444	0.0121702346168938	0.885292893937093	-0.157040259455151	0.0610565318876439	-0.526978484934943	1.36936153684577e-11	0.223297590926902
10237	SLC35B1	0	0.111254014172293	0.185889039717485	-0.102440906833997	0.223425696959997	0.0843086736708999	0.316768632636332	-0.0377913094512864	0.654072255804701	0.187705832570837	0.0247727547741213	0.0631151275946262	0.453935511259646	-0.161125403238674	0.0545492193043438	-0.0236168162518926	0.779495576479002	-0.10103389925384	0.229882777514063	-0.222791627537267	0.00748364501730532	0.281890632228827	0.000647784734039031	0.049627084300406	0.556124292722541	0.124817542641691	0.137460212379619	-0.138317075728324	0.099466928242297	0.104000094150012	0.216421368671896	-0.146457815706344	0.0809093283480246	-0.0625422600084167	0.458051271978859	0.424886391739047	1.22908245279071e-07	-0.0565878849385105	0.502034656195527	0.0296623554097696	0.725082439038816	0.176387164399286	0.0350895660692707	0.166834584145831	0.046423534981881	-0.255762539838096	0.00204870734765774	0.0700034692809736
10238	DCAF7	0	-0.258569576178197	0.0018201594893222	0.199110195158703	0.0171239117409717	-0.0101383694868766	0.90434349372218	0.0985784428652893	0.241463732688873	0.0126317384741171	0.880974598970975	-0.175234049662965	0.0363198041868081	0.0801223852789268	0.341479680442638	-0.181417625761892	0.0301262994822423	0.211449809984699	0.0112411362761566	0.110204589911232	0.190099856582078	-0.100935011714195	0.230341483248625	-0.124833405325599	0.137409844559519	0.123311170994783	0.142307769795791	-0.0484704066160683	0.565377396774847	-0.0863100383211737	0.305375665614894	-0.108569168399141	0.196799870827748	-0.000395410011706201	0.996260395386342	-0.264078053636784	0.00143772279604595	-0.0754655572411871	0.370362416589723	-0.114419669208545	0.173600654982925	0.0238817559078759	0.777086241073361	-0.248808416489735	0.00273123847908431	-0.184025569062747	0.0277971572928247	0.120106958592898
10239	AP3S2	0	0.336671497827862	3.93353723570195e-05	-0.334814404519064	4.36493565960391e-05	0.206368248218412	0.0134049843182285	0.185695354429993	0.0263879974400756	0.244066917574551	0.00330807873473547	0.15404206193683	0.0662264875300043	-0.0822922310101947	0.328522829833165	0.42817452686831	9.58243650701992e-08	-0.186186370103325	0.0259854221392354	-0.371086595154497	5.05254294734527e-06	0.0562714098822555	0.504432673004268	-0.0535132127141321	0.52558258546518	-0.303241202583688	0.000231880008726372	0.246970343103766	0.00294309038985104	0.456974764949533	9.63850142574427e-09	0.372673604392246	4.56954683908316e-06	-0.249518671145856	0.00265313903554341	0.0106550273827323	0.899493744742729	0.225674841489115	0.00672738711255841	-0.288368992754239	0.00047830121755199	0.102123732981569	0.224869952975208	0.151782880519684	0.0703533700754744	0.178715500340053	0.0327125337344293	-0.00212201917159385
1024	CDK8	1	-0.570058412860008	1.07640265741983e-13	0.642283358115522	5.34823200346544e-18	-0.310725329333316	0.000158692859792185	-0.219225311738033	0.00852278846022642	-0.50545000335259	1.20707209174304e-10	-0.3953395400269	1.02564070727252e-06	0.436229492748706	5.14934945410009e-08	-0.346651702145009	2.22288460046938e-05	0.454189960123753	1.21490930913525e-08	0.409106161032927	3.91454658707684e-07	-0.30363918117928	0.000227308214983022	-0.401534099202728	6.6848200599298e-07	0.422096362157757	1.51500186329923e-07	-0.328377497641994	6.22882904075895e-05	-0.574589857943201	6.20154989826086e-14	-0.255541364099141	0.00206777813597251	0.0538323534401479	0.523112655529996	-0.123933922850484	0.140288218922993	-0.380373245840741	2.78527895990945e-06	-0.0548590265801581	0.515207091967496	0.0559297293334447	0.507028371513935	-0.509780688417463	7.88619382754369e-11	-0.146086032501549	0.0816914455009181	0.00820404448879638
10240	MRPS31	1	-0.68559684330028	3.51636815215892e-21	0.759269377363365	4.34360788117616e-28	-0.12147924822905	0.148376654986717	-0.0766659500369959	0.362777452280042	-0.551543766894021	9.4062589750886e-13	-0.614877828915671	3.10064830222212e-16	0.367684072316878	6.25595245048799e-06	-0.551241549916131	9.73434779312167e-13	0.672344701976811	3.77347916464206e-20	0.428850844758343	9.1011808430033e-08	-0.00876489598833712	0.917252674553337	-0.401140564568669	6.87087991820015e-07	0.812000979249908	8.78186203278926e-35	-0.65301150636296	9.73435233373413e-19	-0.812384847728937	7.71418446844754e-35	-0.28126630624997	0.000666745600265712	0.151765251401586	0.0703863758336983	0.28187332247101	0.000648303676759239	-0.539532042358046	3.58012776528991e-12	0.35245866627957	1.58041955204195e-05	0.0891051474085376	0.289919850504513	-0.518094178961121	3.42470715253002e-11	-0.33366122196397	4.65475573434203e-05	0.09902154993407
10241	CALCOCO2	0	0.192677047760547	0.0211381886285584	-0.279898523183506	0.000710082519481485	-0.12090114998707	0.150331840430147	-0.0900765301322189	0.284672687385283	0.123865331613851	0.140509581911481	0.23592566853849	0.00455886249904172	-0.0346833948803793	0.680898964357767	0.318748895018075	0.000104486340170477	-0.347115445546795	2.16368015322255e-05	0.0195843133069912	0.816412845691178	-0.167433373959725	0.0456330041714629	0.249169783487835	0.00269124670563523	-0.394784711000263	1.06527869859272e-06	0.209751703522661	0.0119273693262115	0.306887446102942	0.000193004588600357	0.0994842657810243	0.237145092983271	0.0950528974587507	0.258792316871422	-0.234695383749809	0.00478092271090462	0.243600232188229	0.00337040843379043	-0.176492158284772	0.0349793190560449	0.00963415711744926	0.909079826857346	0.199320683106257	0.0170045942544745	0.379050004689404	3.03535887722062e-06	-0.148688655580892
10242	KCNMB2	0	0.100219694594602	0.233678772762799	-0.0995088769466075	0.237028514160498	0.10608717109644	0.207292362882397	0.218876853869536	0.00863086382705098	0.0246812165932125	0.769828957452544	0.0423778474098557	0.615285247501148	-0.0924412595244729	0.272166150381697	0.00206298388100237	0.980491107502566	0.000686659633395138	0.993505938875178	-0.0333340236724269	0.692674400754759	-0.0188357905599019	0.823312744480978	0.129292931905135	0.12380036396094	-0.0895329314945246	0.287601184518593	0.0362920396822605	0.666961042826513	0.0478919987436408	0.570031789342098	0.0830560741420933	0.324037741979791	0.00641948317704503	0.939345196653537	0.0441385735232126	0.600665792363954	0.0788922688429477	0.348966846831753	0.0331772991767765	0.694046915065715	-0.0425622218467142	0.613747131646749	0.0534318601340531	0.526213141006042	-0.00495172120433247	0.953195334845268	-0.0193211432150145
10243	GPHN	0	-0.643412239266235	4.48471615172957e-18	0.486245121413958	7.43124883449039e-10	0.0573402540944719	0.49635779793795	-0.0121371713878685	0.885602397787891	-0.277076226000473	0.000807798832064717	-0.576916280028849	4.65715746618576e-14	0.184889284141367	0.0270604398285403	-0.38108152312772	2.65958691283218e-06	0.534447392206973	6.20549145918107e-12	0.311590406419356	0.000151787223131814	0.0197082660085818	0.815271589372272	-0.19166898264655	0.0218355946764355	0.546780603488719	1.60829557771439e-12	-0.457928377106695	8.89970966926531e-09	-0.493729240931436	3.70907136796061e-10	-0.100018195152388	0.23462495280817	0.235898019678155	0.00456374968321	0.111371472044769	0.185422018700779	-0.373789875406819	4.25639215710152e-06	0.158175389221758	0.0591875721292004	-0.0174875148369837	0.835774993336539	-0.547817856704552	1.43202410136452e-12	-0.225622737189716	0.00674042726750592	0.192435750404765
10244	RABEPK	3	-0.358902086107746	1.07386899580081e-05	0.0838175114382269	0.319606242949106	0.66401898343316	1.57564126460272e-19	0.730158523165237	4.35253330684343e-25	-0.0666401795928858	0.429068805296113	-0.607018223089745	9.24741504517792e-16	-0.0892082168394709	0.289360060624677	-0.194717176055778	0.0197853275495944	0.630410359085827	3.26306036549402e-17	0.236854014064546	0.00439746723427273	0.165149534644353	0.0487095812945771	-0.229782877315459	0.00576726329092403	0.268160061777878	0.00120327830827022	-0.272726755775519	0.000982766908682544	-0.181307700160197	0.0302280124711792	0.549240714420656	1.22042239521396e-12	0.410706204157827	3.49007210318163e-07	0.289247470032214	0.000458771386469738	-0.260176773862011	0.00169998697074237	0.0565511669761864	0.502312571738836	-0.0890839491750381	0.290035071548331	-0.382863191557223	2.36678748851004e-06	0.0819662627670976	0.330448896031196	0.164566202455363
10245	TIMM17B	2	0.415639000460952	2.44073148433913e-07	-0.505397070633623	1.21332393957124e-10	0.362642234840676	8.54783786340151e-06	0.192667312275169	0.0211448309856644	0.336811261750615	3.90274571649841e-05	0.203414412514287	0.0148233856787071	-0.435526148039217	5.43981637575741e-08	0.17337826716412	0.0383759919520681	-0.250380941874874	0.00256104084803823	-0.242468751952692	0.00352594119454965	0.402459258951418	6.26614516020035e-07	0.294765311566928	0.000351997143584696	-0.2244873763308	0.00703021083712427	0.155479642574207	0.063704723356399	0.348491117525124	1.99666844662762e-05	0.271149442282522	0.00105435608178307	0.152584035924452	0.0688666307240612	0.349403756507069	1.89265449063822e-05	0.184635024165051	0.0272755623485615	0.140896214047354	0.093255391453308	-0.16576131995286	0.0478690126077707	0.431287963608588	7.55181408796958e-08	0.146335616504064	0.0811657314518636	0.0840872185106848
10248	POP7	13	0.587631017557537	1.20887644673083e-14	-0.547300041890077	1.5175404686499e-12	0.0750158506680823	0.373228901612723	-0.11617371132223	0.167055848757472	0.521458760759257	2.42779414694045e-11	0.61289215345055	4.09821899354306e-16	-0.373628412608711	4.30039476991947e-06	0.242928984557405	0.00346191471515332	-0.55056927627635	1.05045046103652e-12	-0.588993203625235	1.01476546661695e-14	0.253598907849981	0.00224231512744311	0.0812877576236925	0.334481152637156	-0.412661240701043	3.03092551947943e-07	0.615239169098433	2.94656436241275e-16	0.551771490085286	9.1661584785593e-13	-0.0129542242661094	0.877959165948573	-0.345832299221493	2.33124024395226e-05	0.0332513452381364	0.693398332852709	0.403553055209061	5.80338795177925e-07	-0.141220506170196	0.0924966623882724	0.153766114959474	0.0667197324761204	0.439832856627651	3.87977726977579e-08	-0.109354251954167	0.193562486119742	0.100745854886988
10249	GLYAT	3	-0.138281257060908	0.0995554373016282	-0.0617217387665603	0.463982209265292	0.402669804580047	6.1744192378505e-07	0.602549236024915	1.6985158305695e-15	0.0296747821610947	0.724971889408346	-0.29035915464729	0.000435112272070815	-0.154145139673148	0.0660430040804541	-0.153933055959503	0.0664209753417728	0.280098046522926	0.000703603529469129	0.167032385223751	0.0461611431608032	0.0893808961168338	0.288423821463355	0.0566836715666966	0.501310033332418	0.110379199299089	0.18939445726395	-0.171924346262481	0.0400545355585639	-0.027098444840439	0.748009414658817	0.249969349211737	0.00260463558387582	0.317864091226052	0.000109477986961496	0.201444635859443	0.0158404318011364	-0.141386294322902	0.0921106754628493	-0.0296839822892631	0.724890047795787	-0.0493117526352624	0.558639598574702	-0.138711705222579	0.0984958926526051	0.0656690475140361	0.435840090940696	0.0831597179077983
1025	CDK9	2	0.175319984395214	0.0362268844262141	-0.490321318230791	5.10026146479763e-10	0.687937946469902	2.2819851149757e-21	0.41626745186863	2.33105997300582e-07	0.607508814234975	8.64532120917669e-16	0.0899376893366949	0.285418751457884	-0.598866891383301	2.78332904310367e-15	-0.129340816845721	0.123660096561741	-0.00894094494706733	0.91559672430584	-0.412531144629637	3.05959388760953e-07	0.483762155605765	9.32374823196732e-10	0.0922773005768566	0.273021095403279	-0.120372046844716	0.152138295937782	0.274947447802469	0.000889508941687429	0.389564885581468	1.51682850405614e-06	0.263396488090018	0.00148069887207093	0.0386322827123251	0.646886771806549	0.181006351338169	0.0305083455533642	0.13935688686356	0.0969244889255731	-0.019657949413658	0.815734817314887	-0.123264056146693	0.142461454700323	0.149620238285602	0.0744970960842717	-0.233792651583924	0.00494996988999799	0.222989827009052
10250	SRRM1	1	-0.532195564361708	7.8940412173402e-12	0.759676138642326	3.91672798023641e-28	-0.450149002604736	1.69369752531868e-08	-0.247775973828312	0.00284847360793192	-0.558468208443475	4.24740306075529e-13	-0.365341639607502	7.23702430424054e-06	0.597695681599595	3.2524675280934e-15	-0.259342221877686	0.0017614555892877	0.434297537300797	5.98528269857694e-08	0.400149540427759	7.36154472950246e-07	-0.339702190494652	3.31440790500365e-05	-0.47258492289592	2.53224740120376e-09	0.427167302862702	1.03445793247777e-07	-0.365192283181405	7.3042768037422e-06	-0.609124989119993	6.91989941811153e-16	-0.311741881989166	0.000150607221399724	-0.132514809157084	0.114633428889667	-0.328260903837414	6.26862141581466e-05	-0.324044666570413	7.87831295937207e-05	-0.0250509547795068	0.766479266733319	0.0352704039881289	0.675800080078943	-0.511074042022736	6.9366918121996e-11	-0.170435951628876	0.0418362703362875	0.0649462413127031
10251	SPRY3	0	-0.229857134010649	0.00575109502255691	0.316297575057256	0.000118865337642844	-0.241731779091197	0.003630689374125	-0.202792378187944	0.0151382268176584	-0.269719992521013	0.00112332453961025	-0.199919012035634	0.016669358188782	0.294581665715899	0.000355145029758868	0.010239760919195	0.903391471446603	0.129448636852887	0.123344713112401	0.160278504601863	0.0558490367862102	-0.147109144352183	0.0795536411388659	-0.143250935177795	0.0878570307221857	0.210067616858836	0.011796988769112	-0.297206612273411	0.000312531163569457	-0.254159711855928	0.00219060176302774	-0.084508625568395	0.315618140655212	-0.049931515042716	0.553701138016968	-0.0380731220245922	0.651660801936103	-0.181678463349261	0.029886113042765	0.150239064827388	0.0732917343433634	0.157513851162002	0.0602709791879835	-0.210155097247578	0.011761106553016	0.0330376788460939	0.695270476557788	-0.0491027647401664
10252	SPRY1	1	-0.575405312918192	5.61066785666577e-14	0.598840461866338	2.79314925339317e-15	-0.131046490878209	0.118743341180319	0.0161631899260432	0.84805571768354	-0.463291278392835	5.65737594125994e-09	-0.525313870430803	1.62926087930095e-11	0.384750384659187	2.09015479333474e-06	-0.350685403740589	1.75517586557606e-05	0.565442533777605	1.87144739539945e-13	0.423285838290097	1.38608153552278e-07	-0.238274755496949	0.00416037556371457	-0.37276829392761	4.5421579902043e-06	0.521516633494833	2.41339017920475e-11	-0.417005274699644	2.20831022037358e-07	-0.549524118846274	1.18206114994458e-12	-0.103015168803749	0.220827513701474	0.121848019923748	0.147139508658977	0.0251572861526934	0.765516739848341	-0.354306469764261	1.41585265406266e-05	0.0773128850881329	0.358729837556938	0.0427920435459388	0.611832231546904	-0.55418739321707	6.95870847258621e-13	-0.119833640062011	0.15399324904472	0.190018536687707
10253	SPRY2	0	-0.389712887169189	1.5018309595215e-06	0.43096248934832	7.74304623043941e-08	-0.0394885088042523	0.639604278786749	0.177452085667064	0.0339848612008829	-0.364357408069895	7.69122786340547e-06	-0.409739326843178	3.74099452096558e-07	0.328666683162904	6.13115137905609e-05	-0.17204384904792	0.0399142847725162	0.477946441859549	1.57510865976949e-09	0.472128609178431	2.63567402655843e-09	-0.244088150024284	0.00330526782833787	-0.347488091229528	2.11718515760815e-05	0.237708438669758	0.00425347102993241	-0.256556933580503	0.00198152017113962	-0.339170134500535	3.41601150680618e-05	0.0966747914570269	0.250717380282037	0.21083964608622	0.011483613516876	-0.090583910019702	0.281957378845575	-0.263955562631067	0.00144536161053133	-0.0802465678704174	0.340729531275906	-0.079777663390501	0.343567515847339	-0.43763663034575	4.61223079628978e-08	0.120840103601022	0.15053943451132	0.00607242732534782
10254	STAM2	1	-0.408796668684704	4.00215010663947e-07	0.704740666386389	9.0525953110024e-23	-0.42382610571561	1.3310556721795e-07	-0.223267577190923	0.00735383013078362	-0.730172742655368	4.33882394132588e-25	-0.406965159747547	4.56012724870756e-07	0.716093432733491	8.96922486036865e-24	-0.0239405968702261	0.776551433934569	0.43926007260685	4.05924707811827e-08	0.408246005933384	4.16266455775589e-07	-0.463859436446559	5.38977277777548e-09	-0.555150219635594	6.23119867847027e-13	0.247608936648164	0.00286786234388344	-0.374793287828729	3.99235909396847e-06	-0.592797328704462	6.19700390317722e-15	-0.0276895510055349	0.74270319550713	-0.153112075796107	0.0679007620196051	-0.301980326767109	0.000246934168121991	-0.26152004384672	0.00160513728170834	-0.197034722009383	0.0183398580181182	0.0633803987050585	0.452036685901242	-0.468645515587505	3.57076229247669e-09	0.10960840975773	0.192522772914892	-0.167141571114735
10255	HCG9	11	-0.0328658466555487	0.696777404495045	-0.0807921069992977	0.337446478136099	-0.15550084236304	0.0636681308248317	-0.0190812325765115	0.821048737729566	-0.00204795926963625	0.980633162108875	0.0189016505427763	0.822705095029157	0.0130328760438006	0.877223989221061	0.118718381447405	0.157889628861216	-0.146257272524559	0.0813304588073774	0.0788457400404359	0.349252056530055	-0.194850551802676	0.0196995481473216	0.438958843810793	4.15679885221139e-08	-0.102368416559251	0.223755202405901	-0.0911589358672867	0.278901129076905	0.105123745209125	0.211471499218691	-0.0350881155667396	0.677381914477069	0.088068418987497	0.295590622603295	-0.0382708507796596	0.649970995603853	-0.0264552045248899	0.753797069967809	-0.00389433147974059	0.963182020722456	0.0570798450468037	0.498318824035757	0.00681453856375064	0.93562028832277	0.190648560133034	0.0225616335972923	-0.143142420744472
10256	CNKSR1	0	0.398477107005199	8.26615990103253e-07	-0.227243007607916	0.00634527362021336	-0.0650827167456212	0.439957662346243	-0.173921973420121	0.0377636722584935	0.137644458032943	0.101139386635732	0.353937461207335	1.44736640091445e-05	-0.111803424639822	0.183711927517647	0.142337948379947	0.0899197415960762	-0.323580391318935	8.07745818815191e-05	-0.300712709888684	0.000262978858909769	0.147481286598228	0.0787872965109383	0.0931831019627886	0.268320570897147	-0.147743217622425	0.0782514789414035	0.135135484612775	0.107574167167586	0.165565130775575	0.0481372451116607	-0.0657837810641927	0.43503694189781	-0.261888142776241	0.00158000039028284	0.0910041280096326	0.279721727778468	0.204492151895791	0.0142913904860592	0.155603695251702	0.0634908422621477	0.0754160098349548	0.370677573114269	0.360918885787971	9.49884568871928e-06	-0.0479011754975072	0.569957803988105	0.0570040018283601
10257	ABCC4	9	-0.379086656644737	3.02815388100129e-06	0.391371492463405	1.34312287302101e-06	-0.154094892810463	0.0661323941357706	-0.0700507368316701	0.405773195329345	-0.395939141231464	9.84384354010845e-07	-0.291976548774239	0.000402697409873628	0.211611892030797	0.0111774863236079	-0.324906809018654	7.52063278287144e-05	0.342448897717243	2.83353076006905e-05	0.561121126701232	3.11677934732879e-13	-0.24268455227614	0.00349578801567662	-0.166405762785315	0.0469966525782156	0.227000439846851	0.00640308674748751	-0.173986321415277	0.0376917510006344	-0.436339270793605	5.10537693079209e-08	-0.147147690132034	0.0794739873595543	0.360883947995036	9.51912225166266e-06	-0.0903717975157308	0.28309040465553	-0.0453997116585752	0.590290922841813	0.0899608260252503	0.285294335230477	-0.247160656255479	0.00292048675529825	-0.347215615366501	2.15108835598665e-05	0.0481148159140499	0.56823666172548	0.0511168263311496
1026	CDKN1A	18	0.450983125706248	1.58199391810753e-08	-0.437919528860486	4.51093473675002e-08	0.300094647835662	0.000271147721244639	0.247619014654195	0.0028666891756256	0.305572850671255	0.000206262533577049	0.292503347662641	0.000392631258578083	-0.244285345864441	0.00327926424102212	0.247424693683256	0.00288938640261325	-0.182546844344368	0.0290981862608031	-0.425257361968063	1.19520362129192e-07	0.110047057398707	0.190737908597894	-0.0655389428633111	0.436751862209854	-0.448597680838476	1.92191202915979e-08	0.499176925404712	2.21289553557543e-10	0.431477218590232	7.44270670571224e-08	0.348701134650058	1.97226632495187e-05	-0.298512024117542	0.0002931498934809	-0.10540888802708	0.21022838127064	0.715350349161681	1.04704665797223e-23	-0.243245117028771	0.00341854361575201	0.0730143464193328	0.386150818171997	0.22650410982852	0.00652284437599131	0.0315599140397785	0.708268460868775	-0.049352209084845
10260	DENND4A	9	-0.370189671961656	5.34650993102009e-06	0.485853246833455	7.70308190195922e-10	-0.368433734184555	5.96954419541547e-06	-0.285306871311969	0.00055253167383173	-0.440785485402719	3.59802594647669e-08	-0.254980198790013	0.00211688944519	0.301857458092423	0.00024844864751832	-0.310346287877825	0.000161809839354407	0.246201951416051	0.00303596769050069	0.515865562881093	4.29232850659535e-11	-0.26841987185982	0.0011896108340603	-0.136085978284467	0.105099693512347	0.310326362289571	0.000161975260104474	-0.222441905732274	0.00758032303039599	-0.484284725563319	8.89036042531181e-10	-0.35574504369285	1.2990714118596e-05	0.219152750807256	0.00854519427374177	-0.079521424299006	0.345124662692873	-0.257978189056773	0.00186628733094386	0.22742566052748	0.00630204768491881	-0.13431729514701	0.109740557738873	-0.269732710023622	0.00112269316525246	-0.0694736011316421	0.409661881978401	0.00240826671194015
10261	IGSF6	7	0.403679242133712	5.75214852458815e-07	-0.426964302918287	1.05050578734557e-07	0.145504630991037	0.082926687949138	0.2079368853106	0.0127011271973916	0.197998111918471	0.0177664441021647	0.135750406188924	0.105968152079574	-0.0260238658951302	0.757685807717369	0.644676982175118	3.67854043533671e-18	-0.295368625273605	0.00034183650551573	-0.298988664525027	0.000286355312885201	-0.0932078185691485	0.268193083266301	0.213094565825182	0.0106097803322737	-0.481775282474578	1.11652425781132e-09	0.0691381655465593	0.411932054770804	0.538661035645115	3.9364308897139e-12	0.546435198848172	1.67153636609345e-12	-0.192679552399647	0.0211364800465124	-0.0379140036573635	0.653021927602523	0.191898864097412	0.021674836843272	-0.209562939867082	0.0120058757282964	0.150575416376376	0.0726432326913289	0.279979139998803	0.000707458128464478	0.47209436292417	2.64359822474247e-09	-0.277950862916949
10262	SF3B4	0	0.128324778715631	0.126662762473935	-0.398461826158768	8.27489400341886e-07	0.235626086684634	0.00461206700821432	0.325533214283011	7.27034521706596e-05	0.428593349842583	9.28161546940633e-08	0.134129584480708	0.110242353966908	-0.232167965488778	0.00526773171138866	0.237454743971162	0.00429577816706677	-0.192043080015501	0.0215745066500796	-0.0538809296576078	0.522737226554925	-0.13056995691659	0.120101472161827	0.235618846653961	0.00461335966386736	-0.406216363344212	4.80899633310499e-07	0.204096204559138	0.0144848700416618	0.572638014453091	7.87226475195902e-14	0.278519471352397	0.000756384548063632	0.14416845855787	0.0858222835442821	-0.300200632698339	0.000269730422136398	0.209602622354231	0.0119893343497085	-0.413710487832201	2.80890765897035e-07	-0.0034566078573006	0.967317933283884	0.0890557901632272	0.290188174413286	0.317800070919449	0.000109847659794516	0.131122598151918
10263	CDK2AP2	2	0.342023822046997	2.90339028138976e-05	-0.611186030350681	5.20002261717341e-16	0.656639344180783	5.38639805655838e-19	0.562912318819741	2.52506956841751e-13	0.588345348092995	1.10296909748772e-14	0.195086500554766	0.0195485866705085	-0.547626168413748	1.46312137570774e-12	0.0719982872828246	0.392812744113431	-0.119961759619166	0.153550309023317	-0.395670831970948	1.00264647931743e-06	0.346205125818442	2.28133632606118e-05	0.136935081674342	0.102927174627159	-0.312986796463234	0.000141227947736449	0.37970718434091	2.90860745530606e-06	0.526936834005001	1.37534471289098e-11	0.453122105177056	1.32695600103144e-08	0.0447707692752269	0.595454777448241	0.13553159768049	0.106537453015333	0.238854986739625	0.00406689353874037	-0.199238250833758	0.0170512356692913	0.111725307033023	0.184020334369674	0.286182731960561	0.00053028284783282	-0.00329317957422905	0.968862344549238	0.153278061699578
10266	RAMP2	5	0.747733593212062	7.51698212552237e-27	-0.535352428260732	5.63052609446931e-12	-0.152090121453798	0.0697801590309697	-0.242160915674405	0.00356935951127715	0.412281614827778	3.11530742419255e-07	0.814440310214845	3.83379353986671e-35	-0.268865741118475	0.0011664858847699	0.304392358245493	0.000218884320345444	-0.718668279599853	5.22627267140945e-24	-0.588957841589783	1.01939745286843e-14	0.120219180100934	0.15266324297448	0.23749199565605	0.00428954237664629	-0.466344993837332	4.35564440545493e-09	0.588239869683735	1.11801884251208e-14	0.506411533390765	1.0987823531786e-10	-0.160709271171281	0.0551847434794862	-0.46586167990097	4.54046528136902e-09	-0.104680529367078	0.213414179511197	0.405903809302981	4.91666432223937e-07	-0.0387606443639183	0.645792856311005	0.0357616875666113	0.671543956759117	0.598855891609918	2.78741205152062e-15	-0.0494496407525358	0.557539033934277	-0.0521946376798575
10267	RAMP1	0	0.151542605537454	0.0708043026546139	-0.204478824485537	0.0142978660562664	0.0591018207701838	0.483199850869507	0.013634087034376	0.871607834333243	0.261974189131851	0.0015741763639942	0.172112815366785	0.0398335323104827	-0.208679390672815	0.012379397243307	0.0276592722664392	0.742974709253195	-0.199874371413157	0.0166941700560099	-0.143166283810787	0.0880466811989235	0.0880884414236324	0.295480411354969	0.190894143595131	0.0223850284177831	-0.11777421037172	0.161245639472403	0.0875437359429558	0.298488387959172	0.240516584633913	0.00380953503806753	-0.0588552497770194	0.485030251941542	-0.0204874094849481	0.808106834564	0.0426571507149199	0.612955856697777	0.0922120737005589	0.273361718139257	0.0130165492118993	0.877376591376156	0.162513714884054	0.0524725075179652	0.231652299966516	0.00537233164041325	-0.0858813624871246	0.307793025165182	0.0694298472148564
10268	RAMP3	0	0.103829020920321	0.217182152060886	-0.164173467278203	0.0500760208763069	-0.0221934016985196	0.792475332753558	-0.0629067786710622	0.455429999269966	0.147686032853726	0.0783682075043497	0.16052187779434	0.0554729212566115	-0.0248858339845387	0.767974670397408	0.222740959285063	0.00749758377204845	-0.19604472278604	0.0189457391468103	-0.216012946179482	0.00956600873422198	-0.0314557974837356	0.709187470369317	0.0786021751786398	0.350747435546407	-0.15193829262684	0.0700629460998587	0.134803074932661	0.108450240610687	0.234357399970521	0.00484359914994867	0.0978611006341588	0.244922402975685	-0.15835456595017	0.058896900728182	-0.0896003118549827	0.287237102460666	0.23770526909074	0.00425399728711626	-0.114888229540378	0.17183406011973	0.0725268714648769	0.389338453433577	0.119212911893108	0.156152867395157	0.0748135857405079	0.374522581794816	0.0330330387082811
10269	ZMPSTE24	1	-0.599503568888647	2.55667033971378e-15	0.912554187348502	1.29438667742591e-56	-0.436666093246174	4.97658658119732e-08	-0.151579509551082	0.0707348915597273	-0.813958407264265	4.52021897648146e-35	-0.571111282190777	9.47676233109017e-14	0.71846393952702	5.45635220292598e-24	-0.257736084889513	0.00188547588192942	0.598550310253889	2.90320197869766e-15	0.630160090123366	3.38701783791621e-17	-0.466780861338895	4.19519518329722e-09	-0.509795219206969	7.8748590152618e-11	0.492533895856175	4.14913248069571e-10	-0.495456334657449	3.1519546612638e-10	-0.776109757889593	5.0090430861324e-30	-0.199107297826525	0.0171255591837494	0.018669022147655	0.824851881771496	-0.192603043984068	0.0211887253056221	-0.467308559020642	4.0085486418182e-09	0.144022856863513	0.0861426389355432	0.00633176072657034	0.940172497359705	-0.595422959788548	4.39240524287116e-15	-0.0435464519555113	0.605564893064107	-0.135433441633544
1027	CDKN1B	9	-0.477820093315417	1.59298135596002e-09	0.517563626878531	3.61438765007142e-11	-0.310116031400538	0.000163731038449865	-0.0326264809491052	0.698878558905592	-0.576375307206886	4.97887245604911e-14	-0.422569852746098	1.46236535585204e-07	0.404871261622934	5.28894058389023e-07	-0.191428338648694	0.0220049774247168	0.35483265917135	1.3720334977226e-05	0.926108853356078	1.46271218269793e-61	-0.427339338323379	1.02104192189934e-07	-0.076404951413009	0.364418393314161	0.204615957896112	0.0142313574032544	-0.370175793871526	5.35118326177602e-06	-0.489206849403898	5.65587602243017e-10	-0.10910218865825	0.194597654097624	0.594347350952856	5.05943266963152e-15	-0.18029792063456	0.0311760839822128	-0.336696222576285	3.92807355017569e-05	-0.0338339461140331	0.688303015971039	-0.193533465591151	0.0205608629126499	-0.344821327192035	2.47178298888126e-05	0.356977214761962	1.20633365988222e-05	-0.0938567743327651
10270	AKAP8	0	-0.481232906062566	1.17259912868342e-09	0.404424324402103	5.45828448828624e-07	0.0018777254637598	0.982242729054935	0.0140817752548492	0.867429937443507	-0.122857447093758	0.14379302400095	-0.408357082184011	4.12979982181065e-07	0.147850195691166	0.0780334856661273	-0.280252377084555	0.00069862937867748	0.389619582394781	1.51126935748911e-06	0.197490073874561	0.0180668633317035	0.123951190905641	0.140232531946717	-0.118623643369279	0.158223989168021	0.540094605114445	3.36684309784106e-12	-0.438894777794126	4.17783441310738e-08	-0.350909220780252	1.73215482737802e-05	-0.173152349457478	0.0386328637956975	0.125600370015522	0.134991307929693	0.203563498927936	0.0147487795026781	-0.395105932628442	1.04215578764929e-06	0.290365531867071	0.000434979862256935	-0.0616138320806536	0.464765321383545	-0.3519332426755	1.63041060540215e-05	-0.25559401291629	0.00206322395988542	0.100934191132826
10272	FSTL3	2	0.0739848830477984	0.379851522812084	-0.285342355789618	0.000551613821772326	0.542711768469584	2.52621107771724e-12	0.50864572327861	8.82200524433301e-11	0.34251070838256	2.82350505674584e-05	-0.093616239865605	0.266092416584121	-0.34158496604216	2.97721165635042e-05	-0.0240244358373289	0.775789600284386	0.11136221990175	0.185458774714437	-0.161129363538048	0.0545432002031975	0.1862270230444	0.0259523282223524	0.126921899788423	0.130900545599519	-0.0600420987443384	0.476253950334857	0.0581562524525728	0.490239338267217	0.296823737216061	0.000318436799346453	0.334701030380693	4.3926601160946e-05	0.0810225133808653	0.336065954596354	0.179521454962789	0.0319221609737949	0.152144022577887	0.0696799893269878	0.0439669759623766	0.602083733790733	-0.0827469428897938	0.325848105022728	-0.0834875638386975	0.321521670869255	-0.0212076071060969	0.801498243084476	0.111131921988097
10273	STUB1	4	0.341290033189885	3.02781090753357e-05	-0.703392919475955	1.18251495054474e-22	0.660356496360825	2.91257209874497e-19	0.36967650083716	5.52191281725008e-06	0.769167524040097	3.3007391947534e-29	0.269268969586729	0.00114592715689213	-0.713863568922702	1.42495934046374e-23	0.0456741055562713	0.588044455082383	-0.250828296247927	0.00251440788834975	-0.498931928308821	2.26534023516456e-10	0.487522802700726	6.60774405925445e-10	0.262200213966675	0.00155897095161908	-0.24786714548026	0.00283794093627114	0.416350598435949	2.31690776955484e-07	0.629949212586533	3.49502141959313e-17	0.270647468328498	0.0010781211462872	0.0914364840054428	0.277433973528233	0.326094395575231	7.05275840153268e-05	0.339206890334632	3.40889941657416e-05	-0.082021517156645	0.330121903525623	0.0694031734305378	0.410137913601873	0.342556216969464	2.8161448879485e-05	-0.12175675402915	0.147444956231409	0.189668172666119
10274	STAG1	1	-0.614687936322098	3.1847432193065e-16	0.863365671351512	1.00535070335117e-43	-0.503322873686563	1.48453290603426e-10	-0.255882120946178	0.00203846313571139	-0.793771381607484	3.0010915550314e-32	-0.530896783868958	9.06222708798195e-12	0.769126040554409	3.33747528833456e-29	-0.12282918095346	0.143885940196761	0.516231991298157	4.13634904551657e-11	0.580420491383629	3.01236741296114e-14	-0.476763057140943	1.75036170575439e-09	-0.479640545723371	1.35336648134734e-09	0.433392436730194	6.42025830586463e-08	-0.488493232691034	6.0418569227643e-10	-0.711930958171848	2.12082725845568e-23	-0.149838753611278	0.0740696508812181	-0.00894787330950455	0.915531562164292	-0.254077178075897	0.00219814394278537	-0.424664639582586	1.24977082971769e-07	0.0142943545634143	0.865447388585269	0.0123509010493996	0.883601988107671	-0.593469168623304	5.67626152843395e-15	0.0731370415178182	0.385350995939812	-0.131039071169393
10276	NET1	8	-0.681516017932173	7.400244844743e-21	0.533808111288144	6.64550905453599e-12	0.192467817624286	0.0212813394663807	0.221265694913218	0.00791365577129465	-0.296162132615735	0.000328885848677221	-0.646588278243958	2.72177973979205e-18	0.173367999374329	0.0383876353486183	-0.498716146465308	2.31252401874407e-10	0.717044383408343	7.3523905780145e-24	0.392648318575698	1.2319559273024e-06	-0.00200862678317985	0.981005045534028	-0.355885777133824	1.28814857793007e-05	0.597832054865374	3.19411297533948e-15	-0.431810409414534	7.25427875378765e-08	-0.545112781846546	1.93672591841805e-12	0.00440586167035967	0.95834998262775	0.29205998029454	0.000401087453470048	0.119462062161795	0.155283316602163	-0.389429056729591	1.53071779626909e-06	0.151778912359462	0.070360798287058	-0.0113565756751342	0.892914444909837	-0.614737903379945	3.1624019439247e-16	-0.236812928460407	0.00440450025886884	0.0459564981232998
10277	UBE4B	3	0.0384746548965113	0.648231130727865	-0.385788468045675	1.95138034581804e-06	0.425175341791285	1.20261625212517e-07	0.389131879890953	1.56152885397281e-06	0.278662066986621	0.000751471421352318	-0.0954662109848979	0.256717820342623	-0.263725079856884	0.00145983544536253	0.192817344650559	0.0210426659414881	0.0357281536757783	0.671834140776185	0.0856417359526473	0.30914975497151	0.0585784507945376	0.487089466496589	0.277224106212663	0.000802386944797359	-0.309764078997898	0.00016670870438725	0.0579311725368074	0.491922997896247	0.354152299085934	1.4289394483145e-05	0.544092269270545	2.16885029072591e-12	0.390684955576437	1.40677715227189e-06	-0.0566803197014062	0.501335380832233	0.116462453565155	0.165996294744062	-0.186269557818578	0.0259177409799442	-0.244300861814396	0.00327722604710349	0.0143189734603699	0.865217842661934	0.459051054651786	8.0996404724513e-09	-0.0652164148936387
10278	EFS	0	0.347483302403469	2.11777664508376e-05	-0.204823368959794	0.0141312777003997	-0.0546540887179119	0.516780231677984	-0.168912043839857	0.0437288019022766	0.211169994929568	0.0113517698283114	0.429612887750961	8.58666339779521e-08	-0.145059003422809	0.0838835660314039	0.0440175872131506	0.601665368762694	-0.313639382014929	0.000136531570325385	-0.259732807284342	0.00173243983102387	0.0844970087738879	0.315684907496175	0.0541148886032105	0.520930957495374	-0.184534865155752	0.027360704116654	0.295992771873379	0.000331611207084696	0.204124060385569	0.0144711839598605	-0.14902387347163	0.0756738186104387	-0.217760431814612	0.00898533184435349	-0.0756482251942654	0.369201942324851	0.249327289693942	0.00267398205225087	-0.0156888660687175	0.852463268875352	-0.0355104646473169	0.6737190780462	0.247502587474732	0.00288026877646359	-0.099678285055665	0.236227144461996	0.0669054546110443
1028	CDKN1C	0	0.315970108577203	0.000120920267295249	-0.237206602464081	0.00433752401774047	0.0219961349964847	0.794278743965027	0.0368783340225965	0.661908992246265	0.283845617754664	0.000591573963626611	0.283835622945626	0.000591849544760442	-0.159519940040804	0.0570348471967826	0.0961387572020469	0.253366657291111	-0.277639587624714	0.000787359446040359	-0.185625761575232	0.026445484538471	0.0334408844474162	0.691739139485378	0.0605434400659292	0.472572750602664	-0.282104232245801	0.000641412432098173	0.190801341431088	0.0224516245030181	0.343142314677901	2.72295284697779e-05	-0.0527165640324796	0.531773741955903	-0.166298488684223	0.0471409410603737	-0.130958119540954	0.118994297427099	0.234819179866803	0.00475814801297204	-0.224649446377807	0.00698817909399988	0.284376511945014	0.000577104626703094	0.245072814976154	0.00317725142481507	-0.0523656478372159	0.534512439608009	0.0375881011465231
10280	SIGMAR1	2	-0.0434435383735291	0.606418183090688	-0.400001101428897	7.43785345222464e-07	0.680242917872715	9.31089306701923e-21	0.509125954298198	8.4136239284659e-11	0.542497542250376	2.58655515656714e-12	-0.115009837150488	0.171377750671434	-0.516579663086115	3.99343454383265e-11	-0.102873239803578	0.221467652604366	0.0929669746753029	0.269437104522377	-0.233855669543685	0.00493799769541011	0.368707487702348	5.86808582627616e-06	0.208887529737328	0.0122905011868469	0.0319304991596389	0.705000820096005	-0.017960623080893	0.831397190760786	0.355055933933213	1.35382941321261e-05	0.312535000869109	0.000144567031334957	0.242199926542379	0.00356383078518551	0.327188073518709	6.64610774901256e-05	0.0101743696094842	0.904005452288861	-0.0359286878512885	0.670099549177595	0.0508303001622057	0.546577136668474	0.0366719298533352	0.663685838770253	-0.113178015427235	0.178346887081069	0.219799923204028
10281	DSCR4	0	-0.0460010973612869	0.58537248550795	-0.0661572990782066	0.43242813163227	0.290182042828344	0.000438804539869984	0.404571174613532	5.40208071775316e-07	0.0886611483841162	0.292339535878383	-0.179176916553534	0.0322580339557164	-0.0782260647095359	0.353064460530499	-0.0196687898051889	0.815635012399752	0.167871623563251	0.0450615597783854	0.0130183606373293	0.877359660286385	0.072776129206871	0.387706564195128	-0.0556938127762209	0.508824639368163	0.0477912135851782	0.570844643220315	-0.122022724546128	0.146556144803984	0.0671307683497528	0.425671275736666	0.223980447694605	0.00716313282507205	0.10849564046207	0.197105068916388	0.138252750406352	0.099625922555902	-0.0299113956259003	0.722868036668338	-0.0208090293655968	0.805153920514214	0.0853948778520249	0.310551511707191	-0.0586607266805426	0.486476896919999	0.0496031054699906	0.556315372457565	0.0540298111990914
10282	BET1	1	-0.62531559702812	6.924457228145e-17	0.809231334091242	2.21810434927752e-34	-0.370716380445504	5.17197545758323e-06	-0.188588581298234	0.0240907632893448	-0.692710151385994	9.33250672144077e-22	-0.551898598636806	9.03473967402043e-13	0.581235765683736	2.71995658148471e-14	-0.36815709318965	6.07375838095603e-06	0.600176557475519	2.33664149492315e-15	0.560421088744755	3.38291650533729e-13	-0.35063489036713	1.76041123232691e-05	-0.491443987834129	4.59400183750043e-10	0.599864818359343	2.43616766457813e-15	-0.520434976919213	2.69679945077765e-11	-0.742029113130195	2.90961211534856e-26	-0.223039097799134	0.00741589616648858	0.116655281845449	0.165291491895388	0.0563193115985729	0.504069325394339	-0.472568632979738	2.53587136239307e-09	0.121816600971218	0.147244607150073	-0.0324769449469182	0.700192347645438	-0.558317503207366	4.32238717008916e-13	-0.108863546398096	0.195581402435705	0.0160156056976084
10283	CWC27	8	-0.575107416171471	5.81988495406865e-14	0.586485939130419	1.39961363551844e-14	-0.0985665025038103	0.241521023414266	-0.0136195109747709	0.871743920648746	-0.469107831825071	3.43038269877865e-09	-0.494951220394338	3.30593019469232e-10	0.262882148064656	0.00151390229002467	-0.490415523202934	5.05579038751626e-10	0.53837619166994	4.06024211131791e-12	0.552374047507418	8.55919300031126e-13	-0.036845839084104	0.662188602907117	-0.244422638220987	0.00326126895229803	0.642091109003043	5.51064283046134e-18	-0.516188205227727	4.15469501487511e-11	-0.676461170023531	1.82954038354295e-20	-0.289284460874952	0.000457965408417039	0.363647080343285	8.03564039406219e-06	0.269765948614747	0.00112104453137417	-0.512456189701276	6.04440142645072e-11	0.262853598040672	0.00151576507320767	0.0814016179510496	0.333802315522541	-0.366375014321895	6.78751320594166e-06	-0.195486410504566	0.0192950045260802	0.114397088300299
10284	SAP18	0	-0.287634384625992	0.000495218562776306	0.103778533162914	0.217407040506895	0.0876264004003516	0.298030600350532	0.0927537326819571	0.270541819616926	0.0319552363598495	0.704782890198287	-0.222786133092602	0.00748515541806419	0.0322985097481371	0.701761199896171	-0.0865633308306543	0.303953187613565	0.145935552652621	0.0820097287642581	0.00726427999198706	0.93138145576828	-0.0293841891927971	0.727558513592867	-0.0656835536391929	0.435738499581744	0.287167460592508	0.000506256504319327	-0.171754375856237	0.040254728377882	-0.0568728623776362	0.499880422589158	-0.0459139433183096	0.586084107557811	0.0834014725023615	0.322022669840227	0.215328309365198	0.00980238173619548	-0.132517804626207	0.114625159062805	0.0605304330630865	0.472668060867918	0.102443784094164	0.223412625427416	-0.172191531209497	0.0397415317968129	-0.105306634012064	0.210673568100175	0.190620843835629
10285	SMNDC1	9	-0.451823765337074	1.47659633479214e-08	0.646751824165727	2.65225655132427e-18	-0.478127247020389	1.54986864145315e-09	-0.133096471703935	0.113036280212575	-0.696235892918495	4.7668730621154e-22	-0.366864990320887	6.5837336168154e-06	0.593427776187863	5.70707408662183e-15	-0.14853497021513	0.0766496566557915	0.355694900597203	1.3029842775632e-05	0.853974808129502	7.7174514315297e-42	-0.569484904761289	1.15351357010908e-13	-0.264131048207946	0.00143442935922962	0.222462760388779	0.00757452700724903	-0.351639743169571	1.65898065214979e-05	-0.542500377117512	2.58574756564366e-12	-0.14088441675102	0.0932830858188127	0.347773609138997	2.08219949453372e-05	-0.273562800191986	0.000946653811336255	-0.350847153447907	1.73851017265321e-05	-0.113155751169119	0.178432855579551	-0.0866077468248429	0.303704199075774	-0.434155517879619	6.05161458026414e-08	0.351809902400175	1.64235990602593e-05	-0.0985143031846497
10286	BCAS2	0	-0.182120551894809	0.0294827449543649	-0.0134610865715352	0.873223258202361	0.252471004743604	0.00234968707607963	0.360322829162629	9.85043087093723e-06	0.0598960590882741	0.477329192300339	-0.233710968551281	0.0049655267324928	-0.105191159611612	0.211177123723225	-0.0957382960231346	0.25535842648572	0.197028337133972	0.0183437111665978	0.148340452156453	0.0770407211473514	0.0550416181875094	0.513807561488361	0.0849367095697036	0.313164152500019	0.0798772973515533	0.342963247830532	-0.217959251115134	0.00892128017484825	-0.0070558311556479	0.933345863016379	0.144363559349573	0.085394513320443	0.229181064718943	0.00589980196702411	0.0501021126237232	0.552345485494893	-0.0875780564907141	0.29829826778815	0.0688315412832988	0.414013681039257	0.0425485161525814	0.613861411597927	-0.0946804211457426	0.26067166391309	0.0711181118621613	0.398639065805047	-0.0270965402811381
10287	RGS19	7	0.0523103359285123	0.534944758550221	0.219992892874785	0.00828893361482015	-0.465316313454155	4.75808116445486e-09	-0.241728919357342	0.00363110123223423	-0.360381797837797	9.81510756376321e-06	-0.0399655922421429	0.635561321541216	0.508546834313902	8.90844755279957e-11	0.477764114330619	1.60096223923014e-09	-0.107557353836895	0.201029822749222	0.118634987431397	0.158183924491525	-0.418290640871216	2.00908235460639e-07	0.0438252153318579	0.603256251904384	-0.140669376532552	0.0937890416395817	-0.306777921562555	0.000194078150189956	0.0154978437933486	0.854239598011637	0.110535212963097	0.188765798431916	-0.252854929669583	0.00231262704583083	-0.193859442968392	0.0203447179239162	-0.105881238093062	0.20818063638369	-0.209127387702828	0.0121887523043264	-0.00728607702019805	0.93117606577335	-0.00192976867800075	0.981750650645482	0.42000474174164	1.76999636301125e-07	-0.274500850329248
10288	LILRB2	6	-0.0748852796143173	0.374063716522879	0.510542420399272	7.31276933532121e-11	-0.731619079313196	3.14455320215694e-25	-0.381179243187826	2.64267409774507e-06	-0.614772554656505	3.14699845266181e-16	-0.0344468426321431	0.68295780807859	0.783188490058156	6.82356141268157e-31	0.338454046486135	3.55738409515475e-05	0.00509057975950968	0.951884369538685	0.286182566015924	0.000530286983829897	-0.68479934940261	4.0706198400428e-21	-0.316923956108357	0.000115025096228052	-0.116506287877966	0.165835880742037	-0.137154305921502	0.102372045238029	-0.23879736418135	0.00407609210990447	-0.0955703114951095	0.256197126493297	-0.362868233680226	8.4300186381132e-06	-0.592424148058954	6.50605036892313e-15	-0.0615013091414379	0.465582709177686	-0.310824729661347	0.00015788476071377	0.120769162741683	0.150780947218935	-0.199371022298231	0.0169761660885327	0.303984586788126	0.000223408343056076	-0.219935739024895
10289	EIF1B	8	-0.347859394358835	2.0717947260397e-05	0.229442021480207	0.00584200089207106	0.235767724018053	0.00458684385810301	0.449169734374735	1.83451694277207e-08	-0.352597351590558	1.56746760071882e-05	-0.472543836949808	2.5413972420729e-09	0.19774991807332	0.0179126636900645	-0.10722478653157	0.20243436660442	0.56155101402692	2.96354912778125e-13	0.481714061360006	1.12272185360999e-09	-0.330150844847112	5.65202643823103e-05	-0.371633068927564	4.88101337098158e-06	0.012400505110914	0.883137821775975	0.0511459479642509	0.544085932121382	-0.242569138476918	0.00351188546334926	0.470907989394894	2.93273088271388e-09	0.364481472199473	7.63252453346007e-06	-0.18904312500268	0.0237459187243535	-0.10299614586264	0.22091323615924	-0.281049230906925	0.000673456909368761	-0.172973328434341	0.0388374385428223	-0.470893983907397	2.93631964774153e-09	0.30671012091921	0.000194745512522232	0.0169397725580773
1029	CDKN2A	0	-0.0488740528119889	0.562140035650405	0.0240311923832751	0.77572821372348	0.11982850469059	0.154011023260376	0.246093535863266	0.00304928289259965	-0.0232963200907824	0.782412938723491	-0.131928029047167	0.116262374581063	0.0338027554681001	0.68857545163374	0.0754982806608366	0.370154362814574	0.10027351911734	0.233426482671053	0.0542605739776457	0.519807809141338	0.0304937635250451	0.717698751603264	-0.0546519437859919	0.516796709568928	0.0734255276305727	0.383474368654318	-0.147830379535455	0.0780738288449824	0.00931852851367431	0.912046331797075	0.159066507246388	0.0577535082929916	0.0514778786877551	0.541472256748637	0.0856708341506164	0.308984797034336	-0.0999828015981833	0.234791426941218	-0.0603306946687324	0.474132980379556	0.103956569456179	0.216614748026922	-0.108897307738214	0.195442010397675	0.106972413262699	0.203504935271611	0.0299343936765672
10291	SF3A1	0	-0.0756855072714862	0.368965367565015	0.18707351097181	0.0252713823685122	-0.118058114273025	0.160230960696185	0.0975383339302163	0.246489790167393	-0.16811680996238	0.0447444675911548	-0.0930521428994084	0.268996741580168	0.361172591261499	9.3528243911758e-06	0.237955293624558	0.00421266375427685	0.159333517167991	0.0573294192078934	-0.00797464366536311	0.924690214409655	-0.342610583425696	2.8073757776122e-05	-0.371452308512922	4.93713111953748e-06	-0.115534366620333	0.169419834677674	0.140126723263156	0.0950755022195121	0.0264781868954628	0.753590044432357	0.228751233160426	0.00599612054781511	-0.301901041211068	0.000247910458335294	-0.452462431309262	1.40106661707866e-08	0.0779521360621389	0.354758008730658	-0.407825074097232	4.28948766198984e-07	0.0429204943379336	0.610763106207171	-0.281470718224781	0.00066048209677209	0.160537749293262	0.055448465716258	-0.0363848792259603
10293	TRAIP	0	0.22147546323792	0.00785327348338106	-0.338815030259305	3.48544428052358e-05	0.423466612956144	1.36743184686298e-07	0.478708014104635	1.47140513241862e-09	0.240664532690053	0.00378734543485762	0.0149321314139384	0.859504452170804	-0.327959237176786	6.37268503047829e-05	0.0559494663869927	0.506878243216493	-0.0389939326917359	0.643806681898463	-0.0275551793537716	0.743908366270919	0.21197310293305	0.0110367761292663	0.331749508974911	5.17531100153007e-05	-0.207261588351423	0.0130000690934902	-0.0276233552383022	0.74329682335131	0.267706141990324	0.0012275018816436	0.295380086476522	0.00034164613716928	0.228985082462799	0.00594354611336416	0.133298646056778	0.112485224056899	0.038018372559516	0.652129008924559	-0.096719027206285	0.250499608787439	-0.112150119963718	0.18234775069332	0.183375628755712	0.0283627525040456	0.157559628575381	0.060195488947525	0.0711756138001353
10294	DNAJA2	1	-0.729435040149974	5.1090075105666e-25	0.83472639031171	2.33791767743067e-38	-0.270275516180614	0.00109604561751167	0.0184746035892362	0.82664704847301	-0.726955122311646	8.81448461847786e-25	-0.66654041849407	1.02701491493545e-19	0.598681194453846	2.85304532303228e-15	-0.365336716364572	7.23923178385404e-06	0.701133638126081	1.84443483917242e-22	0.711025481247379	2.55230934040962e-23	-0.449005429651066	1.85921982735878e-08	-0.479318428037004	1.39306827240823e-09	0.569749623856664	1.11727591564153e-13	-0.49391415429746	3.64515503608114e-10	-0.745827688309965	1.18623181248309e-26	-0.115710570948373	0.168765853201627	0.242530843036047	0.00351724148072395	-0.0779502448598677	0.354769718588719	-0.510344977552693	7.45740544526203e-11	0.116275799005672	0.166680659843791	-0.0439260669468416	0.602421992533147	-0.66547885699184	1.2304244084009e-19	-0.00192685668026835	0.98177818395373	0.0212641693687905
10295	BCKDK	7	0.549410377057685	1.19731437916338e-12	-0.459964326232271	7.50027749730130e-09	0.292025214972723	0.000401757586562099	0.247181566760322	0.00291801278048641	0.285202507515792	0.000555239341547266	0.250910528602049	0.0025059199362969	-0.141927052243485	0.0908605765221357	0.527195826239292	1.33854716727085e-11	-0.245895728248771	0.00307371273989404	-0.411008555282098	3.4149624496267e-07	0.240692375808068	0.00378318247290256	-3.1709903068555e-05	0.999700101355411	-0.525898810086056	1.53290987493157e-11	0.255123801443512	0.00210422208265646	0.489958398933898	5.27513964101101e-10	0.511893504737017	6.39337879681652e-11	-0.307280277586365	0.000189199291895661	-0.139015467818145	0.0977535596887364	0.309661947829713	0.000167582165132086	-0.372242990447811	4.69608765734016e-06	0.0576048888090416	0.494369129443549	0.342392216683903	2.84275385423661e-05	0.294030460487777	0.000364750359876837	-0.143499754664215
10296	MAEA	6	-0.229809242016873	0.00576151814075712	0.571541321884043	8.99518956876464e-14	-0.554206590716665	6.94342810086595e-13	-0.296229545337156	0.000327806822201637	-0.653294539082844	9.29784243626325e-19	-0.185368034122129	0.0266593131872894	0.796921824109544	1.14283476850457e-32	0.269077287204077	0.00115565846866308	0.215775432451111	0.00964743524087464	0.260236572882854	0.00169565833960634	-0.56102659615821	3.15149210198417e-13	-0.566545748058267	1.64099368996608e-13	0.0408780256805844	0.627859004686669	-0.210770182330739	0.011511507270348	-0.362532583823499	8.60556115680845e-06	0.0628407643551935	0.455904091305476	-0.336987096224162	3.86432888712117e-05	-0.506338608548862	1.10665471633944e-10	-0.119540563647882	0.155010096134601	-0.396993218450069	9.1566013969045e-07	-0.0171621585943106	0.838788537503129	-0.35103338469347	1.71950681022826e-05	0.309122450138658	0.00017226722918315	-0.152822743518777
10298	PAK4	2	0.255717466821084	0.00205258074905379	-0.424277188970681	1.28672039274093e-07	0.61214223145323	4.5511965207132e-16	0.541672604624361	2.83225748628604e-12	0.42839487080104	9.42302862227509e-08	0.0445348737420214	0.597396812630113	-0.433020805573033	6.60749381922898e-08	0.0210397967746266	0.803036847708654	0.00765501685774623	0.927700301997134	-0.286538951672115	0.000521472672434593	0.416698473042837	2.25858230952268e-07	0.004505090336824	0.957412814429644	-0.179166917873456	0.0322678257208669	0.1787381119605	0.0326901353112319	0.328152710857812	6.30575950716998e-05	0.392817213590439	1.21792425056443e-06	0.0494249087987943	0.557736357067742	0.192829729201789	0.021034251683869	0.188128750164389	0.0244439813527887	-0.111590013126704	0.184555369165743	0.124711590873446	0.137796995898132	0.200399466479871	0.0164043362443689	-0.0265718316129735	0.752746672735498	0.0928409717515823
10299	MARCH6	4	0.254676328099545	0.00214392260664132	-0.50347788466078	1.46238779090047e-10	0.257866857192922	0.00187508905702933	0.00902517822653033	0.914804537644918	0.604534911872703	1.29794445619496e-15	0.264352455564314	0.00142074391110521	-0.490560440329843	4.98810972840127e-10	0.095778305470225	0.255158949177723	-0.407615757634786	4.35391748095101e-07	-0.434146263955736	6.05596109975365e-08	0.346031853737848	2.30440288398026e-05	0.517774064732091	3.53796657958262e-11	-0.123495106212387	0.141708993070679	0.123617523419604	0.141311542645732	0.480002243795813	1.31008649341346e-09	-0.0485311391740824	0.564889737819764	-0.0150635026683252	0.858281273678302	0.256884345106245	0.00195441587505813	0.156507585695443	0.0619500898741801	0.303328573121507	0.000230869083816366	0.0720667509694392	0.392361699297939	0.342262174178692	2.86402107361687e-05	-0.143931955080332	0.086343126728579	0.0735927121072417
103	ADAR	0	-0.159600627515916	0.056907737474393	0.353267365699739	1.50629201291534e-05	-0.341467853874102	2.99720772611426e-05	-0.0988725681894173	0.240055484977035	-0.439742352230776	3.90761953844538e-08	-0.205396722181737	0.0138578141846664	0.562015358502473	2.8062599485335e-13	0.30942885214607	0.000169591656294537	0.127854055731767	0.128072769163144	0.21066651589709	0.0115532460271009	-0.407776488642757	4.30436118246439e-07	-0.222380498541875	0.007597412452827	-0.0796969024910638	0.344057814334295	-0.291894929248292	0.000404278177929814	-0.201405101110819	0.0158614512015824	0.171799901435697	0.0402010257650637	-0.222544358560941	0.00755188662323546	-0.439002242649629	4.14260694935508e-08	-0.0732022341000423	0.384926427670326	-0.21285088341081	0.010701305716693	0.445748292881157	2.42022671832488e-08	-0.129776120522851	0.122390602004865	0.30346100394043	0.000229344585684366	-0.26637401448383
1030	CDKN2B	0	0.0972931713169135	0.247684961541826	0.0359586834732928	0.669840240666457	-0.277838355769726	0.000780262002243989	-0.150846522961466	0.0721239152065788	-0.0996255289740803	0.236476498809472	0.0999218501977423	0.235078306725434	0.175409954491663	0.0361298161818909	0.176117350089842	0.0353742266836209	-0.149151188315229	0.075421354463064	0.0960958828216903	0.253579388026014	-0.247914325569476	0.00283250424624662	0.0380579073322454	0.651790901462158	-0.147907662480911	0.0779165855223116	0.039679352825227	0.637985725898323	0.0565795493028711	0.502097740942574	-0.0102886100749712	0.902932847683242	-0.0521467068405427	0.536224707202257	-0.160485217830742	0.0555294426161168	0.130270971476529	0.120959710310779	0.0131149836496229	0.876456621828378	0.0498372571347828	0.554450848639013	0.124888876026371	0.137233822502751	0.193796421215207	0.0203863520225536	-0.205655981944451
10300	KATNB1	7	0.615904153436742	2.68227383358689e-16	-0.484098012051883	9.04292940869757e-10	-0.0849171671349681	0.313275907912821	-0.018959269174408	0.822173569687401	0.340938773647055	3.08912843600294e-05	0.542023631405653	2.72505774123958e-12	-0.0693451765689603	0.410530167373482	0.612233500620001	4.49356225266751e-16	-0.560788777329219	3.24049126353191e-13	-0.463254915487677	5.67493137738394e-09	-0.0844319099381102	0.31605922899806	0.174270528377479	0.0373754726928663	-0.625566647457239	6.67458889792044e-17	0.444297742634257	2.71940887027907e-08	0.633436515187067	2.07330965771338e-17	0.249677167018618	0.00263598886070029	-0.428396151845424	9.42210931809725e-08	-0.317118570084442	0.000113855723307123	0.480733543738396	1.22662102505747e-09	-0.348738193406241	1.96798969624255e-05	0.0897951977908249	0.28618579155082	0.484317257807436	8.86403267213856e-10	0.340453125065822	3.17583021147385e-05	-0.146820746372874
10301	DLEU1	0	-0.456216012818803	1.02681092118691e-08	0.374394357795466	4.09541593140082e-06	0.00410612967637313	0.961181151292484	-0.0123762176127367	0.883365085291706	-0.220521150642999	0.00813130913453258	-0.323087097534731	8.2942021358354e-05	0.152369507867974	0.06926221354292	-0.311348975471051	0.000153685792901602	0.35451476423465	1.39835107064343e-05	0.155500710403132	0.0636683585450502	0.0049318539388392	0.953382912268504	-0.309324656439296	0.000170497147488058	0.507997981264909	9.40331256741352e-11	-0.13409663506736	0.110330620480941	-0.416336599070553	2.31928480917986e-07	-0.165438780661872	0.0483106531701594	0.0976686648772738	0.245856055150665	0.214791039525539	0.00999146654911026	-0.301386325968594	0.000254336063160973	0.185448965028462	0.026592008719565	0.0746349375963396	0.375667488025338	-0.421817658144207	1.54682688492748e-07	-0.275220776737626	0.00087860946274041	0.316035540747959
10302	SNAPC5	0	-0.400247053645472	7.31182234435655e-07	0.121657131676536	0.147778918210757	0.107764924757401	0.200156753620109	-0.00812052700936277	0.923316708914748	-0.0266842375761325	0.75173472128793	-0.304744508660562	0.000215046008623695	-0.0789795492211603	0.34843223525153	-0.250101549126411	0.00259056072128945	0.197683674933749	0.0179518657094374	0.417433086171823	2.13999217807278e-07	0.0236315088274969	0.779361908492769	0.0629788736431895	0.454912551848217	0.28379663001992	0.000592925804988125	-0.268680758275165	0.00117602965125195	-0.149290473817154	0.0751459321879512	-0.0858983550309488	0.307696964155644	0.589009484388618	1.01263978244077e-14	0.265870368720205	0.00133008112282153	-0.240300058731952	0.00384222081428516	0.0986553704701702	0.241094855328347	-0.0454483059975197	0.589892795355371	-0.247125603846503	0.00292463814296939	0.073280355302546	0.384418034278234	0.116645931991324
10307	APBB3	0	0.443602210414541	2.87516103636526e-08	-0.519774545861062	2.88541140997896e-11	0.0681208838702487	0.418861836703517	-0.150140291921862	0.0734830605593281	0.467445540809801	3.9614209954704e-09	0.458546146666863	8.45050623330711e-09	-0.302020992588479	0.000246434810999668	0.379699858181497	2.90999235913709e-06	-0.519850532606865	2.86307688592922e-11	-0.488558891017187	6.00530782280276e-10	0.21380002694223	0.0103486857665329	0.358190890216344	1.12112482937612e-05	-0.411203098067101	3.36745317987528e-07	0.336017368286451	4.08070521202064e-05	0.513436101886039	5.48017251823441e-11	0.0652611354603865	0.438702365928424	-0.24531608673729	0.00314632037486956	-0.0900412246127654	0.284862278498347	0.360117835989555	9.97416236121681e-06	-0.0511060092150492	0.544400833989469	-0.0712487914734875	0.397770792464772	0.347958763647713	2.05980358361807e-05	0.0873647702448955	0.299481073017633	-0.00689533497212386
10309	CCNO	3	0.0106083482002189	0.899931761696753	-0.178280257315586	0.033146213341329	0.601149854953519	2.05072431030972e-15	0.782512324514294	8.28140643078027e-31	0.169709397219305	0.0427298403441023	-0.232474393321992	0.00520644013507186	-0.214290400076945	0.0101705450125324	-0.0578224100030971	0.49273767015832	0.317201428068371	0.00011336123092168	-0.0363354672269509	0.666586314944878	0.136614891901545	0.103742225984247	-0.12116670111419	0.149431320553454	-0.0288291350232633	0.732507680252367	-0.00374533261984348	0.96458975950203	0.145722862159646	0.0824612913843806	0.48736028591354	6.70738125175558e-10	0.136724526105251	0.103462579943746	0.108867262501507	0.195566056053942	-0.0605537648546684	0.472497102015037	-0.130857556276566	0.11928037629763	0.00782224219498078	0.926125325866092	-0.128456002942769	0.126271831401256	0.0267170600132292	0.751439311956688	0.163609663359136
1031	CDKN2C	0	-0.330557466455347	5.52701705864451e-05	0.356151087418653	1.26779221936e-05	-0.122501762861804	0.144965547731649	-0.230517520590333	0.00560907526758563	-0.23249290942746	0.00520275705634168	-0.198054942076487	0.0177331094504412	0.0792956733758991	0.346500218094343	-0.404671006804046	5.36418773014389e-07	0.20541326413161	0.0138499935114689	0.231965603754335	0.00530856073793227	0.0198718262293519	0.813766252582134	-0.115082775210814	0.171104495384116	0.437182872823392	4.77927532170257e-08	-0.25256975518305	0.00234010371655134	-0.421486734921692	1.58544550656764e-07	-0.373650764279455	4.29427777613416e-06	0.176938248335791	0.0345141665322707	0.220567174933113	0.00811770267758974	-0.19723479936477	0.0182194698166033	0.400365448061772	7.25188271329486e-07	-0.0382710199707635	0.649969550443416	-0.23460051761184	0.00479844117561446	-0.288312244226229	0.000479588827533769	0.0535566807090165
10311	DSCR3	1	-0.446740970473624	2.23397943576809e-08	0.746802144886547	9.39922512818849e-27	-0.611093982675987	5.26704041282759e-16	-0.314066984652436	0.000133533667945276	-0.662603393647035	1.99999568670454e-19	-0.321207074024863	9.17110090898002e-05	0.751145200889257	3.28797025867806e-27	-0.00287058584796048	0.972856413071388	0.322694539590516	8.47055716005268e-05	0.383893259929903	2.21175528117036e-06	-0.535591500754782	5.48748504658933e-12	-0.379789393730871	2.8931097997321e-06	0.308153339337294	0.00018099051302762	-0.400961727300617	6.95705449188603e-07	-0.515603037518393	4.40756342917519e-11	-0.235594299325563	0.00461774482983421	-0.209394214890813	0.012076431270687	-0.321454450578824	9.05096148854638e-05	-0.348606474024373	1.98323006265788e-05	-0.155247697333318	0.0641062031575472	0.0620124980180145	0.461875702087005	-0.405634890033212	5.01113802797777e-07	0.0497090781005574	0.55547114944386	-0.113952164171117
10312	TCIRG1	14	0.459892512004331	7.54581837184943e-09	-0.577124731307521	4.53866720377376e-14	0.485116741358105	8.24016078075578e-10	0.39324971006207	1.18268284319136e-06	0.526434560462756	1.44952083750454e-11	0.155820911164742	0.0631177508616727	-0.340706999910604	3.13022514756264e-05	0.47891117149616	1.44487311097251e-09	-0.225638373381819	0.0067365116357687	-0.469756235319222	3.24242165158399e-09	0.233093396806589	0.0050845681901578	0.250157615591279	0.00258461232436096	-0.491762451879835	4.45946117775133e-10	0.206747817596855	0.0132316127723159	0.691924396971995	1.08256111090035e-21	0.581406149457198	2.66243216300689e-14	-0.164848588160914	0.049127547342352	-0.0128517916630294	0.878916783705503	0.240168321966564	0.00386223032194686	-0.221642458404228	0.00780549582074897	0.0499189990297834	0.553800659869195	0.289187167074639	0.000460088110100811	0.238965940404967	0.0040492339450728	-0.103912884315631
10313	RTN3	6	0.0857720568511592	0.308411413140737	0.320426890929875	9.55983165413779e-05	-0.4822740722001	1.06724511235998e-09	-0.161278007559417	0.0543176781189898	-0.550515753161398	1.05683010116471e-12	-0.0410299860259049	0.626580086715675	0.733107515983265	2.25282258341422e-25	0.581502377045352	2.63046890988133e-14	0.0543840750283876	0.518856657613846	0.0904572324858776	0.282633676409392	-0.573464856896749	7.11698867979068e-14	-0.384449734244857	2.13206620584617e-06	-0.253594995529956	0.00224267974832094	-0.00749512622511447	0.929206459976931	-0.0710863081201642	0.398850549820516	0.350314270349693	1.79398607140591e-05	-0.466659233080771	4.23938667077182e-09	-0.510347909030679	7.45523790168744e-11	0.131893665210506	0.11635832603694	-0.310474089316305	0.000160752574672767	-0.0538909631499849	0.522659698186547	-0.181946032453269	0.0296414221766001	0.543055722019391	2.43217078267524e-12	-0.306397779143816
10314	LANCL1	1	-0.790346779783553	8.41132592085233e-32	0.819039421472603	7.76813774834296e-36	-0.171413738453691	0.0406584621071139	-0.0481560910942082	0.567904421912137	-0.587288024235476	1.26318382203796e-14	-0.669104321980926	6.61765419502067e-20	0.401278849136685	6.80494461157647e-07	-0.563917197293727	2.24252762831036e-13	0.684130962560817	4.6002356211023e-21	0.708147856782358	4.57610320952713e-23	-0.170988697093082	0.0411669906329286	-0.372113014602956	4.73493027381977e-06	0.717023947106782	7.38392838266918e-24	-0.563201367658191	2.44043452507004e-13	-0.807638531305584	3.75345394588104e-34	-0.294497138512226	0.000356602651451479	0.360602088003824	9.68420562899704e-06	0.060539293398909	0.472603134631253	-0.56376840840848	2.28233530956369e-13	0.345773115506563	2.33925604142502e-05	-0.0720043510939315	0.392772782645915	-0.67756547739109	1.50360008318742e-20	-0.197920491881979	0.0178120611532538	0.128165104324332
10316	NMUR1	0	0.108846362905119	0.19565237641443	-0.0442356026847183	0.59986468436089	0.0939390862765672	0.264439843785675	-0.00506756511369241	0.952101642278451	0.132855927070503	0.113694659275672	0.0681091057697644	0.418942465128933	-0.122095357219579	0.146314129654566	-0.0939172601538761	0.264551345324851	-0.0232028012846439	0.783264780014184	-0.173078563798576	0.0387170717175965	0.251708544687722	0.00242488623118501	-0.0517733256483286	0.53915108896545	0.0579708687710911	0.491625836389364	0.00202618827296819	0.980839003475725	-0.0117087080394715	0.889614774882483	-0.0683709428091072	0.417152160393923	-0.100030189781724	0.234568554650267	0.167536208388146	0.0454983762730497	0.0112681190524043	0.89374362169021	0.103941007994728	0.216683917138703	0.219403826447344	0.00846788662966112	0.273302444084064	0.000957767389210702	-0.216580261060494	0.00937396566937635	0.0326861972979805
10318	TNIP1	13	0.56659593267838	1.6311945434305e-13	-0.672467471120078	3.6935017705649e-20	0.0293069886734071	0.728246208339433	-0.027362564337578	0.745637000273066	0.506323513255627	1.10829107868271e-10	0.609999872203001	6.13103049447213e-16	-0.37458400459612	4.04611332380343e-06	0.417810239047043	2.08144377116153e-07	-0.631523360525579	2.76334893847608e-17	-0.319593776363229	9.99189560945973e-05	-0.0311890431899875	0.711543949011292	0.424488959123019	1.26639713241005e-07	-0.712870527148668	1.7487224742014e-23	0.711877463031648	2.14420129728594e-23	0.699504085503738	2.53507471660649e-22	0.145119609146012	0.0837529126087253	-0.0524811203786629	0.533610466541901	-0.317737511050784	0.000110210024767719	0.547765322597523	1.44048222849141e-12	-0.234437831927109	0.00482861735750407	-0.126154493173673	0.133264291765234	0.487817519226267	6.43068868735088e-10	0.305418920391874	0.000207869114035669	-0.0953360132879748
10319	LAMC3	0	-0.0857490353240959	0.308541759173304	-0.0861165410837127	0.30646527508331	0.225219296213967	0.00684215963868432	0.0479446284397571	0.569607536703216	0.230081148669499	0.00570256394672715	-0.0251253084855026	0.765806168706348	-0.266733698478385	0.00128090305532138	-0.223703803953406	0.00723660900665315	0.0243280707263003	0.773032300870325	-0.0624401997296541	0.458786690400068	0.222211990804438	0.00764448326750134	0.114342992174503	0.173891021128306	0.138099911040316	0.10000450341736	-0.0253114677835191	0.764121701915078	0.0338327662548873	0.688313320759446	-0.110000233644397	0.190927858627991	0.153485863369163	0.0672237307162511	0.184356907016101	0.0275125399341352	-0.0296643362634913	0.725064816784869	0.199726416163373	0.0167766351053462	0.00528851070203032	0.950015924618664	-0.0615850439705278	0.46497436842408	-0.19502668089001	0.0195867647533922	0.0833482266466108
1032	CDKN2D	0	0.118012242122633	0.160394584526257	0.179972495288993	0.0314869514183767	-0.321753468304703	8.90770562041597e-05	-0.113416174655045	0.177429194923369	-0.389917321066325	1.48134672166591e-06	0.0188670990891194	0.823023866894413	0.49637724905447	2.88887072175753e-10	0.436715219780113	4.95749875818727e-08	0.0329358220797621	0.69616359318174	-0.0458196112096684	0.586854786390222	-0.455212150317653	1.11621073730507e-08	-0.367500202059674	6.32816057918249e-06	-0.222733709518006	0.00749958005364114	0.282649418620358	0.000625408544305282	-0.0127256624328829	0.880096176169054	0.311552382668377	0.000152084778821804	-0.415593481537627	2.44886366673272e-07	-0.369936488257535	5.43237849943906e-06	0.311280451172207	0.000154228670880029	-0.26609698630942	0.00131700812222677	-0.0567283556641014	0.500972187089128	-0.137585510091449	0.101287010103588	0.331755254885443	5.17366768538048e-05	-0.284639641375009
10320	IKZF1	0	0.150740589692531	0.0723264762143197	-0.161057940106637	0.0546518380570147	-0.167638298560847	0.0453650504502033	-0.232236385072437	0.00525399081446388	0.167465574862068	0.0455908120043311	0.260076932382146	0.00170723654158116	-0.0662321490097408	0.431906427534934	0.110959677081877	0.187063123257771	-0.323792933246046	7.98571375745434e-05	-0.105103703549431	0.211559070816746	-0.0436761617667648	0.604490185250184	0.138145553395516	0.0998913293111088	-0.197308879172544	0.018175069349876	0.2490879278073	0.00270025885017369	0.216350146952595	0.00945144808632627	-0.15693665429065	0.0612294968420082	-0.055765715365401	0.508276823972388	-0.141516227025478	0.0918090625918394	0.128871520798689	0.125040089472745	-0.078816846479754	0.349429240368345	0.0523369237796834	0.534736925621736	0.135625558540329	0.106292690383514	0.0443556764834283	0.598873974342986	-0.0519478238702444
10322	SMYD5	0	0.230802375764321	0.00554878800186029	-0.344951127591791	2.45330244933237e-05	0.235916033595781	0.00456056502899538	-0.0428599614075207	0.611266833529462	0.393269274427201	1.18111183672662e-06	0.27409970916634	0.000924107516455048	-0.428935383429621	9.04267801008932e-08	-0.13370149983965	0.111393435787304	-0.226962005991645	0.00641228990351319	-0.203166955348887	0.014947945128998	0.351853158093518	1.63815989119773e-05	0.226934046407262	0.00641899234560665	-0.0555593701418506	0.509849759005691	0.199092933789853	0.0171337287043767	0.200174524434592	0.0165279564247008	-0.103273527858326	0.219665614454603	0.143147691051122	0.0880883795921426	0.165017256668977	0.048892928790543	0.1790267065486	0.0324054010892895	0.125005575219464	0.136864069296074	-0.138970406400406	0.0978634002489556	0.265342813845485	0.00136097450457862	-0.182293024879149	0.0293266391723503	0.255947664430385
10325	RRAGB	1	-0.658864666893292	3.73160242820832e-19	0.792429272343037	4.50497183658446e-32	-0.237555501241053	0.00427893050217362	-0.0913052960121616	0.278126800889161	-0.600916275542226	2.11606238902205e-15	-0.613657026550847	3.68156452594821e-16	0.532823029423761	7.38332292336766e-12	-0.323871447299538	7.95207007297283e-05	0.639195500885854	8.6253189144812e-18	0.503784653303195	1.41949981136352e-10	-0.215931077707081	0.00959400686110292	-0.47482454667594	2.07876662239795e-09	0.59814018627537	3.06599206026424e-15	-0.513131980094232	5.64959342042833e-11	-0.703281054646174	1.20894987517177e-22	-0.146898015626685	0.0799910724802145	0.0930377637867493	0.269071054573174	0.0218717858596343	0.795416103097122	-0.520603805790369	2.65053360641159e-11	0.146000402338419	0.0818724419645594	0.151874109468766	0.0701827691806832	-0.570716840492371	9.94044582155549e-14	-0.145712720371531	0.0824828730991116	-0.0143963309624484
10326	SIRPB1	7	0.223949431811663	0.00717133749324893	-0.129231342936303	0.123980954587049	-0.224207939995989	0.00710320838027769	0.0402712577026359	0.632976641922766	-0.0848444892943866	0.313691751453605	0.141425725275944	0.0920190612568825	0.342125373579276	2.88655494908578e-05	0.651387617631837	1.26536728627685e-18	-0.211972407138727	0.011037045673305	-0.0145519316211237	0.86304630663227	-0.525173659827577	1.65321357825601e-11	-0.0843197209823089	0.316704997185741	-0.547035009731129	1.56320706066431e-12	0.262890982032014	0.00151332632918223	0.377789061599965	3.29337823707218e-06	0.449270586324339	1.819510528581e-08	-0.251689964914273	0.0024267455931044	-0.523191280925542	2.03064594344145e-11	0.276293291314767	0.000837013912770502	-0.506451782943832	1.09446056355731e-10	0.0836870217978788	0.320362883148469	-0.00455068543144266	0.956982209602645	0.625937945842471	6.32108681030874e-17	-0.23446964685113
10327	AKR1A1	10	0.213080893453842	0.0106148972812623	-0.290352345125954	0.000435253698828634	0.349789583939364	1.85023554995586e-05	0.0657659585059516	0.43516164653609	0.443074746001076	2.99894912098125e-08	0.107947739686444	0.199390082498593	-0.467667181537218	3.88629485191438e-09	-0.173861311802837	0.0378315790099187	-0.150059698931046	0.0736394709215403	-0.365942992534101	6.97212762752197e-06	0.602978546579742	1.60281250585381e-15	0.144175647244892	0.0858064915757353	0.134734177080902	0.108632519355684	-0.0512365212451994	0.543372128398686	0.175598975338026	0.035926596999275	-0.16385433623631	0.0505296243336481	-0.00395220550421595	0.962635258266976	0.561615674257577	2.94114404155333e-13	-0.0158159846428128	0.851281594139858	0.261006475822813	0.00164081666567685	0.141986815819554	0.0907232502526514	0.267027076618421	0.00126457306603802	-0.476677797168106	1.7636893738394e-09	0.260045222472089
10328	COX4NB	8	-0.324312287694321	7.76561610703187e-05	0.3919875267605	1.28834653535585e-06	-0.038357634547657	0.649229895676362	-0.107884266764478	0.199656028027234	-0.209016577665694	0.0122356663123621	-0.305665195402855	0.00020530427050814	0.225272659922113	0.00682862549332419	-0.188180534502004	0.0244039827730932	0.350206659313737	1.80538956067994e-05	0.00583684703543625	0.944841144799744	0.0600833147302399	0.475950728350941	-0.332002444002702	5.10343363541109e-05	0.399595682779811	7.65012875614438e-07	-0.260167595494932	0.00170065224832389	-0.312024574891014	0.000148427848646376	-0.0851561307768171	0.311911152563114	-0.147566549879307	0.0786125549776019	0.167193699554436	0.0459480683487647	-0.237045829391964	0.00436476539831733	0.0241967141049265	0.774224800864917	0.00626620558421143	0.940790782393105	-0.381160518447238	2.64590693706453e-06	-0.274455523367861	0.000909438223500245	0.0639974922728673
10329	TMEM5	0	-0.123087914890284	0.143037130281836	0.0473684714174857	0.574260084436148	-0.217361488711202	0.00911508209332276	-0.302892692561285	0.000235953489269657	0.190411168955959	0.0227334849495935	0.113765227872887	0.176090491174377	-0.106768849659162	0.204371419404791	-0.225922926342548	0.00666560604561902	-0.210325255716297	0.0116915861201114	-0.0568781600439306	0.499840421875555	0.0625340809140441	0.45811018416579	0.242258060281577	0.00355560621302481	0.276576316988744	0.000826342769122073	-0.133505134328169	0.111924574845928	-0.0204617167811964	0.80834284630621	-0.569239022726151	1.18819434781542e-13	0.0253511385672435	0.763762882292348	0.183970038627076	0.0278451025119308	-0.142557994633287	0.0894190975996872	0.281108318638895	0.000671623968905777	0.210448955716517	0.0116412735309709	0.0820656059686609	0.329861137018199	-0.342033659853683	2.90175532812978e-05	0.217927336507812
1033	CDKN3	0	-0.309704302331891	0.000167219419320831	0.21007627037452	0.0117934350427948	0.185082264073299	0.0268981333802768	0.3050203235106	0.000212083491183739	-0.203535405238789	0.0147628131269677	-0.444248975864761	2.73005990309244e-08	0.141107918863302	0.0927595192453709	-0.0829232630804712	0.324814726792336	0.426377970481922	1.09820690325256e-07	0.225313875002652	0.00681818878586019	-0.0734295637795038	0.383448152488345	-0.144502444053963	0.0850910405595814	0.196162103496296	0.0188730087351453	-0.326389361487496	6.94084957297118e-05	-0.204871321105377	0.0141082275327181	0.305439258736438	0.000207656176787178	0.140442220426851	0.0943258666209412	0.151474290631852	0.0709329388983994	-0.226013428944432	0.00664319393642586	-0.000567730717036286	0.994630686672642	0.12573546496953	0.134568693184941	-0.31201015136381	0.000148538329436723	0.0914126232705114	0.277559899750025	-0.0210831063939423
10330	CNPY2	17	-0.240397790230835	0.00382743662436222	-0.0454383215771385	0.589974586500496	0.293839664623935	0.00036813077518524	0.0834200408887572	0.321914570567024	0.0564385365283068	0.503165565227034	-0.220466493123581	0.00814749411871336	-0.380322193011824	2.79455345160113e-06	-0.459666524121044	7.69087021323729e-09	0.177063758727835	0.0343842390357477	0.337393630930931	3.77686321832734e-05	0.374634762850154	4.03301343406506e-06	0.290149233936677	0.000439491678287335	0.336049685224765	4.0733147159733e-05	-0.279951139591635	0.000708368638365509	-0.236863949358953	0.00439576802545654	-0.170889890440125	0.0412859655349507	0.712838938245656	1.76012385339244e-23	0.581410392687697	2.66101478950752e-14	-0.274490103666059	0.00090802401031825	0.318802818253958	0.000104189107532	-0.206440612847747	0.0133717787441104	0.0250845357620697	0.766175248249411	-0.130313228962505	0.120838122872422	0.119816000803392
10331	B3GNT3	3	-0.169200607367871	0.0433650462617753	0.00635633304323028	0.939940752086872	0.399798300880615	7.54332732687992e-07	0.587383011933585	1.24791082559488e-14	-0.00399990463552595	0.962184635750986	-0.322959827000975	8.35099829911741e-05	-0.0195330729950534	0.81688473777306	-0.0344206633120783	0.683185804847834	0.365108154444549	7.34241831349207e-06	0.0679750760498423	0.419860618059835	-0.0159681528210199	0.849867496656493	-0.119400078165526	0.155499304208127	0.0200485812142291	0.81214024183404	-0.105704398444282	0.208945594445584	0.00831911858999077	0.921447314661623	0.437617571118737	4.61913309970057e-08	0.108498143002904	0.197094675795071	0.0369950767432318	0.660904835868972	-0.131477501266599	0.117525240270905	-0.110950139138337	0.187101259656879	0.0608225821316326	0.470529831353783	-0.240363599311532	0.00383260298036712	0.100857632887185	0.230700866058709	-0.0947533920991176
10333	TLR6	7	0.0833880777414713	0.322100664452187	0.180567121714393	0.0309208985198971	-0.34640566516085	2.25491126256513e-05	-0.0794776909855455	0.345390871036586	-0.453391079731406	1.29783235572483e-08	-0.0841244176529461	0.317831219634541	0.592551280728472	6.39911811360989e-15	0.581175729388681	2.74051248980631e-14	0.0204899943666656	0.808083090940933	-0.0304640744501918	0.717961974619012	-0.482090386050592	1.08514374695937e-09	-0.23359627615766	0.00498744416049141	-0.268497787055038	0.0011855397998076	-0.0568201546556134	0.500278490582279	-0.0159408621789382	0.850121073319542	0.380606081566784	2.74335019964235e-06	-0.41924462046322	1.87245403604587e-07	-0.360442450232449	9.77890056339908e-06	0.125419837350305	0.135557647597208	-0.237062882205818	0.00436186871435255	0.0727007202600731	0.388199830503837	-0.0860104163584383	0.307063958879135	0.471483612487171	2.78883381089399e-09	-0.448558350636869
10335	MRVI1	0	0.105731970564202	0.208826192896954	-0.0125245918309895	0.881976863656455	-0.246040754516505	0.00305578435548407	-0.137951270751965	0.100373770904943	-0.124527005347818	0.138385231190351	0.123863419993539	0.140515755045867	0.215522221665873	0.00973491577329257	0.315505057768887	0.000123895564016081	-0.18335018319207	0.0283850939858345	-0.0639331362245158	0.448094466778367	-0.242851785664778	0.00347258083079316	0.0535195778783829	0.525533265858952	-0.17360666668195	0.0381177598562287	0.0625584766999392	0.457934479212399	0.0850550375905733	0.312488036260058	0.084922368120542	0.313246163008641	-0.195371332468628	0.0193676822015201	-0.203418318705108	0.0148214267441998	0.230792556473169	0.00555085650919933	-0.108668161033915	0.196389515390626	0.0910324294607054	0.279571587543596	0.0480808143682751	0.568510422322272	0.28320880971937	0.000609370379518511	-0.189725176293051
10336	PCGF3	0	0.276525096738053	0.000828264665568334	-0.178852634531339	0.0325768919861751	-0.0843907060674489	0.316296302186074	-0.111029364323278	0.186784658950393	0.159341432497305	0.0573168865792423	0.280646641521451	0.000686068468870251	-0.119956491817153	0.153568502164952	0.0846971038438255	0.314536155056845	-0.285383775946421	0.000550544212992958	-0.193854524315452	0.0203479646944597	0.066234619916711	0.431889211464583	0.163920397577414	0.0504354481857488	-0.156516004693664	0.0619358842245011	0.130004566617418	0.121728418499748	0.166999871092619	0.0462041895360143	-0.123240321157739	0.142538924088327	-0.124535435820908	0.138358323396957	-0.00931867469194803	0.912044957624452	0.111709323508992	0.184083483737345	0.0121555629326967	0.885430232979075	0.0251188454735361	0.765864669154503	0.346510478755727	2.24121491167558e-05	0.00269205254971196	0.97454399650931	0.048531077639604
10342	TFG	0	-0.281606794612121	0.000656342560465365	0.174020215860306	0.0376539138212202	-0.0884567083316003	0.293458182893287	0.0612404304981883	0.467480817104183	-0.138236236327683	0.0996667731050416	-0.227575021202222	0.00626689564441377	0.136210993460333	0.104777587522898	-0.0872135549192086	0.300321528935247	0.159126832067423	0.0576574701102827	0.3221156482516	8.73702730125789e-05	-0.232824107190406	0.0051372700043307	-0.0281634214514724	0.738458077268186	0.0934936833547696	0.266721591432885	-0.130953486707131	0.119007465049962	-0.093203021757457	0.26821782187956	-0.0133730647434988	0.874045379519505	0.253468766970682	0.00225447289260357	-0.0660338986323972	0.433289020522694	-0.0960710904144576	0.253702457171965	-0.0555385155039362	0.51000887051267	-0.0393776952367079	0.640544871503558	-0.253797089638615	0.00222391511233657	0.15442315125543	0.0655501951706041	0.110657209158165
10343	PKDREJ	0	-0.0725356486601204	0.389280919042325	-0.032528628424951	0.699738167949042	0.29177855119643	0.000406542051832059	0.348635393437089	1.97987449623643e-05	0.0732006723688302	0.384936595173718	-0.153943042640138	0.06640313782082	-0.142489321474633	0.0895751021794496	-0.170289888283753	0.042014642148502	0.210768232465833	0.0115122911125345	0.00439903995841872	0.95841441260327	0.106328812790823	0.206253536329674	-0.0642948237650433	0.44552534278031	0.0975064600417467	0.246644949334038	-0.0321581914327558	0.70299580215576	-0.00871811566650965	0.91769275925638	0.0942796156637957	0.26270435638431	0.0901596379512813	0.284226730744117	0.115582792239721	0.169239916168271	-0.0647044528954561	0.442625736919539	-0.00182105475196343	0.982778568922718	-0.0193109226093451	0.818931365146215	-0.0800898416667582	0.341676439282811	-0.124648075874738	0.137999189281493	0.110250722575849
10345	TRDN	13	0.600584642828114	2.21232335485294e-15	-0.485507325460979	7.95099028714573e-10	0.108263921080243	0.198069126581573	0.0802481817544533	0.340719789173456	0.344569596971452	2.50799749660083e-05	0.56874101777524	1.26156875293633e-13	-0.306396240504198	0.000197862929844865	0.176987302355841	0.034463336837645	-0.434276244795452	5.99518301978705e-08	-0.442260830396559	3.20005252083627e-08	0.141542291557614	0.0917486536211357	0.0372242034673259	0.658935770328885	-0.40618792444433	4.81869910747465e-07	0.597891307364254	3.16907756119981e-15	0.38879827744191	1.59681895896954e-06	0.0501912015558211	0.551638182061762	-0.262768138509926	0.00152135348116442	-0.0488375420036933	0.562432498255011	0.415452760466016	2.47416826649248e-07	-0.0382643766206715	0.650026296170964	0.00560024589380116	0.947073736085198	0.41802324938582	2.04905646170436e-07	-0.0301599687852994	0.720660074511458	-0.0199492529412108
10346	TRIM22	1	-0.427859722159537	9.8146688054151e-08	0.750086600069352	4.25578097647374e-27	-0.498647340895164	2.32776798742118e-10	-0.271561410674244	0.00103521145908226	-0.697196968176271	3.96250080890937e-22	-0.344837715549842	2.46944246499985e-05	0.670311453634808	5.37254479651682e-20	-0.183698515564287	0.0280805536294848	0.400766567729336	7.0522693470375e-07	0.285096605028694	0.000557999423568365	-0.376040676726358	3.68574945142344e-06	-0.556921540320308	5.08091378842439e-13	0.411828956124054	3.21885657469444e-07	-0.371281139696579	4.99083413587104e-06	-0.673902751631668	2.87302364786758e-20	-0.257072102594286	0.00193902498408862	-0.266963967056935	0.00126806972723714	-0.149921521373711	0.0739082648390203	-0.332599254684473	4.93752853418035e-05	0.0236065117578151	0.779589327061531	0.411875776723729	3.20799547666007e-07	-0.392207209384654	1.2693321873106e-06	-0.210470811174786	0.0116324040260796	-0.133294754907531
10347	ABCA7	4	0.452995560086715	1.34087415296256e-08	-0.629929780775969	3.50514108652223e-17	0.321458767656955	9.04887799821078e-05	0.0884234104564177	0.293640649611239	0.586751735618829	1.35288677558423e-14	0.33753127303617	3.74767333433174e-05	-0.45373855768223	1.26111702718061e-08	0.388484111553289	1.63074533743196e-06	-0.463226979851443	5.68845385555842e-09	-0.504771415682418	1.28963288136728e-10	0.336320402355455	4.01189657067754e-05	0.49106454113347	4.75942567687704e-10	-0.376149157197873	3.66016757080977e-06	0.177827730160754	0.0336022668935003	0.642292430815436	5.340684040485e-18	0.238651084914069	0.00409952734671272	-0.0824995834964689	0.327301390403909	0.144506097121456	0.0850830700130026	0.248072232901063	0.00281437652401908	-0.0394004784109249	0.640351439731787	-0.0848028022627229	0.313930435804202	0.404135212959127	5.57056969890131e-07	0.120946416172328	0.150178047914447	-0.0283266967926623
10350	ABCA9	0	-0.360452597709834	9.77285527183795e-06	0.268472029240566	0.00118688422295151	0.156317707420543	0.0622711868089947	0.391621557586467	1.32062570946587e-06	-0.191946433868377	0.0216416985105135	-0.408857232953578	3.98486111392623e-07	0.160792969173915	0.0550564302254707	-0.144099504064525	0.0859738795022153	0.428436051391847	9.3935195280174e-08	0.378904703702741	3.06408236892159e-06	-0.137211788349419	0.102226876387686	-0.163799367742958	0.0506080977321926	0.170841461170451	0.041344385243309	-0.268799288509077	0.00116990617555371	-0.205341227093235	0.0138840792369717	0.198889105722371	0.0172500206160932	0.245730764741195	0.00309422111469564	-0.131661180956406	0.117009091311002	-0.195187580775044	0.0194842214270682	-0.062683572100768	0.457034096766213	-0.0521123559411196	0.536493602278202	-0.340481751822912	3.17065674919617e-05	0.125464661143434	0.135416864053674	0.0707669663159358
10352	WARS2	0	-0.128210509957662	0.12700394004931	0.176455508331033	0.0350177694210374	-0.152802220561143	0.0684661910322581	-0.205020353435787	0.0140367984349862	-0.155222501275788	0.0641499398191247	-0.0251842759753016	0.765272481013317	0.0944050086188048	0.262067263189512	-0.143412640794697	0.0874956562336078	0.0709050297274923	0.4000572645588	0.15349276391062	0.0672112838166101	-0.136397118741119	0.104299466349979	-0.0605123298033769	0.47280073195007	0.136945854562172	0.102899839821907	0.0200068825551189	0.81252376567299	-0.199654932346834	0.0168166042678691	-0.154156825999627	0.0660222280243375	0.055409357919184	0.510994856977533	-0.0275042773139643	0.744365065713063	-0.0134786974310517	0.873058789515063	0.179468631327968	0.0319734627359647	0.0806936023013913	0.338037786399789	-0.137256656091298	0.102113677924167	-0.0507018395493418	0.547592591257047	-0.0821986003026957
10357	HMGB1P1	11	0.304696292035872	0.000215567832330539	-0.39604838271866	9.77040082349882e-07	-0.115979530927467	0.167771225732837	-0.211331333956795	0.0112878632869288	0.333220102029195	4.7703176432193e-05	0.45475794215238	1.15907646315182e-08	-0.357691333227371	1.15548509090459e-05	0.0334860765219119	0.691343751606915	-0.545894856101664	1.77533659245634e-12	-0.03704547652199	0.660471511230212	0.105618152266035	0.20931940095617	0.589386869931289	9.64563764388056e-15	-0.235920280822078	0.00455981445821898	0.138270091434193	0.0995830406226287	0.305549413522716	0.000206506401712608	-0.321805153066917	8.88315988228336e-05	0.225506558268645	0.00676958435271408	0.0834460954127421	0.321762928880509	0.217297885504851	0.00913592030007798	0.150966175192287	0.0718956744254076	-0.0781247528296285	0.353690225036577	0.473195428427262	2.39997073734074e-09	0.0602940497321893	0.474402009040337	-0.0436588117402786
10360	NPM3	0	-0.00532299801257578	0.949690395969733	-0.14294901378691	0.088534941736951	0.343946590959178	2.599783243396e-05	0.0869898958064028	0.301567476906097	0.252127835059435	0.00238326748534494	-0.0471723960603879	0.575847469571674	-0.305160385897298	0.000210593643904716	-0.116172042918849	0.167061985622462	0.00627603460485366	0.940698077469884	-0.274128515684454	0.000922911878778353	0.492580357096274	4.13112387659221e-10	0.151388939901643	0.071093919732368	0.28980806129385	0.000446696209217684	-0.146472448304744	0.0808786693282807	0.0256888525674259	0.760710320902864	-0.0169642417603149	0.840622848453471	0.0541986215395736	0.520285274855048	0.543020817953484	2.44155686843023e-12	-0.203910251442138	0.0145765218588574	0.281989308231608	0.000644833741409192	-0.0699461738100874	0.406476108607478	0.0739016221624866	0.380389466163272	-0.273076146015342	0.000967524140987473	0.194743949031406
10362	HMG20B	10	0.423546814233861	1.35923496390659e-07	-0.385354593540429	2.00828215225669e-06	0.27970878668038	0.000716294535211878	0.0368765509092329	0.661924334273144	0.323192350957826	8.247504449121e-05	0.317414916339866	0.000112096361432993	-0.337780968084844	3.69526032891449e-05	0.116520279279868	0.165784702758909	-0.225256644471514	0.00683268484289018	-0.325272260237716	7.37365013042262e-05	0.433681668895151	6.27806667110736e-08	0.0392410589596378	0.641705435780381	-0.216480083695202	0.00940762752273692	0.307929083193002	0.000183066817176558	0.273216333430194	0.000961469340722664	0.140099183826078	0.0951411605876793	-0.122161443911179	0.146094188963707	0.15150813727738	0.0708691823482824	0.482444696243748	1.05087459415094e-09	0.0136249158433797	0.871693458791142	-0.0321150319332385	0.703375700635033	0.332253325029416	5.03306537845545e-05	-0.0116015607891427	0.890618604799865	0.0943057662314944
10363	HMG20A	1	-0.46740291334541	3.97602921081658e-09	0.596879778856605	3.62390470036835e-15	-0.215364112567979	0.00978989414753194	-0.258945670784437	0.00179136604318724	-0.448597564820218	1.92193015281926e-08	-0.37071407950136	5.17272604381939e-06	0.371011138732262	5.07667142369228e-06	-0.318039817771053	0.000108469246954117	0.441446009824349	3.41430722802003e-08	0.28939760509564	0.000455508262367897	0.00290204352087474	0.972559072114487	-0.32391309374744	7.93427819912824e-05	0.517536933487596	3.62419487722952e-11	-0.417285865578235	2.16327087137312e-07	-0.615643014620725	2.78318300690303e-16	-0.245608183706285	0.00310954032150913	0.00985154850478657	0.907037352707291	0.0178797347225982	0.832145310555109	-0.304370537838911	0.00021912423590808	0.132191794767436	0.1155279287192	-0.170649455573004	0.041576681625593	-0.381189362742331	2.64092851109481e-06	-0.20412911005794	0.0144687041708511	0.0629909719619813
10365	KLF2	0	-0.210535094494312	0.0116063505788788	0.1766729497375	0.0347901677413041	-0.116303857032475	0.166577651878717	0.0742040750327301	0.378437551111483	-0.186876788828921	0.0254282530555396	-0.121282957517894	0.149038363423648	0.246452932234241	0.00300534423276542	0.0240299929211202	0.775739111329078	0.169256103289716	0.0432953803255752	0.322285107919993	8.65822302265211e-05	-0.408735068797844	4.0198081652513e-07	-0.180947657863435	0.0305632020740473	-0.0997169182474303	0.236044659410039	0.0806479718118388	0.338311922071888	-0.0647696743975832	0.442165046613189	0.116466643787735	0.165980955411986	0.139001670455816	0.0977871814295319	-0.450009959094641	1.71303980921724e-08	-0.0174973140419378	0.835684267004861	-0.380970929643186	2.67885173682338e-06	0.0201095293023808	0.81157975140453	-0.201722536207852	0.0156933635239087	0.265892767079154	0.00132878376272345	0.0171003341583504
10367	MICU1	14	0.570667174518545	1.00003710487851e-13	-0.563005134835158	2.49758639423144e-13	0.221623273889366	0.00781097142041002	0.22819708422822	0.00612236384723773	0.403333331308693	5.89364941470992e-07	0.323028514333924	8.32030065856087e-05	-0.17126627152396	0.0408342946178231	0.633982484932724	1.9094031757374e-17	-0.386146554718587	1.90557540818047e-06	-0.516161779015113	4.16580544111165e-11	0.1069892901898	0.203433216288688	0.213894425904101	0.010314180916282	-0.567128039626496	1.5307306119343e-13	0.239453226567606	0.00397248910595987	0.69178875122	1.11060189452705e-21	0.509955898588952	7.75056615365603e-11	-0.352591106052284	1.56804871853144e-05	-0.0682785265827295	0.417783544074429	0.367389448203953	6.37203494198924e-06	-0.306454177220499	0.000197284042180652	0.0947259639431943	0.260441375673697	0.423232787017691	1.39160062047721e-07	0.30441883000466	0.000218593590650371	-0.162461510475191
10370	CITED2	9	-0.209182152153416	0.0121656247777985	0.188442433842054	0.0242025484030425	-0.38633450800792	1.88194401162814e-06	-0.170928621406799	0.0412392945785703	-0.193375308089996	0.020666443821422	-0.0150117118065813	0.858763450779104	0.197225940179701	0.0182247859416086	-0.0854383713943597	0.310304237665064	-0.0427757645337853	0.611967783979448	0.572739254348932	7.77576111190906e-14	-0.46085960901255	6.95426680507697e-09	0.164826549023508	0.0491582728010001	-0.10597346560318	0.207782484329222	-0.056326537919298	0.504014523638238	-0.0872281277447168	0.300240465403212	-0.252318091281758	0.00236459691674699	0.37394716855082	4.21393652117883e-06	-0.376346434311255	3.61407663944841e-06	-0.0978404142008027	0.245022650347897	-0.176453467317444	0.0350199117473581	-0.0246903337600898	0.769746307907224	-0.0936215297108395	0.266065282598236	0.28087737784058	0.000678814085612506	-0.0585477392036297
10371	SEMA3A	0	-0.0378510499448909	0.653560760323561	-0.0761579924320605	0.365975283399021	0.143214867410786	0.0879377960146686	0.0106978972237883	0.899091499651355	0.181744379605805	0.0298256739702089	0.00311510359945499	0.970545309100476	-0.25910333631798	0.00177941901275097	-0.21230784265903	0.0109077702107794	-0.00405192217170558	0.961693230092805	0.09323413885868	0.268057369148154	0.262268803575969	0.0015543832420014	0.173600333713209	0.0381249002567284	0.137697611064466	0.101006420798188	-0.0829237902009834	0.324811640608988	-0.0102426619459076	0.903364234059347	-0.128111864977228	0.127299037657677	0.247083230315055	0.00292966371128069	0.209426714064645	0.0120628129236671	0.100952917543678	0.230258376486617	0.135141543646895	0.107558250049084	0.00950250319427813	0.91031705516798	0.0656146587252465	0.436221114528897	-0.0900719942615843	0.284697040342058	0.0999398713080158
10376	TUBA1B	0	-0.333348419920925	4.73642713876958e-05	0.257240360490419	0.00192532613960474	-0.0664233926198942	0.430575099092735	0.0232834149478119	0.782530473374799	-0.104638556710186	0.21359881015152	-0.22748696968046	0.00628759738599484	0.185728543578813	0.0263606192216425	-0.065922497880558	0.434067036579782	0.207112880670233	0.0130667205232863	0.296865745177696	0.000317783839209116	-0.0920565433204267	0.274175076319182	-0.232226389376256	0.00525599627804199	0.112190982409847	0.182187456007422	-0.20419555171582	0.0144361105675119	-0.132788462647996	0.113879847213533	-0.00797679891849191	0.92466992087081	0.12695990581071	0.130784321947995	-0.197624740413255	0.0179868050388434	-0.0962978039197708	0.25257858596026	-0.296269097862873	0.000327175260201379	0.135433329681135	0.106793908109557	-0.222442902456363	0.00758004592671851	0.0730537412448287	0.385893902785246	0.138684374942504
10379	IRF9	20	-0.0299646056957674	0.722395203062037	-0.0524368425742121	0.533956237042601	0.131172651146439	0.118385783790335	0.291865228798817	0.000404854823680091	0.0515145034495046	0.541184247901701	-0.0917169754449726	0.275956552278801	0.0796683132352823	0.344231485223629	0.149094047756565	0.0755345793986437	0.0725063239978464	0.389473161805435	-0.111344179910278	0.185530457567467	-0.164665382538187	0.0493834453284342	-0.235332770492345	0.00466469702436636	-0.12717660447704	0.130123162697438	0.0720020416981761	0.392788001639212	0.147883471568628	0.0779657779758876	0.25539787419183	0.00208023650918621	-0.139156429010003	0.0974105854826006	-0.128338234234381	0.126622634199843	0.0268570112600756	0.750180124037743	-0.232212847218217	0.00525871436909611	0.720431520465649	3.59791864964327e-24	-0.00755275368807241	0.928663584322355	0.0286581548805167	0.734034463577399	-0.071512692718898
10380	BPNT1	0	-0.323871876384964	7.95188657233722e-05	0.0987628126265953	0.240580314237176	0.13976314182944	0.0959452353567996	-0.0750081954076804	0.373277814523791	0.0985178479126464	0.241754569558748	-0.239209599394813	0.00401069415679725	-0.199311006545493	0.0170100636537026	-0.367922950676268	6.16330628432757e-06	0.190557534443551	0.0226273960832029	0.062317339849628	0.459672852878046	0.254122410094625	0.00219400759682963	0.0666767302738816	0.428815140307562	0.415075887478669	2.54317452755774e-07	-0.281770394040906	0.000651397355806389	-0.183048974032344	0.0286507005734137	-0.198707026360559	0.0173544826056704	0.250692073095836	0.00252852598691542	0.357357701873005	1.17898398025796e-05	-0.203153092116898	0.0149549501970751	0.427548101736309	1.00498538997116e-07	0.088869785137477	0.291200850630904	-0.0982204292284562	0.243185622499878	-0.271015879977251	0.00106063208606801	0.176411266811466
10381	TUBB3	0	0.139325305459631	0.0970009440561599	-0.132746610885844	0.113994847164233	0.00704979200722559	0.933402781572403	0.0741866574624964	0.378549791610921	0.0610719705899054	0.468708753534372	0.09710227737218	0.248618347017302	-0.0464885194827502	0.581399971268159	0.0664951835659325	0.43007594052151	-0.0891768263192422	0.28953047224194	-0.0569512339834558	0.499288839182414	-0.0164724530239439	0.845184478265184	0.20220902462899	0.0154387675438704	-0.137445787754113	0.101637595239844	0.0368931398399453	0.661781607425824	0.131314362618863	0.117985148677518	0.0357448916530686	0.671689293390705	-0.0668924322428783	0.427319907417269	-0.0420467944081033	0.61805120580534	0.231616089468489	0.00537974598792192	-0.0444701835169019	0.597929879115428	-0.0142934469284014	0.865455851564135	0.0868913792932315	0.302117365891474	0.0829735876705065	0.324520171702678	-0.00405612278582992
10382	TUBB4A	5	0.348237547438905	2.02651004649349e-05	-0.434437917632867	5.92040156826668e-08	0.0487953313758737	0.562770708705458	-0.0489483982174488	0.56154473128716	0.475821403406658	1.90309995576357e-09	0.510847176976715	7.09483332183459e-11	-0.380496016798588	2.76309529159355e-06	0.0248342034798918	0.768442433750208	-0.457836623261521	8.96835536629465e-09	-0.277995448514212	0.000774694286044886	0.0655192210998331	0.436890166813187	0.256782557088968	0.00196280596179212	-0.285120447800062	0.00055737692127603	0.450399648670157	1.65935899806561e-08	0.443027895280351	3.01018829709071e-08	-0.147748679633148	0.0782403369267267	-0.0325126604735816	0.699878478427342	-0.108146941937586	0.198557106913282	0.279510827016193	0.000722828990592875	-0.030375325929324	0.71874901543779	0.0347792431002713	0.680065412912525	0.289157827694011	0.000460730000329418	-0.067008827278603	0.426514313938896	0.157903955276978
10383	TUBB4B	13	0.667559205903376	8.62895536413002e-20	-0.657047281553699	5.03706849472479e-19	0.173459764264617	0.0382836817342311	0.0226289235550398	0.788497693926217	0.508592594743965	8.86834541533101e-11	0.593776305076091	5.45263426719519e-15	-0.347176576400468	2.15598750116659e-05	0.43225084817912	7.01220349629487e-08	-0.539345189520462	3.65382548409494e-12	-0.638530034111431	9.55431581629155e-18	0.195153296243835	0.0195060323636505	0.157772851826481	0.0598448897144005	-0.588955424278426	1.01971484090963e-14	0.610338788972979	5.84960424989185e-16	0.664506024948171	1.45108474227799e-19	0.246268669018128	0.00302779977788381	-0.396072857123983	9.75401845216646e-07	-0.111128145361371	0.186390457521929	0.611228840430566	5.16913744002224e-16	-0.341677618120075	2.96148091473951e-05	0.0213594302027752	0.800106876597234	0.462122503167921	6.24864555563053e-09	0.0914819130451108	0.277194325941856	-0.0474889187063164
10384	BTN3A3	0	-0.220691105903085	0.00808116435872635	-0.112517727206798	0.180909422851825	0.381060420240567	2.66325274443817e-06	0.239534948192672	0.0039597471236533	0.135998712852585	0.105324996392275	-0.221590555597179	0.00782031765395273	-0.33823914562523	3.60087123616294e-05	-0.354066802099404	1.43624597452151e-05	0.203864267669076	0.0145992640085045	0.203376769019327	0.0148422752682699	0.259527767327107	0.00174761714610615	0.151110753560263	0.0716206674865594	0.128110571122419	0.127302911743042	-0.150916440603775	0.0719904736925774	-0.0981923455514739	0.243321052981429	0.0459939440169178	0.585430878368021	0.517284572187513	3.71819503177042e-11	0.279263960734907	0.000731054555706347	-0.219852923403199	0.00833114912590834	0.110987955392557	0.18695008898021	0.0323759604498866	0.701080076693124	-0.064407939123052	0.444723574488943	-0.0882356003481956	0.294671227015264	-0.0365533726439348
10385	BTN2A2	0	-0.043619331199852	0.604960949457782	0.0136299208479314	0.871646730673358	0.144212839998767	0.0857248243522112	0.0217722820531469	0.796326524470506	-0.0261833578407302	0.756247193606766	-0.172322627792402	0.0395887063448671	-0.044471347618729	0.597920284685745	0.0125696467885268	0.881555390407542	0.0856481145566634	0.309113589682986	0.0406471572949011	0.629804139633889	0.200391913182225	0.0164084741939	0.0172089572269065	0.838354929836226	0.12631168264656	0.132777478280348	-0.24480442849782	0.00321169358612854	-0.0567140520914226	0.501080320140962	0.0962826829247018	0.252653437220331	0.126025231305224	0.133665636891236	0.248258513661795	0.00279312633006661	-0.0716335568249437	0.395220856063548	0.159752407417552	0.056669265278428	0.109513165244329	0.192911924033877	0.0305627265351942	0.717087454295584	0.00190303628916867	0.982003409579031	0.0827006913525473
10389	SCML2	0	0.30957561680066	0.000168323817260125	-0.187082451617421	0.0252642726245255	-0.127444360721714	0.129309772156736	-0.170503158985784	0.0417544103175708	0.168244604005209	0.0445799349316104	0.398595662559056	8.19869465928166e-07	-0.124138196773526	0.139630542191167	0.0342831972541386	0.684383471207667	-0.327222820896027	6.633555113602e-05	-0.26904083419593	0.00115751764005091	0.0483613458276184	0.566253614794295	0.07252303248251	0.389363619517782	-0.113197906490752	0.178270107941225	0.261326743115978	0.00161848281088566	0.160726917480345	0.0551576703032267	-0.178475851369968	0.0329507233085763	-0.247301560160206	0.00290385260556662	0.0345451071065341	0.682102274149081	0.11981588872157	0.154054695386708	0.115639788060109	0.169028337976253	0.0421457997083613	0.617223449479143	0.163527789910792	0.0509972878814531	-0.147895222293945	0.0779418796387578	0.0365002309739876
1039	CDR2	1	-0.746761737852811	9.49057485590254e-27	0.67674111099526	1.74091043122588e-20	0.0735092656001386	0.382930684385386	0.0863097451928151	0.305377314335711	-0.444826873150616	2.60637744690077e-08	-0.67293380106974	3.40454013826854e-20	0.291900409628595	0.000404171857205796	-0.517637993796401	3.58720031676116e-11	0.728172843254735	6.74864354107452e-25	0.440283718483852	3.74388826512758e-08	0.046170770083215	0.583988229767701	-0.4119504899989	3.19073649340629e-07	0.755772466433057	1.04821324263989e-27	-0.571015188214406	9.58774883596742e-14	-0.7208606995247	3.28395722034299e-24	-0.0946706659882933	0.260721009215233	0.256997216195206	0.00194515033883212	0.167562275759093	0.0454643022739423	-0.519069563095007	3.10082856175158e-11	0.211096943034982	0.0113808101183021	-0.00108816308773319	0.989708902918483	-0.640700474292429	6.83763948677259e-18	-0.244059675142041	0.00330903803328344	0.163554671947005
10390	CEPT1	1	-0.63985099469232	7.79668797730302e-18	0.860096897032277	4.72102892500038e-43	-0.389274610603602	1.5466577605774e-06	-0.152694738865246	0.0686632175872889	-0.740267948966792	4.38721181876666e-26	-0.575998860107833	5.21539092492457e-14	0.612232600353229	4.49412726017246e-16	-0.327989088774964	6.36231568978278e-05	0.578823174515903	3.67651348855246e-14	0.660016046524951	3.08240809623104e-19	-0.37203267704116	4.75909076605843e-06	-0.414860752791813	2.58338673312443e-07	0.535957080202713	5.27554191986506e-12	-0.515320334993828	4.53500231454733e-11	-0.767749989403553	4.8117090795856e-29	-0.271927138874717	0.00101848289311637	0.142863907249981	0.0887267850832157	-0.108861301659251	0.195590672950484	-0.48900664311593	5.76169287161609e-10	0.162532513675529	0.0524448424244753	-0.0267847539298873	0.750830165282969	-0.599515970093245	2.5524390598882e-15	-0.0932043181177959	0.268211136003045	0.0245037326224124
10391	CORO2B	0	-0.116932930573593	0.16428058081574	-0.0375436645151765	0.656194293133162	0.0447859083774423	0.595330240532583	-0.0478535918476621	0.570341484782492	0.208228818448587	0.0125737684971807	0.048965001360477	0.561411826508564	-0.186384988542142	0.0258240768722324	-0.234817807263614	0.00475839999648423	-0.0510265517884062	0.545027591991126	0.0609153124646053	0.469852247396017	0.12018889601922	0.152767400663337	0.0495644843015969	0.556623198946866	0.132296323004424	0.115237874169794	0.0321489430386555	0.703077202183092	0.0400721592607149	0.634659699527496	-0.238012450306912	0.0042032654909665	0.171805741882665	0.0401941406443539	0.0696284110708591	0.408616641146416	-0.0101869840201532	0.903887006942943	0.0839124833567971	0.319056279003102	0.0631576844042238	0.453630587892836	-0.0272930180191869	0.746261459448913	-0.14679192099828	0.0802116156518559	0.459133328784116
103910	MYL12B	12	-0.259665613134658	0.0017374003660349	0.410279798088439	3.59868485668536e-07	-0.137375944575725	0.101813200632822	-0.0540771969890154	0.521221738807022	-0.379184731035326	3.00895427155621e-06	-0.322926731829121	8.36582691406936e-05	0.367466506812584	6.34147835948392e-06	-0.0122685132858558	0.884373012791658	0.302716006533634	0.000238043924910754	0.119069578142834	0.156654764744288	-0.0645793938148364	0.443509847505865	-0.357631727989982	1.1596505957074e-05	0.445352934474641	2.49848022236104e-08	-0.40615261196833	4.83077300196722e-07	-0.354190538243463	1.42568291267539e-05	-0.0207376065809609	0.805809444308227	-0.0463142148211077	0.582819129624214	0.371620558317473	4.88487778880872e-06	-0.332558568087827	4.94867622420284e-05	0.0914255523246267	0.277491661240936	0.188861489136284	0.02388320718923	-0.205546787207848	0.0137870077411068	-0.0378182815087135	0.653841302314848	-0.0274900123864749
10392	NOD1	5	0.482427086928921	1.05255284610726e-09	-0.442020223194774	3.26193895211013e-08	-0.0953744066312566	0.25717761357641	-0.346414320754253	2.25377722831981e-05	0.446678564658878	2.24527081640084e-08	0.659577888282054	3.31528359238612e-19	-0.360867474614864	9.52869695694159e-06	0.0734907691594408	0.383050735727309	-0.598636961393684	2.86990090187648e-15	-0.510562189188864	7.29843813365638e-11	0.239891495914076	0.00390458291541307	0.119012269821648	0.156855773826887	-0.278153032667614	0.000769145832519881	0.531942338920381	8.10970686697407e-12	0.353734898916722	1.46494558651596e-05	-0.284338709829836	0.000578124030316519	-0.296353356748886	0.000325833595771269	0.0578833058872533	0.492281448973729	0.365239282169056	7.28305051994578e-06	0.0730996708848277	0.385594500700816	0.218936157796791	0.00861238537907712	0.476247954994015	1.83238486244196e-09	-0.284808932335703	0.000565560826450774	0.0726220982588542
10393	ANAPC10	1	-0.575287899444857	5.69224079462243e-14	0.564477509778799	2.09858453211675e-13	-0.0807532140026566	0.337679868087108	0.0155321806335072	0.853920243234865	-0.424683542481174	1.24799436981323e-07	-0.524759034557726	1.726058313423e-11	0.2455061778488	0.00312234031842519	-0.438495108059307	4.3113862344848e-08	0.528575484315455	1.15804180808527e-11	0.423160999314387	1.39910239977342e-07	-0.0833290896761568	0.322444283493611	-0.193946254142507	0.0202874879738947	0.615794727929858	2.724116210252e-16	-0.437215095507149	4.76722413771707e-08	-0.60057794061888	2.21431207772199e-15	-0.192910022145175	0.020979769728368	0.224921261825988	0.00691818671764583	0.276108113999737	0.000844064078656865	-0.453683011533471	1.26691836718019e-08	0.396191726688108	9.67482238622724e-07	0.132398342339917	0.114955328225119	-0.411555819840811	3.28292007437286e-07	-0.257351793298883	0.00191630220760064	0.125890300379065
10395	DLC1	3	0.0266319076735778	0.752205776623103	-0.192133716348358	0.0215116563600938	0.580748334170421	2.8912796108779e-14	0.705803285851853	7.32530161351807e-23	0.213183601787527	0.0105765112587476	-0.21475986827137	0.0100025348308158	-0.256729580654296	0.00196718558357433	-0.0584659929446668	0.48792741643503	0.252122295540333	0.00238381309423149	-0.149981973617816	0.073790570872897	0.208317626504285	0.0125352476572752	-0.0818151062197793	0.331344491610296	-0.0197085187497489	0.815269262731022	-0.0433978770713663	0.606796946083249	0.139097370533321	0.0975541652990913	0.401997452995109	6.47190577250312e-07	0.0855209191870713	0.309835282043623	0.18417931321386	0.0276647811586585	-0.0746953634086702	0.375279996724736	-0.051776041719347	0.539129773160316	0.0957398146989561	0.255350852782288	-0.0182679893918255	0.828555806517605	-0.05293509118631	0.530071825750501	0.0916691279813242
10396	ATP8A1	6	-0.358071646810129	1.12923777415461e-05	0.426845254790757	1.06002754512556e-07	-0.208617891425961	0.0124057711325219	-0.0243092268114776	0.773203339830673	-0.420064268517586	1.76220316935328e-07	-0.37320486415927	4.41788036545466e-06	0.442265587775194	3.19884031123986e-08	-0.0130668653039455	0.876906315967261	0.352965121911476	1.5336041640498e-05	0.293750599835908	0.000369718675224039	-0.316158108544998	0.000119736508042386	-0.342924878838082	2.75718235583845e-05	0.152487953240536	0.0690435764297132	-0.231805387546465	0.00534108668143299	-0.343143155575986	2.72282124917957e-05	0.090847708687596	0.280552515834604	-0.0432308288003144	0.608183510788738	-0.272743614182796	0.000982026409213544	-0.182762843873548	0.0289049686690614	-0.0902955264908256	0.283498560966001	-0.0103067668737703	0.902762389450206	-0.415720721301662	2.42619636336392e-07	0.125622781803435	0.134921127480652	-0.0528354111772709
10397	NDRG1	3	-0.0668212737779951	0.427812841115165	-0.0210823426146373	0.802646685422764	0.330799297296269	5.45390370893363e-05	0.553503010179167	7.52529445184916e-13	-0.0784772736540654	0.35151583023688	-0.3102631982601	0.000162500684188436	0.121071345297598	0.149754215276533	0.214254527238521	0.0101834845783666	0.312121399200119	0.000147688176574775	0.0908158482651768	0.280721938740243	-0.174666687595484	0.0369383396798794	-0.153394023917349	0.0673895655484049	-0.255999381364422	0.00202846290480129	-0.125453498962188	0.135451912022393	0.096931847675379	0.249453725502927	0.642020893608025	5.57115265713653e-18	-0.0150098867774599	0.858780442899193	-0.300747272226131	0.000262528860847764	0.00475163254244989	0.95508459379428	-0.418680240866497	1.95217058910763e-07	0.00409370313486968	0.961298538968625	-0.183383681113487	0.0283556855689753	0.333747660395475	4.6324210576598e-05	-0.13012500345715
10398	MYL9	18	0.39789658559174	8.60421815892018e-07	-0.414382048572293	2.67505562355577e-07	0.00477796276535968	0.954835966467381	-0.0202330073614631	0.810444516314425	0.215730675304202	0.00966284753528325	0.370022139375595	5.40318433895734e-06	-0.152391266879754	0.069222006677371	0.333933012550188	4.58486670735332e-05	-0.399524312362269	7.6880906067251e-07	-0.17677070268885	0.0346882550872097	-0.0767311830750039	0.362368037509967	0.231381704523589	0.00542795937047289	-0.500919746980763	1.87225216492396e-10	0.352545236415789	1.57232290112739e-05	0.415149240013739	2.52960098876348e-07	0.172695670085014	0.0391565310155395	-0.083940915265347	0.318891754603152	-0.187872392413085	0.0246428226907715	0.802260095203829	2.13973708303396e-33	-0.177752963150947	0.0336781252991582	0.0685513667813622	0.415921116724491	0.358048184841046	1.13084056618664e-05	0.296898760582354	0.000317271527294111	-0.23052146137046
10399	GNB2L1	2	-0.177625560115506	0.0338077218831823	-0.0647428982681687	0.442354146221862	0.449672884432197	1.76081485012244e-08	0.322335199754713	8.6350562097911e-05	0.170221152118263	0.0420988024563305	-0.236428569528431	0.00447078485030422	-0.143339830691548	0.0876582227937379	-0.0606507206589249	0.47178703951059	0.290244258560564	0.000437504238172963	-0.0364099359258841	0.665943930536068	0.118985118726141	0.156951073875195	-0.306722373033675	0.000194624757154206	0.0156351628020555	0.852962584805666	0.154524176858852	0.0653718598391547	0.0771329171494823	0.359852994689618	0.371051894080954	5.06362568342193e-06	0.0984984335717521	0.241847803905776	-0.0380345382282554	0.651990749083653	0.0266079520691247	0.752421447011725	-0.157452725146694	0.0603719014150443	0.00336078097654327	0.968223491171168	-0.254316407159806	0.00217634701973572	-0.0105380092953616	0.900591848008148	0.244701140887519
104	ADARB1	0	-0.482849770721128	1.01297395461599e-09	0.241777074611677	0.00362417152773618	0.11442976464401	0.173562451574375	-0.0713469548108689	0.397119309049391	0.0977674467131099	0.245376481435082	-0.24734801603167	0.00289838712518348	-0.174396772863658	0.0372357006016855	-0.573027241128791	7.5074939286773e-14	0.242492822333689	0.00352256634595037	0.188942021303458	0.0238222535801549	0.321909878162752	8.83361830206297e-05	-0.00264685687576932	0.974971226146637	0.576269743057936	5.04412397068228e-14	-0.285115130797005	0.00055751568552214	-0.345731317159477	2.34493280203697e-05	-0.437043322253847	4.83180484089782e-08	0.334472826608019	4.44896672349047e-05	0.204829308689763	0.014128420742489	-0.290007817708362	0.000442464839185381	0.323441715717335	8.13784828947951e-05	-0.101198562046565	0.229120389677565	-0.218311835839049	0.00880868300051448	-0.456553744702635	9.98312631588823e-09	0.502355273698294
1040	CDS1	0	-0.331109438163322	5.3614643674874e-05	0.196774609285838	0.0184973995475518	0.0605172164280008	0.47276491796073	0.0304310294138187	0.718254990504924	-0.00837474285899936	0.920923785455819	-0.277556041582125	0.000790360293161345	-0.0411834881954278	0.625289319278325	-0.257597159738053	0.00189656751031103	0.207448063185314	0.0129169108355317	0.122220195742276	0.145898869420363	0.0689298180494047	0.413345825186407	0.198331484381725	0.0175716718708944	0.379067768990025	3.03186476362112e-06	-0.409601341431367	3.77817885689486e-07	-0.188362110590262	0.0242641751890848	-0.189403802775674	0.0234753092954021	0.193904643328138	0.0203149023894418	0.257129044153418	0.00193437916451347	-0.317560093382799	0.000111243756868681	0.208463973975811	0.0124719943841553	0.0526441668935464	0.532338183221605	-0.207133734153657	0.0130573559140429	-0.190985565655239	0.0223195889159514	0.126934494956655
10400	PEMT	4	0.516993611447514	3.82950286235437e-11	-0.708741684507027	4.05903514145729e-23	0.349358062741893	1.89773844259166e-05	0.0770182072770868	0.360570023303503	0.76753233773779	5.0971739321182e-29	0.512613605506683	5.95011854153876e-11	-0.669181750322056	6.52995732629772e-20	0.105796009972466	0.20854905787014	-0.552733750601563	8.21565340478176e-13	-0.525495529017409	1.59872692276655e-11	0.542027951254181	2.72376334307303e-12	0.443177689816776	2.97439487642841e-08	-0.270869007799951	0.00106757297001582	0.373573623259724	4.3154239542768e-06	0.635327533707486	1.55768254945282e-17	-0.0409040541361443	0.627639867202729	0.019391958977152	0.818184650996614	0.322529424521852	8.54577656400334e-05	0.248192667226445	0.00280062121666793	0.0165021301363274	0.844909058358337	0.0854703852685145	0.310122311218991	0.58277791627227	2.2404767064093e-14	-0.134728001806754	0.108648868595286	0.180560991343467
10401	PIAS3	0	-0.307580235811803	0.00018634074141023	0.140481512060413	0.0942328370645548	0.130895731495527	0.119171714045008	0.0947125606958936	0.260509135046317	-0.0112540262787816	0.893875735498826	-0.270252711750227	0.00109715338926661	-0.00458941604729541	0.956616443379136	-0.153239498798372	0.0676693436188909	0.266837727766567	0.00127509067869768	0.0867464966174925	0.302927255031736	0.0141330808618473	0.866951377080382	-0.0568238744684352	0.500250391740924	0.219157834625838	0.00854362276520117	-0.200314931386772	0.0164506991642659	-0.0945046197905839	0.261561914653827	0.0285449465439736	0.735045941314775	0.0879469775259618	0.296259666882577	0.0959237770182853	0.254434567101614	-0.0723790795069662	0.390307996140091	0.131032837506755	0.118782087085971	0.152372959838103	0.069255833636973	-0.085619517338473	0.309275751252198	-0.119005480509304	0.156879600168351	0.00676084597964105
10402	ST3GAL6	1	-0.481875378715324	1.10646222718412e-09	0.74964378245501	4.73897662002266e-27	-0.314795238764976	0.000128568728006058	-0.0969565958570888	0.249332299477784	-0.755866777353226	1.02380132342779e-27	-0.549095004043091	1.24061313516664e-12	0.710060932178113	3.10648311838615e-23	-0.0235064063652753	0.780500253673368	0.582882691647636	2.21106868322336e-14	0.403636458690456	5.76947262407424e-07	-0.389664399548946	1.50672878536606e-06	-0.521298090026754	2.46822126604072e-11	0.354048943177514	1.43777663179266e-05	-0.466236534092891	4.39647863751127e-09	-0.628534016191884	4.31188911490521e-17	0.0845248418452838	0.315524953905263	-0.146705533563766	0.0803915534562437	-0.178426050366954	0.0330004049345567	-0.304514044930657	0.000217550842243842	-0.0112205490468773	0.894189582099695	-0.00379377384359791	0.964132075425709	-0.537921017637153	4.26596657891957e-12	0.0705350546939933	0.402526803312866	-0.187329332125825
10403	NDC80	9	-0.519435564558022	2.98711856579618e-11	0.354001166483881	1.44187905847928e-05	0.0651116373661632	0.439754047853751	0.173351378959706	0.0384064887466179	-0.300383123429571	0.000267306122874587	-0.509795083203372	7.87496503243175e-11	0.129937771929237	0.121921745066241	-0.343043694217973	2.73842819001583e-05	0.471228693048847	2.85170033961755e-09	0.557875413559558	4.54984461144728e-13	-0.129276458633011	0.123848646833669	-0.0782782606866638	0.352742336621388	0.344147478371817	2.56984733684557e-05	-0.374725084253224	4.00980231014075e-06	-0.413499750888944	2.85221329010029e-07	0.0165777831683645	0.844207041570979	0.47401635800624	2.23255762396504e-09	0.107499171942999	0.201275035514951	-0.282801264097134	0.000621017033917072	0.0529238144211686	0.530159583538595	0.0536290406437115	0.524685475164841	-0.357127455243555	1.19546347082341e-05	0.0545722673902311	0.517408993849763	-0.00104908281533544
10404	CPQ	6	0.0718301572353965	0.393921718169794	0.145953071609979	0.0819726229306167	-0.477537532307499	1.63366140799012e-09	-0.146013507378849	0.0818447210043745	-0.389229912494916	1.55130030416688e-06	-0.0177144168288411	0.833674769044245	0.606258763065292	1.0260888097468e-15	0.667398078790339	8.87028402985403e-20	-0.116502976431333	0.165847995127278	0.100457677546956	0.232564727686265	-0.596696244114993	3.71298185755396e-15	-0.0558010941393584	0.508007390605315	-0.382143044455967	2.48124568846165e-06	0.00333315553255733	0.968484557426755	0.0985929711558888	0.241394037654688	0.334320014040356	4.48704924468699e-05	-0.29230875325397	0.00039632219160982	-0.537761396775981	4.34047627754277e-12	0.14837933356033	0.0769624245255898	-0.37953551030655	2.94122492868486e-06	-0.0249340018566421	0.767538353252072	-0.0669968199415255	0.426597378585049	0.639636640474995	8.05872183498471e-18	-0.354006965693554
10406	WFDC2	0	0.144533537844701	0.0850232168032579	-0.0544036142856241	0.518706256259882	0.0323907994615596	0.700949605369329	0.0226797639284157	0.788033719962714	0.0291170781666377	0.729938833017148	0.10676999416252	0.204366540327853	-0.0750610437431367	0.372940222686915	-0.0120217747040196	0.886682757530603	-0.0424405185735687	0.61476223467676	-0.087130300109666	0.300784923071889	0.13577431968205	0.105906078370859	0.0645712492764066	0.443567460268863	0.0100843141029231	0.904851106394583	0.00175672655465924	0.983386822088769	0.0244901959836977	0.771561203656868	-0.0045257601405873	0.957217605117074	-0.0553832732861166	0.511194106068648	0.152620282552573	0.0687999748297984	0.0282621380576147	0.737574722076539	0.0334778991920362	0.691415289337096	-0.0724521350953527	0.389828556592561	0.190216031107988	0.0228755899058411	-0.027461721733209	0.744746947959884	-0.0198372199177212
10407	SPAG11B	0	0.0607593616179559	0.470992091785272	-0.078689490076692	0.350210900097728	0.201042944323766	0.0160551307022446	0.339689718762271	3.3167567024443e-05	0.0784669335623027	0.35157948977273	-0.0436793267191268	0.60446397269171	-0.101739551554661	0.226628149968051	-0.0549531276198673	0.514485580626483	0.0952143336591069	0.257980675303092	-0.0393384048606025	0.640878508073346	0.00342016321911344	0.967662327930712	-0.0472315618324841	0.57536825995188	-0.0526603038036171	0.532212346491987	0.116464399517357	0.165989170980071	0.0771973719581064	0.359450489512977	0.132505666019612	0.114658673939869	0.00813446388742935	0.92318550366021	0.0146936388145621	0.861725872472964	0.0652247889500898	0.438957922948823	-0.0210949836787551	0.802530771206866	0.146815908912275	0.0801617082990782	0.00896426212434791	0.915377425484765	-0.0672266006195582	0.425009416224837	0.00208214625254875
10409	BASP1	6	-0.0645250450881667	0.443894379088064	0.185574007863196	0.02648830500401	-0.346368409725223	2.25979851206017e-05	0.0521180541710078	0.536448992516341	-0.385414188184717	2.00037406526973e-06	-0.150186883396508	0.0733927611196935	0.617000088870548	2.29630901251244e-16	0.593497507043265	5.65525985226396e-15	0.0469288172440547	0.577822282683273	0.233821078837243	0.00494456604968835	-0.743672623209429	1.97734940921792e-26	-0.187577024838362	0.0248736388373204	-0.33843859708049	3.56049388937622e-05	-0.031597705477411	0.707934989618824	0.115678811650908	0.168883589019728	0.444606575988888	2.65287770759208e-08	-0.182299006740835	0.0293212376200178	-0.619813516624577	1.53676597042311e-16	0.0741225347956863	0.378963178940003	-0.520586443101541	2.65525599176522e-11	-0.0350049975914171	0.67810365082011	-0.240758493221297	0.00377331341102042	0.703619285962476	1.13074143246445e-22	-0.265943583945129
10410	IFITM3	20	0.164980607165675	0.0489438291086799	-0.141061710358381	0.0928675735082347	0.0615064663639778	0.465545228871828	0.0998730584335241	0.235308131641277	0.0829745305038892	0.32451465484258	0.086556918568185	0.303989144748381	-0.0499662127573997	0.553425282308932	0.135114506806125	0.107629290245431	-0.101967862533011	0.225582124494866	-0.153765055364567	0.0667216322145207	-0.0174611956215617	0.836018681544068	-0.0153139618383077	0.855950219719869	-0.158880956685373	0.0580497329812186	0.0582860888059204	0.489269522929672	0.139172710823669	0.0973710314060136	0.103756143998319	0.217506821938412	-0.115369030253734	0.170035187828923	0.0373817695239874	0.657583036705769	0.1333578917522	0.112324138751055	-0.0838547465417997	0.319390548615808	0.531620653052096	8.39192542132391e-12	0.228286209040447	0.00610190143412356	-0.0231547271475425	0.783702776384562	-0.111778854096313
10412	NSA2	12	-0.676482723786508	1.82256247501226e-20	0.712988915614249	1.70663241980828e-23	-0.196172215582414	0.0188667544892451	-0.167118356274157	0.0460474845975811	-0.496728317468058	2.79427200960318e-10	-0.524586773244556	1.75722823985332e-11	0.333607184976743	4.66876952832381e-05	-0.553605390976292	7.4377732369167e-13	0.558327305227469	4.31747128414588e-13	0.455967527469057	1.04827619716558e-08	-0.0952859615462259	0.257621116676188	-0.278073728095899	0.000771933525644383	0.82676550091152	4.78789606430336e-37	-0.577116950592918	4.54303684899928e-14	-0.735367305083166	1.35199425603666e-25	-0.39913296567519	7.89945887614375e-07	0.248358093217029	0.00278182623635807	0.354025756498676	1.43976621803949e-05	-0.528001027005529	1.23013492950014e-11	0.337007943414385	3.85979775112561e-05	-0.0239223068804969	0.776717660947914	-0.554438432186895	6.76144547451151e-13	-0.34506935909609	2.4365822880428e-05	0.21326493758771
10417	SPON2	0	0.400107521942174	7.38306932063784e-07	-0.432467041907239	6.89622948391295e-08	0.353157368130287	1.51617836525001e-05	0.208175668612195	0.012596872006172	0.48616383334179	7.4868641663266e-10	0.287007266497938	0.000510095419079994	-0.457293512091516	9.38523024819475e-09	-0.0268855534740301	0.74992340094717	-0.22424536356993	0.00709339328525999	-0.35913540600169	1.05878024410094e-05	0.356565183768673	1.23662577332606e-05	0.171628907876077	0.0404030437752032	-0.198853183966048	0.0172705862202469	0.190622384010946	0.0225805279616355	0.371853208782453	4.81348616212031e-06	0.0704717103992288	0.40295052354508	-0.0812848830675392	0.334498302172978	0.207135454678553	0.0130565835455512	0.187698840013244	0.024778222431427	0.0192195467478457	0.819773548033043	0.11075901807106	0.187866633529457	0.450922352557273	1.58988742427403e-08	-0.182381506540759	0.0292468275820057	0.0663164835662956
10418	SPON1	1	-0.477327579996669	1.66453462701082e-09	0.510538068107991	7.31592814292944e-11	-0.192082895694003	0.0215468776653023	-0.149697351500667	0.0743460252365985	-0.389407685665435	1.53291409441062e-06	-0.376090795687344	3.67390938883155e-06	0.314579598847523	0.000130020638327934	-0.303107085840629	0.000233439811508237	0.372010332209756	4.76583142245919e-06	0.347051382536674	2.17176951674926e-05	-0.149590436185305	0.0745555471767423	-0.179971482165937	0.0314879233116664	0.476904893479271	1.72840492852641e-09	-0.401586184069454	6.66055771790523e-07	-0.508835253367329	8.65859212118152e-11	-0.20515731739633	0.0139714321959519	0.108483966141078	0.197153557939288	0.0781189482765265	0.353726098521075	-0.290244653618147	0.00043749599289569	0.176004433504926	0.03549393374398	-0.0625201338289445	0.458210651597958	-0.379680254090977	2.91370130590515e-06	-0.122291829023352	0.145660993303437	0.0845679430288786
10419	PRMT5	0	0.438907590187102	4.17361941619575e-08	-0.377066721332271	3.45042274887819e-06	0.0245782832188199	0.770762255152881	0.0831712417297278	0.323364947212501	0.223940610316618	0.00717367257754111	0.330141692109923	5.65487055619799e-05	-0.0653894865944172	0.437800589530119	0.43526299630888	5.55247870513339e-08	-0.356726237938296	1.22470073068043e-05	-0.278900299366126	0.000743328496773761	-0.0698307736715437	0.407252707212152	0.152977514351246	0.0681458435062479	-0.455431779096479	1.09603399973072e-08	0.265344115044833	0.00136089750805075	0.467223256839694	4.03816851077912e-09	0.285482766742193	0.000547995672820643	-0.240361093092086	0.00383298192450859	-0.2051868034784	0.0139573947475613	0.34678867851851	2.20524046362121e-05	-0.162012221189115	0.0532149943864219	-0.00345912310645301	0.967294164896941	0.286291890056909	0.000527568630462844	0.296724899726047	0.000319978005498207	-0.0429220525919081
10420	TESK2	15	-0.149200359084253	0.0753240315475319	0.0617156095292392	0.464026671552115	0.220717375523757	0.00807343807477067	0.462965025310425	5.81677288922612e-09	-0.101394107777635	0.228217328656975	-0.335313837338618	4.24474804317659e-05	0.23366475902721	0.00497434687006894	0.274597483522127	0.000903645391230916	0.333429174234695	4.71521474792549e-05	-0.0234056937474655	0.781417006716726	-0.255484996138486	0.00207266413227393	-0.324551327135811	7.66623177861509e-05	-0.0456702716271154	0.588075816577421	-0.0261842479381092	0.756239167286317	0.0917207077330921	0.275936929208152	0.585336113274537	1.62049389217961e-14	-0.133047800894947	0.113169253504214	-0.133458720482846	0.112050405599278	-0.0470903889050614	0.576511989734013	-0.316543543691428	0.000117343300251002	0.0263041046447427	0.755158615275242	-0.35046765947921	1.77784879521847e-05	0.250193625917292	0.00258079831154482	0.0049661448615885
10421	CD2BP2	0	0.266916345682521	0.00127071408991405	-0.34728797375423	2.14203554345721e-05	0.315922162003654	0.000121223909424596	0.186808877859656	0.0254825999981181	0.318799096962066	0.000104209594442785	0.0478840251065106	0.570096078537298	-0.234857587592069	0.00475110193704195	0.275005657301372	0.000887177396028016	-0.145656507641052	0.0826025758834559	-0.434504462223596	5.88988195538055e-08	0.4183621127922	1.99852448666227e-07	0.130570570431291	0.120099715929645	-0.0839128795794625	0.319053985838999	-0.115859742392414	0.168213670486086	0.315308125795083	0.000125175952880483	0.294035910633438	0.000364654220368791	-0.187736825629951	0.0247485329631992	0.38229964951292	2.45591679082056e-06	0.0662049541134634	0.432095934248994	0.0286119298844211	0.734447413052857	0.210454111084706	0.01163918081571	0.307042438839397	0.000191494778812241	-0.00550644090659736	0.947959003836638	0.0560023138959915
10422	UBAC1	0	0.197865261275119	0.0178445817993576	-0.214525805396541	0.0100859915338757	0.187973316019003	0.0245643774633919	0.0925521665770275	0.271588867346338	0.281482471394307	0.00066012361204259	0.129473897583495	0.123270913061122	-0.241262201802696	0.0036988836872321	0.0013339211003812	0.987384866842608	-0.101088137880293	0.229631456071101	-0.195712504709028	0.0191529009264695	0.185693229194716	0.0263897514057415	-0.0761681233325614	0.365911335062453	-0.0885227085781432	0.293096735195417	0.367747020029806	6.23141181817489e-06	0.234814348495325	0.0047590350127231	0.0501951840276905	0.55160657432142	-0.0451685630241847	0.592186369052898	0.128799144811136	0.125253968408236	0.109970926295392	0.191046819884916	0.0928620549589175	0.269980265177301	0.00362769860607234	0.965701241086539	0.0520759950290163	0.536778304615019	-0.154912570982247	0.0646899298713322	0.0297421765777775
10423	CDIPT	3	0.126415371545326	0.132457101715549	-0.291120337228762	0.000419568145970824	0.507224316170808	1.01462578626276e-10	0.59442684977004	5.00693059826874e-15	0.186111486992478	0.026046475937316	-0.0938453264642681	0.264919054717762	-0.15402744964075	0.0662525317294166	0.165906969216317	0.0476706836911989	0.149351034638525	0.0750264332929679	-0.106930409852007	0.203683509017298	-0.00624144442545528	0.941024327113213	-0.124124521022156	0.139674498945489	-0.294603171802544	0.000354775050674065	0.221437619763243	0.00786413653311467	0.306055637359236	0.000201298190193327	0.626962392115062	5.43779209158122e-17	0.0195306164670806	0.816907362551531	-0.122987607460704	0.143365749375749	0.225808696636878	0.00669398993792272	-0.321960606272442	8.80971364863848e-05	0.0328905619867844	0.696560583779929	-0.00919327886914965	0.913223856644938	0.207051147548338	0.0130944772804144	0.0604219839764816
10424	PGRMC2	9	-0.665366145572637	1.25420508421311e-19	0.624104665162374	8.26365035105916e-17	-0.0860869589595784	0.306632080410309	0.0637275330195322	0.44955860264016	-0.512034255272669	6.30430029192517e-11	-0.566449235371812	1.66000000129112e-13	0.291855075688631	0.000405052124522039	-0.491819317927816	4.4358408531961e-10	0.588360369589459	1.10084192209067e-14	0.847839211378815	1.12004495495208e-40	-0.143123630097151	0.0881423650085426	-0.256841786215492	0.00195791990885165	0.51743162056051	3.66313902331064e-11	-0.47771771442861	1.60760664153806e-09	-0.679440905401818	1.07539974060525e-20	-0.172400637853877	0.0394980007603393	0.588279921263552	1.11228086105818e-14	0.0166012651905409	0.843989166728454	-0.490771060692939	4.89130080462312e-10	0.0727972459916188	0.38756850248334	-0.14205413628481	0.0905687574302288	-0.499507951101597	2.14389542318038e-10	0.0577684893097701	0.493141821515761	0.0953779985247095
10425	ARIH2	0	-0.124654816276955	0.137977721189222	0.326547800273692	6.88142683148499e-05	-0.345178335342581	2.4212660296313e-05	-0.453043517929462	1.33558304570732e-08	-0.122975774969058	0.143404551779247	0.14741833822486	0.0789165055973024	0.0830470992083453	0.324090210288693	-0.361134706737753	9.37449342989173e-06	-0.0301011068893723	0.721182710548653	-0.0103491318652072	0.902364679021174	0.13998142499396	0.0954223216596109	-0.130305561230017	0.120860178204993	0.348134752709365	2.03872678995583e-05	0.0160339698627761	0.849256007212358	-0.384485413999129	2.1270509232538e-06	-0.602185324791428	1.78398037098606e-15	-0.174597871188649	0.0370139629956401	0.0127829431111947	0.879560530828759	-0.14501677148093	0.0839747058481826	0.319740306910347	9.91460488436244e-05	0.0113969916820917	0.892535630873372	0.0180136977726689	0.830906395911989	-0.472037276595987	2.65685840011703e-09	0.100858385701623
10426	TUBGCP3	0	-0.178249152993617	0.0331773914391537	0.335811250975348	4.12813873325337e-05	-0.350544755211403	1.76978971063358e-05	-0.379490292464816	2.94987374877317e-06	-0.312431229347157	0.000145344291127214	-0.0938720271694464	0.264782525873124	0.29689524946778	0.000317325974155187	-0.0469128167486389	0.577952116841757	0.119575597590763	0.154888278880872	0.113339212958889	0.177725367959568	-0.159333075989892	0.0573301178075428	-0.222227548498259	0.00764012658390983	0.137611257410307	0.101222510162565	-0.120187955024652	0.152770637933783	-0.298350269239565	0.000295489479399397	-0.153616329826182	0.0669887184170407	-0.148944894774036	0.0758307752387726	-0.162109561589817	0.0530702017970722	0.00505878138674667	0.952184567118053	-0.00348693782034148	0.967031325706862	-0.0645307746746449	0.443853831872902	-0.175701870129068	0.0358163791473216	-0.0645225522699461	0.443912020951028	-0.130866729768914
10427	SEC24B	0	-0.27197494373966	0.00101631466544394	0.21791806206825	0.00893451641592153	0.169694368646549	0.0427484908089812	0.202325292215585	0.0153784559097052	-0.200390745778956	0.0164091138174565	-0.372329296484912	4.6704625556557e-06	0.245172195997459	0.00316458254448516	0.0734478887382524	0.383329139278368	0.363566894476324	8.0754230639889e-06	0.00582906727516445	0.944914548651902	-0.102669956194341	0.222386807437741	-0.339546897002508	3.34376603371395e-05	0.0755844994836934	0.369606532127138	-0.201258139467234	0.0159397990523318	-0.174638446699937	0.0369693582331701	0.357914024980327	1.140046969887e-05	-0.120331199057194	0.152278434659249	-0.197109248657668	0.0182949344447741	-0.138494697084523	0.0990289375296143	-0.159511344224782	0.0570484022390933	0.0495305417063944	0.556893803097567	-0.3273157599153	6.60008949435373e-05	0.0774803480418508	0.357686683311344	-0.0400546308784233
10428	CFDP1	3	-0.205333277701222	0.0138878451315225	-0.0454802411811443	0.589631220968698	0.681264656452473	7.74425702439683e-21	0.756392845917122	8.97521801751993e-28	0.0304433004976831	0.718146175956429	-0.488523125079784	6.02519060302913e-10	-0.186023654249651	0.0261182441462791	-0.142247880107377	0.0901253055120469	0.50979217266009	7.877234182484e-11	0.128540708287692	0.126019979188856	0.196097061070736	0.018913279856389	-0.0965751090495511	0.251208593470516	0.132515421345884	0.114631738734208	-0.194806568052807	0.0197278003211224	-0.0494065416066572	0.557882920896895	0.539222161301099	3.70315077786826e-12	0.336533295325505	3.96420892496098e-05	0.288962021946904	0.000465035071978482	-0.208859126698965	0.0123025990466551	-0.0238983465801619	0.776935437400907	0.0367348430980844	0.66314404631873	-0.22593393183375	0.00666287705344743	0.0450699766002127	0.592995629134595	0.0829305075431718
1043	CD52	19	-0.0783516706628884	0.352289603372362	0.122792587406634	0.144006297807531	-0.0380421867296258	0.651925337999132	-0.32251526198708	8.55225740287803e-05	0.113237181757279	0.17811857760233	0.0888880895580009	0.291101090825285	-0.229773770884984	0.00576924886652374	-0.472994746493575	2.44269980429265e-09	-0.0374086857744007	0.657352066497657	-0.18688943032494	0.02541814743827	0.365122306878953	7.33598885934318e-06	0.0288851840290987	0.732007412872574	0.457168898041013	9.48347515457553e-09	-0.0544341223444726	0.518471468290479	-0.247536339412855	0.00287632611834215	-0.544659386796266	2.03671445617552e-12	-0.0796802802003198	0.344158782876482	0.435691797269852	5.37002494969153e-08	-0.153087692283753	0.0679451192847391	0.7968513994794	1.16798420939056e-32	0.016640865143034	0.843621770554672	0.0304861432082238	0.717766310088058	-0.660881072360107	2.66863351634987e-19	0.233418475480497
10430	TMEM147	4	0.128387565254497	0.126475598486583	-0.407256167060051	4.46676489254061e-07	0.385179302455574	2.03171548375619e-06	0.0688691674655315	0.413757911565465	0.595918384502683	4.11476358771753e-15	0.174057390671217	0.0376124514587452	-0.613551210859821	3.7366430606971e-16	-0.23901627563695	0.00404124522467811	-0.232112646609331	0.00527886502723497	-0.264100769271496	0.00143631025123623	0.533509049017527	6.86159637309654e-12	0.326887431977506	6.75564808922297e-05	0.112589814836531	0.180628347401692	0.0981428758891796	0.243559742570567	0.292984548927825	0.00038364016945178	-0.236043187942904	0.00453814217706751	0.249556290399635	0.00264905930691208	0.583688515111725	1.9971066368857e-14	-0.0151125544879428	0.857824645499099	0.163420921750427	0.0511511158092945	0.0833154673380478	0.322523670359066	0.288602560136427	0.000473035143658795	-0.375750619012521	3.75498633878727e-06	0.269025662460143
10431	NA	17	-0.176915898490429	0.034537346406885	-0.000790792441207401	0.992521132892029	0.232559876321965	0.00518945596104382	0.0800837855512286	0.341713062506596	0.159899317304211	0.0564392288879478	-0.113288857364157	0.177919349253908	-0.351940744210298	1.62968650179067e-05	-0.538296974012819	4.09534092901016e-12	0.177690840491736	0.0337412649445338	0.139419294804224	0.0967735463108256	0.296514219318833	0.000323286296735532	0.0673669847762284	0.424040936447682	0.39654300752436	9.44434678525446e-07	-0.023278519001358	0.782575064895228	-0.158471356400487	0.0587080680957147	-0.296785124229773	0.0003190380845641	0.425031270166516	1.215743477752e-07	0.604402564036562	1.32149988599828e-15	-0.155643037917024	0.0634231336976843	0.341064945788962	3.06697011238577e-05	0.0977155507645438	0.24562834891053	-0.0328398709537014	0.69700530850545	-0.427094177829972	1.04021148495376e-07	0.219786960988687
10432	RBM14	0	-0.254972659136477	0.00211755643461204	0.120706807245315	0.150993472880362	0.165021221433622	0.0488874250004419	-0.0423707471635684	0.615344513749297	0.122669110650903	0.144412981299055	-0.135405768031299	0.106865924018349	-0.192368379944082	0.0213496649456107	-0.372422055297128	4.64306931430939e-06	0.156271871797984	0.0623489016715864	-0.00251511794739748	0.976216579554785	0.470104717162692	3.1455417169002e-09	0.0401515953283174	0.633987970462215	0.390872222726519	1.3891351496138e-06	-0.309960712220019	0.000165038948780426	-0.244319213145391	0.00327481686783147	-0.262173259455973	0.00156077721448082	0.112538322663328	0.180829086752857	0.178691492586314	0.0327363293563771	-0.21242047617028	0.010864661279057	0.17894672285811	0.0324841035430481	-0.126486453532847	0.132237815984554	-0.0596351466684864	0.479253471591399	-0.364823431129523	7.47290615282904e-06	0.411493634235238
10435	CDC42EP2	7	0.439878374636778	3.86584638300284e-08	-0.33536440663871	4.23275335113371e-05	-0.103856468164928	0.217059962832087	0.0452547621866049	0.591479202631225	0.0616725495917812	0.464339100104625	0.284317095912318	0.000578707634395629	0.127972923027537	0.12771557897729	0.643765037544371	4.24394087954318e-18	-0.376404760908876	3.60055526083644e-06	-0.174684283232506	0.0369190244975833	-0.232916989064996	0.00511903746838768	0.0662859692851465	0.431531523236909	-0.579255937217909	3.48368933864803e-14	0.205531462128029	0.0137942241829558	0.453244315537806	1.31364646217447e-08	0.383980391136334	2.19909366530307e-06	-0.25036335391311	0.00256289012940177	-0.310765367973628	0.000158366893928712	0.251729715489377	0.00242276914571293	-0.500802229412005	1.89353073142442e-10	0.0701552831850358	0.405071112751863	0.259382706665531	0.00175842766016227	0.54916355007951	1.23107481508456e-12	-0.166231258296537
10436	EMG1	12	-0.140127275207073	0.0950741866651831	0.0573753276290416	0.496093986056263	0.247702712385781	0.00285696276052145	-0.0396896340346513	0.637898579061112	0.139237240157868	0.0972143925616452	-0.100905030797471	0.230480681639023	-0.305164523224054	0.000210549783265418	-0.459070458920632	8.08643978342752e-09	0.134617577184055	0.108941546621094	-0.194069102213669	0.0202067382974301	0.56093486012316	3.18553760553121e-13	-0.0407093385873955	0.629279993017621	0.577550887579105	4.30548060018499e-14	-0.178546322623091	0.0328805292294065	-0.2748067758118	0.000895166687890552	-0.318876547632995	0.000103783978011885	0.0725781976637852	0.389002083470556	0.735841966273504	1.21369052446455e-25	-0.240035029340404	0.00388257141866958	0.641421785425209	6.11452470172625e-18	0.120901369930564	0.150331092881848	0.0174073688765415	0.836517108961464	-0.604288073607748	1.34221259643009e-15	0.265106535531424
10437	IFI30	0	0.237183457878015	0.0043414362157987	-0.141078030250801	0.0928293995558775	0.404880249447902	5.28558706548268e-07	0.32137295951739	9.09037455908759e-05	0.066096256653336	0.43285386450391	-0.115198813033234	0.170670436498079	-0.123992771034664	0.140098511076823	0.103200635302512	0.219992988320181	0.15011858420826	0.0735251632003815	-0.187182334916442	0.0251849602075022	0.295887812730946	0.000333310690242121	-0.207116416821135	0.0130651321413252	-0.119619784123528	0.154734739552306	-0.035871862435318	0.670590904625324	0.0995576097077348	0.236797793760332	0.392850871412852	1.21514621784458e-06	-0.135655471737215	0.106214860856094	0.188233193938571	0.0243633658201479	0.0541939595643968	0.520321213614	-0.106376417107758	0.206049325414373	0.156912383377424	0.0612700742104356	0.137039217126474	0.102663183607088	-0.0585536232732156	0.487274396039485	0.00789486148950622
10438	C1D	0	-0.0633567067074273	0.452206093679212	0.241452027033491	0.00367117881936288	-0.46599610362589	4.48831689237455e-09	-0.32241148299464	8.59988749494109e-05	-0.25161608658855	0.0024341517093832	0.0774273640231942	0.358016524998059	0.293854071891285	0.000367874507332576	0.0544679982710092	0.518210825121788	-0.129152987273647	0.124211002233413	0.183987578276308	0.027829951087166	-0.306569118599089	0.000196140236517814	0.137037050288673	0.102668671266445	0.022410725998184	0.790489826188723	-0.141205940875653	0.0925306345255794	-0.132987565855413	0.113333990172794	-0.317787302862204	0.000109921525664328	-0.0699866972481204	0.406203609018404	-0.143731913120772	0.0867856409541923	-0.0804663508974756	0.339404450737075	-0.0158977732931838	0.850521473858257	0.104381236220143	0.214733212206023	0.0314764522736238	0.709005122618561	0.060460470761801	0.473180897018138	-0.0800003187829462
10439	OLFM1	0	-0.0805433997504811	0.338940695303567	0.137183932545788	0.102297204503477	0.0146461705610408	0.862168141454256	0.0738258526250622	0.380879410619393	-0.05387557414759	0.522778610744606	-0.13625387245107	0.104667287054352	0.0422651339044467	0.616226367911733	-0.0980999091274703	0.243767187892483	0.140896243155515	0.0932553231294494	0.0820062740139813	0.330212090916702	0.0242852182585549	0.773421272008486	-0.0939751404654647	0.264255726561459	0.0672700441446527	0.424709572290057	-0.168516220993103	0.0442319094572329	-0.0934946353500321	0.266716700225801	-0.0259807709285344	0.75807466620099	-0.0153476176993756	0.855637074811861	0.0095881449720278	0.909512205042146	-0.184899833937408	0.0270515453246414	0.0714691247601896	0.396309390242974	0.167907362386352	0.0450152234650383	0.00356274378926134	0.966315004233437	-0.104056600126782	0.216170497174126	-0.0922221055763054
10440	TIMM17A	0	-0.170417499843665	0.0418587685096417	0.177159076635769	0.0342858430254644	0.0489717790515392	0.561357576798678	0.22477402485693	0.00695602245865476	-0.1216810870226	0.147698561018006	-0.227083465670767	0.00638324597115387	0.064766775850488	0.442185514656267	-0.168378554819112	0.0444080178817465	0.284644790638066	0.00056991743362901	0.185678077653641	0.0264022589247504	-0.0603034328174314	0.474333115255703	-0.162239469138118	0.0528774734296337	0.162042877660999	0.0531693581030554	-0.153498416788959	0.0672010887963167	-0.164024828560315	0.0502868696543028	0.0460925403225161	0.584626271101138	0.0970769064602285	0.248742582340598	0.0087150879010652	0.917721243744903	-0.155345962664409	0.0639358616346627	0.0302115971329357	0.720201771548712	-0.0867298889561605	0.303020182433168	-0.124683655057379	0.137885898808915	-0.0295637513695744	0.725959831298725	-0.0432430963845633
10443	N4BP2L2	1	-0.577480894128661	4.3429636291e-14	0.843261876404299	7.63961260860274e-40	-0.360954589984963	9.47816650797763e-06	-0.240336400644406	0.00383671726051459	-0.692363245889581	9.96505628558522e-22	-0.505677555649845	1.18054896728488e-10	0.599462384146815	2.57077161211008e-15	-0.307331241749247	0.000188710754522742	0.564826366932094	2.0135425344832e-13	0.388264657624437	1.65484928795156e-06	-0.22105267413204	0.0079753949172919	-0.508018422226323	9.38441482804496e-11	0.59585829162023	4.14750697999808e-15	-0.523167369101301	2.03567246275176e-11	-0.783225533664156	6.75142394132003e-31	-0.256715139002356	0.00196838102968077	-0.101884607034661	0.225963170627339	-0.05822070457448	0.489757784000714	-0.473166997364204	2.40598017587815e-09	0.209681469219834	0.0119565268648507	0.0826001148960208	0.326710247129638	-0.502867908995931	1.55141793633813e-10	-0.240844589996694	0.00376049681349625	0.0422007958464703
10444	ZER1	14	0.650623944430078	1.4306911650481e-18	-0.657415957321279	4.74046808048841e-19	0.116252508147715	0.166766202327238	0.0594753092883131	0.480434368907459	0.423297056791437	1.38491712651962e-07	0.523000790858639	2.07102485376411e-11	-0.274985100443434	0.000888000147434607	0.530128389692239	9.83047642901411e-12	-0.54363134411441	2.28233589840501e-12	-0.473819275779372	2.27169114020054e-09	-0.0177501367259685	0.833344249149838	0.388283883839435	1.65272409208904e-06	-0.661369664696225	2.45945323265481e-19	0.493872462575669	3.65947246861035e-10	0.722342357937855	2.39292444583579e-24	0.34334389456179	2.69157685712284e-05	-0.273224161429579	0.000961132269144272	-0.151750918865586	0.070413218894192	0.530497215537223	9.45415677470708e-12	-0.259267334159033	0.00176706907649429	-0.0780672646884147	0.354045615391267	0.429555249550389	8.62458475638746e-08	0.327126431807221	6.66843080692018e-05	-0.186555863521284
10445	MCRS1	10	0.352037129616547	1.62040960620976e-05	-0.450286216848524	1.67481549155191e-08	0.248833079049979	0.0027284921397749	-0.0729142355110856	0.386804161347508	0.533486895506407	6.87787155379972e-12	0.369066321462337	5.73756600482453e-06	-0.560734610291041	3.26110104304891e-13	-0.0959608789862459	0.254250042955285	-0.39215821554016	1.27354950749845e-06	-0.321284492186675	9.133343214122e-05	0.643434725248391	4.46898007426459e-18	0.297277379170855	0.000311450793460404	-0.0312191263824688	0.711278060413336	0.0786013241637646	0.350752667426177	0.289198421925466	0.00045984209436892	-0.213005026808822	0.010643330198188	0.10852799821926	0.196970716866883	0.412826761348093	2.99482163580365e-07	0.0977119336520236	0.245645910587338	0.208307644025992	0.0125395724331012	-0.0496349960584098	0.556061253369633	0.545784355021404	1.79732126339648e-12	-0.233131584526985	0.00507713386656101	0.217458676010058
10446	LRRN2	0	0.420812440833581	1.66700891651754e-07	-0.374088717585369	4.17607388569844e-06	0.2408923606713	0.00375340243913957	0.173071914033174	0.0387246683391862	0.307111560618385	0.00019082499894771	0.329238623646572	5.94217803018951e-05	-0.286414141097011	0.000524544064255615	0.0859149871084879	0.307602959920104	-0.208866916363333	0.012299280114576	-0.310301831155383	0.000162179131951146	0.216184984345448	0.009507408313185	-0.0399277131387077	0.635881930756419	-0.232509959304783	0.00519936768798186	0.398684204988207	8.14865123784041e-07	0.297851190002427	0.000302817538408063	0.154654489709387	0.065142409978896	-0.130539577316128	0.120188460948909	0.00438472366719525	0.958549628551829	0.244426223897167	0.00326080016272885	-0.0334937998279623	0.69127618831614	-0.0391453167924306	0.64251916925827	0.305800914749172	0.000203903413945689	-0.00531359318542034	0.949779168109327	0.060699038902564
10447	FAM3C	1	-0.64475976878429	3.63101668214853e-18	0.767437516046055	5.22667483068221e-29	-0.265217095420473	0.00136843247804282	-0.0599166594198375	0.477177439261791	-0.578221578178224	3.96190013840354e-14	-0.557709644452101	4.63809566936706e-13	0.544949998931492	1.97206427282831e-12	-0.30191396913699	0.000247751025093019	0.601477630175718	1.96234043023602e-15	0.424695897992765	1.24683452770592e-07	-0.298821502788588	0.000288721432722364	-0.510832380573443	7.10526775999866e-11	0.537137467151184	4.64401530901275e-12	-0.465553023597054	4.66242189194865e-09	-0.649429125456248	1.73251866916034e-18	-0.151222235740246	0.0714091965876179	-0.00119707874083222	0.988678918957835	-0.130891479912153	0.119183811987302	-0.44937480414242	1.80412719106781e-08	-0.0580469686614417	0.491056427902123	-0.0304255203229265	0.718303844527132	-0.567124462849144	1.53138540689719e-13	-0.141893073800513	0.0909387267700656	0.124152896223163
10449	ACAA2	3	-0.318632246717451	0.000105132032964003	0.0985398037808254	0.241649160078519	0.361610701388621	9.10565067211384e-06	0.386776002492724	1.82752557411763e-06	-0.0197212258877611	0.815152287619001	-0.426713303208472	1.0706778897683e-07	-0.142797294919066	0.0888771707079687	-0.301904197421137	0.000247871525691707	0.398401042278906	8.30972348336659e-07	0.397879620461081	8.61429293080736e-07	0.177522842480089	0.0339125149959872	-0.00342719727144731	0.967595857056058	0.233159731294264	0.00507166052390077	-0.324904528641932	7.52155848412649e-05	-0.174866145744574	0.0367198873628367	0.139060030634352	0.0976450303778164	0.528596682018889	1.15546142973746e-11	0.301776635935946	0.000249449555874657	-0.257662373628576	0.00189135354452749	0.109598908757074	0.192561566560974	0.127428139882872	0.129358936426797	-0.0677758954460282	0.421227237524715	-0.00851677760660429	0.919587125114869	0.073794960935854
10450	PPIE	10	-0.0648896406115706	0.441318377766929	-0.21907891657101	0.008568046730122	0.512074852191686	6.27883112963156e-11	0.116971157540865	0.164141759161594	0.410211273918262	3.61643732373221e-07	-0.054926951277215	0.51468623321881	-0.535840465539531	5.34227165740611e-12	-0.394426485310006	1.09164122586688e-06	0.079287635433883	0.3465492588241	-0.305861089159105	0.000203285157424075	0.664287456382478	1.50574362215954e-19	0.0406160843119277	0.630066133194145	0.339468376723677	3.35870308399606e-05	-0.0324848149812525	0.700123181172402	-0.0211405084219201	0.802113360580387	-0.116435515034437	0.166094934999227	0.151128419386343	0.0715871233174742	0.632528400629613	2.37682696772919e-17	-0.0874144879649051	0.299205080975954	0.406853462777309	4.5964545432513e-07	0.0974374885718853	0.24698092783662	0.0840206573157296	0.318430611582782	-0.536918934618669	4.75512012066441e-12	0.234065980899616
10451	VAV3	1	-0.483888548423912	9.2170944108826e-10	0.668011848569375	7.98483092720865e-20	-0.0597460809712473	0.478434798281463	0.215118510481668	0.00987583887554126	-0.674165312795601	2.74356360307755e-20	-0.644469900517362	3.80009125036277e-18	0.562912479744704	2.52502166460448e-13	-0.146568061946408	0.0806785640447631	0.722110941574425	2.51453933545852e-24	0.458858386302849	8.23184193920506e-09	-0.292459391044222	0.00039346220856993	-0.538409830588946	4.04542617240147e-12	0.347360624042266	2.13298231495389e-05	-0.411085620633547	3.39606627804807e-07	-0.613916006306323	3.55007934458029e-16	0.255947978025701	0.00203284120161325	0.00393520512721187	0.962795866834618	-0.109273161034924	0.193895071102514	-0.287395926628454	0.000500827594701134	0.0273663705049916	0.74560282931038	0.04475205664116	0.595608727112123	-0.502469369207624	1.61239349492778e-10	0.0777249880465187	0.356166179803212	-0.108297807641763
10452	TOMM40	4	0.116200596188199	0.166956981636724	-0.405476904630498	5.06744459614614e-07	0.500551632289298	1.93968898290166e-10	0.174263310283652	0.0373834775682591	0.621344030580235	1.23305730655904e-16	0.148802209735361	0.0761150034813506	-0.706618739283626	6.22281396335603e-23	-0.331567046628668	5.22774999230061e-05	-0.170097702926109	0.0422503075209062	-0.160580969670957	0.0553819148113184	0.742380363378071	2.67972582291308e-26	0.370841825136066	5.13121017803748e-06	0.115898386965157	0.168070840299477	0.0255931622324577	0.761574883944185	0.210978916056164	0.0114278672088767	-0.231308648155415	0.00544306587940595	0.372482170471987	4.62539767137538e-06	0.472707375584086	2.50516504392505e-09	-0.00591512909786857	0.944102561178204	0.157985611243178	0.0594967249452603	-0.0318771337432617	0.705471040533853	0.329904999050271	5.72888790400157e-05	-0.345826328983518	2.3320476743523e-05	0.311910576305783
10454	TAB1	14	0.392744501329443	1.22394638628342e-06	-0.472918138581442	2.4592036318124e-09	0.00868641210388329	0.917991023918385	-0.157289492866857	0.0606420857143036	0.603693041509386	1.45505949642877e-15	0.557773162101162	4.60408584721942e-13	-0.424115977865407	1.302400433103e-07	0.0900814796006086	0.284646115425091	-0.581441553053342	2.65062870412704e-14	-0.430073169499232	8.28951207186768e-08	0.189104987570353	0.0236993151286049	0.372205050988476	4.70739435494186e-06	-0.254218644017362	0.00218523073674335	0.348907477119193	1.948564998255e-05	0.549982654574251	1.12246010257159e-12	-0.262481894402636	0.00154020871976127	-0.169487713913514	0.0430056407248445	0.032259441521599	0.70210486684695	0.263965560593479	0.00144473673086857	-0.0406420001857661	0.629847618894741	0.131305743716124	0.118009485243383	0.407429617920564	4.41198814834647e-07	-0.177114407517479	0.0343319249655073	0.152538267537144
10455	ECI2	16	-0.424715554992894	1.24499140295043e-07	0.0340265342204356	0.686621736495837	0.323773539509853	7.99404455139769e-05	0.240564596627578	0.00380232130869851	0.0673464338619376	0.424182632906576	-0.366046632632647	6.92741116785873e-06	-0.318266879973681	0.000107178664836224	-0.487199866087898	6.80715389900079e-10	0.288914119551462	0.000466093912715681	0.586625027677325	1.37496941825025e-14	0.222486238079745	0.00756800668176618	0.228000623837342	0.00616768579753489	0.328446031341409	6.20554965128309e-05	-0.275696376984602	0.000859935620904131	-0.220789922071808	0.00805213503289942	-0.093470333017254	0.266841581033197	0.90066150621631	6.77439432620549e-53	0.310500528523675	0.000160534655034513	-0.326549254985516	6.88088345198512e-05	0.186199874374777	0.0259744248561297	-0.197791052396309	0.0178883581720859	-0.17117499550071	0.0409434468710439	0.0125258673504485	0.881964931166105	0.242449939911846
10456	HAX1	2	0.167459691710834	0.0455985181450936	-0.54901364789612	1.25202711487952e-12	0.594664944229235	4.85284341876701e-15	0.239610950997857	0.00394792978022797	0.581140414897098	2.75267437573595e-14	0.139516325505466	0.0965392330197083	-0.730360773309927	4.16146965789819e-25	-0.21051031876614	0.0116163858845356	-0.149794651885428	0.0741557596380613	-0.30949460436396	0.000169022555336298	0.56597814138827	1.75588620717594e-13	0.406605028908617	4.67824553757368e-07	0.0416957425954842	0.620990116523336	0.214575039517375	0.0100683860048121	0.305298331602179	0.00020913582097245	0.054474902551109	0.518157711449102	0.333820150370551	4.61376804478545e-05	0.63883217388557	9.12101492708942e-18	0.0302817409109867	0.719579267146938	0.354397117005754	1.40821092829403e-05	-0.0681098379223908	0.4189374528254	0.209041520072537	0.0122250925825449	-0.257726927994903	0.00188620513963267	0.176868510983586
10457	GPNMB	0	0.186688049873017	0.0255795405391139	-0.0269965051580484	0.748925705984851	-0.0831450378426872	0.323517947857719	-0.033257573107934	0.693343791991208	-0.0531973828004051	0.528032687911213	0.128805054383369	0.125236494408108	0.0975114041658118	0.246620877356246	0.154128181968664	0.0660731611176033	-0.115365315682931	0.170049031824507	-0.210983256848683	0.0114261335229604	0.0161262972759659	0.848398367906698	-0.0611369544189594	0.468234864898607	-0.0343230912209977	0.68403581591325	0.0599963552063276	0.476590603657818	-0.00786451136392853	0.925727267823652	0.0328869501133757	0.696592268209324	-0.255620409094271	0.00206094409144039	0.0714440563042404	0.396475499659901	0.0863428702555756	0.305191037087619	-0.00615287727003767	0.941859724404856	0.133239690789997	0.112645698511428	0.0327762364762549	0.697563735038899	0.000238325340109774	0.997746024201558	-0.0435880031715409
10458	BAIAP2	0	0.303276373925546	0.000231472563890486	-0.428830647001889	9.11521173677192e-08	0.293045558441431	0.000382513924792034	0.248743173854433	0.00273851572932317	0.411733754769465	3.24104907969358e-07	0.177826667830674	0.0336033437173063	-0.294819274783436	0.000351077075778376	0.237176062662445	0.00434268691800586	-0.237271815832498	0.00432651780887175	-0.275408992612115	0.00087117538099033	0.157614113476636	0.0601057405360387	0.238081185488192	0.00419198829909402	-0.284907726515708	0.000562953468730128	0.149832163173691	0.0740825135901898	0.483859067720754	9.24186531609955e-10	0.26792210539943	0.00121592190156521	-0.00100732096630712	0.990473414641741	0.0338640115283115	0.688040446545533	0.167271730961297	0.0458452936948416	-0.108038633814472	0.199009690731967	-0.093265587091753	0.267895275267234	0.212142841066288	0.0109711938231402	0.170401529071013	0.0418782497746509	0.0441380607967021
10459	MAD2L2	21	0.448527717926955	1.93287105348579e-08	-0.610967741993206	5.36032392507932e-16	0.314836875734917	0.000128290131915692	0.0604375693129334	0.473348834498193	0.632876765862675	2.25558730093968e-17	0.393997007015443	1.12406624993063e-06	-0.578107395945792	4.01844747104176e-14	0.111591511691012	0.184549436694889	-0.458357929122161	8.58500385069047e-09	-0.403829913353811	5.69153206572168e-07	0.443078769096535	2.99798588700575e-08	0.28682779610358	0.00051442814813382	-0.24892189188945	0.00271862290790418	0.337728197220815	3.70627965075327e-05	0.542768090199176	2.51057426750965e-12	-0.00234828700797105	0.977793746415907	0.0575735389911041	0.494604495731205	0.355944453379896	1.28362015517229e-05	0.231245166935311	0.00545622292673757	0.119095427314828	0.156564161972301	0.1695259871544	0.0429579182286728	0.589385774659453	9.64700025489542e-15	-0.0986188100868714	0.241270117898875	0.109409409416053
1046	CDX4	0	0.0732274426940118	0.384762331975824	-0.0806120821855775	0.338527636455463	0.0784560128914023	0.351646731530906	0.236793226842699	0.00440787635376159	0.0511356265654232	0.544167303843815	0.00372272701505107	0.964803346532449	-0.0375032625385153	0.65654075355447	0.0582075393471166	0.489856127573384	0.00268499082827715	0.974610749696906	-0.00389089703718645	0.963214468017537	-0.0606322842275889	0.471922015162985	0.0848524885567642	0.313645964182165	-0.0831244415346747	0.323638239427204	-0.0437439698929796	0.603928699740349	0.135112068782107	0.10763569804078	0.0815481359888516	0.332930067155978	0.0153617309199995	0.855505767577583	0.0175473632849802	0.835220917842388	-0.0266166245893709	0.75234336679727	-0.116973524317291	0.164133167061948	0.0628827254326166	0.455602709527773	-0.000488006925947255	0.995384665437548	0.0685128817701113	0.416183524093861	-0.0245181437271519
10460	TACC3	14	0.344710805187696	2.48762192388149e-05	-0.585626542900453	1.56169668043121e-14	0.236984526062174	0.00437519296963153	0.190244536255802	0.0228547841480599	0.454022512853364	1.23185688165043e-08	0.271360416437564	0.00104451176651862	-0.32311473087777	8.28191820379372e-05	0.431507659903374	7.42529859438759e-08	-0.392753670380836	1.22318543363068e-06	-0.037112095935447	0.659898907050329	-0.0117856358448893	0.888894169601404	0.520340059483943	2.72315298311142e-11	-0.544179515102658	2.14799435896806e-12	0.215009235368564	0.00991429134024364	0.681652985565628	7.21912998882698e-21	0.367193454433474	6.45038292114545e-06	0.273730294186246	0.000939566751519882	-0.130877673597806	0.119223104622056	0.252602577011639	0.00233692633019727	-0.32184556725959	8.86401073095597e-05	-0.184116386784374	0.0277188966432741	0.323847969287669	7.9621166064611e-05	0.551814370212185	9.121618210421e-13	-0.0918180011073397
10461	MERTK	6	-0.123953891058691	0.140223825865375	0.384186863131509	2.1693641936933e-06	-0.495361354514531	3.18036879714677e-10	-0.307755439151497	0.000184689716543677	-0.436794733103067	4.9267529994612e-08	-0.101119583959729	0.229485835328158	0.521167547085565	2.50154702376344e-11	0.145649299891507	0.0826179345720323	0.0507133849159968	0.547501289784759	0.227095125712342	0.0063804639448526	-0.422077550100055	1.51713013511998e-07	-0.126153822704233	0.133266371122267	-0.01697136256621	0.840556837275263	-0.251113735038432	0.002485056245642	-0.209794484954517	0.0119096393379096	-0.130304987552343	0.120861828446782	-0.214916049054886	0.00994718654796239	-0.327366822338072	6.58177020486124e-05	-0.0972697397897221	0.247799400331176	-0.169038097373427	0.043569589749999	0.0840725199164233	0.318130925597243	-0.196662390875676	0.0185657274145069	0.207745082401931	0.012785416686215	-0.196828566009585
10462	CLEC10A	0	0.0240630276490814	0.775438993251082	0.0338480321407152	0.688179994246063	-0.137175738234931	0.102317900095911	-0.170831353124994	0.0413565872028091	-0.0576486264755841	0.494040857440763	0.0497266326218232	0.555331362450104	0.0597835779449534	0.478158249048846	0.0218357218624776	0.795746042963696	-0.0625315010216375	0.458128767425982	0.135817579469536	0.105793858802162	-0.0157592739132492	0.851808727717935	0.00575288419886189	0.945633378096185	-0.0975965633809939	0.246206509295271	0.039903059370666	0.636090636838617	-0.0347562102166612	0.680265684907062	-0.0645729512102209	0.443555420795132	0.0453793991089594	0.590457377349446	-0.0958695068505035	0.254704642123282	0.0385101290001235	0.64792848391883	-0.134320608479306	0.109731716463689	-0.028031920976567	0.739635326058741	0.00374456108636567	0.964597049225586	0.114259169466504	0.174208857518869	-0.127954045698458
10463	SLC30A9	1	-0.727026344901557	8.67821926035358e-25	0.824146797861852	1.25009408844729e-36	-0.25278511158584	0.00231932688659452	-0.00954496469155139	0.909917996187973	-0.630537646832181	3.20172455215657e-17	-0.652494096254388	1.05846579299124e-18	0.535162239313119	5.74689466699896e-12	-0.423215311242469	1.39342327808974e-07	0.694384204971764	6.79186960313934e-22	0.636005315411335	1.40526812454212e-17	-0.369094538635832	5.72741990900323e-06	-0.481112064078272	1.18545760633289e-09	0.613597897596451	3.71224365905534e-16	-0.497461157887308	2.6063478456875e-10	-0.719236841170407	4.63494659101317e-24	-0.1721929227562	0.0397399070083644	0.194034702745751	0.0202293215115775	-0.0457468306225633	0.587449709828024	-0.499612490270376	2.12254021225328e-10	0.220468761696323	0.00814682179027788	0.0347423960794992	0.680385810177595	-0.668535310042751	7.298410012439e-20	-0.109896175392583	0.191350485103124	0.069172423710219
10464	PIBF1	9	-0.533838489713927	6.62393187636694e-12	0.504235636117279	1.35865013468144e-10	-0.270928504907016	0.00106475626279129	-0.287065220933765	0.000508703501980664	-0.354928248219565	1.36421181660132e-05	-0.384076005095307	2.18527861348392e-06	0.259899381748489	0.0017201981633019	-0.34368145902862	2.63979521737553e-05	0.323876465819929	7.94992412404912e-05	0.519907514841072	2.84643820476518e-11	-0.171166706021219	0.0409533719325282	-0.0788471323941857	0.349243519631723	0.425760006809187	1.15072304883276e-07	-0.407695885268285	4.32914500033783e-07	-0.479611215408094	1.35693588121462e-09	-0.321428453295333	9.06351767037498e-05	0.337736784528903	3.7044843963807e-05	0.0639102458681474	0.44825734026177	-0.408245709720329	4.16275253272763e-07	0.273071442338786	0.00096772790072578	-0.0715355942643261	0.395869149130205	-0.38724246641586	1.77165593928294e-06	-0.0765891795272921	0.363259645231172	-0.0308669002739626
10465	PPIH	2	-0.450097000570083	1.70090681789365e-08	0.107594294384909	0.200874245480293	0.687623665229261	2.41893532088464e-21	0.623633208788753	8.85068982945882e-17	0.0235210373366066	0.780367097946059	-0.607702047439305	8.41880796336217e-16	-0.262373196600262	0.0015474243730866	-0.490134379093394	5.18963008308644e-10	0.640810208479033	6.72248003970406e-18	0.259652641915232	0.00173835943873843	0.374000370001869	4.1996677744886e-06	-0.142477280635316	0.0896024776397939	0.534734310748284	6.01731447330134e-12	-0.370522110119151	5.23571267925695e-06	-0.29103800282163	0.00042122440663523	0.245884547064898	0.00307509890833805	0.55460266813844	6.63534068583569e-13	0.59136274728417	7.46935231084012e-15	-0.396408712796336	9.5318333455336e-07	0.234562645833444	0.00480545080597439	-0.0473113742540235	0.574722119575705	-0.311854974543307	0.000149731801604255	-0.209476935333376	0.012041794851294	0.287307189088886
10466	COG5	0	-0.470325104279219	3.08571843353302e-09	0.283013260695751	0.000614933363381629	-0.0450103591248448	0.593485250428571	0.0514694928229432	0.541538211944033	-0.206627146120739	0.0132865166341352	-0.410320051363488	3.58829531874456e-07	0.124210343841961	0.139398820611453	-0.207461906053286	0.0129107562279939	0.325423512061283	7.31360738061162e-05	0.557033308365872	5.01570321017366e-13	-0.228749956415788	0.00599640872206541	-0.0212285271763416	0.80130648623433	0.190911297574286	0.0223727371142502	-0.272668918714349	0.000985311269930337	-0.241013776880904	0.00373542517500732	-0.0168799287808672	0.841404529414628	0.483209265622945	9.80445028356325e-10	-0.0387136889387344	0.646192929095698	-0.248334939342718	0.0027844500008285	0.0825746145990231	0.326860128614709	-0.0322689438500729	0.702021273263354	-0.268357067187969	0.00119290164641456	0.13133855767714	0.117916851674844	0.0447478594256877
10467	ZNHIT1	10	0.456226950324487	1.0258758669739e-08	-0.503964152598148	1.3949713765892e-10	0.175034575245142	0.0365362673363714	-0.166333901885751	0.0470932680100049	0.491832273909765	4.43047627523437e-10	0.455128020241645	1.12403374107396e-08	-0.499187437828196	2.2106716714889e-10	0.0700479431981837	0.40579196587525	-0.497029373042813	2.71553915532199e-10	-0.540274859875273	3.30114864009171e-12	0.53843933643052	4.03247377885112e-12	0.31483749763742	0.000128285974988775	-0.103941116277691	0.216683435777637	0.271570266952891	0.00103480341484541	0.352547805872162	1.57208318619573e-05	-0.156476756607104	0.0620021315681408	-0.126641578755916	0.131760225700172	0.479376371607486	1.38584471404623e-09	0.174367177912056	0.0372684272072052	0.268308883049947	0.0011954320162701	0.0469083897097164	0.577988041932123	0.446584671173897	2.26236271910462e-08	-0.259104131298816	0.00177935895749051	0.0739018689935003
10468	FST	0	0.330058246923603	5.68086219904114e-05	-0.133408639585382	0.112186301732993	-0.213692539863013	0.0103880983067793	-0.125072320278771	0.136652934349391	-0.0358703210805464	0.670604234285313	0.256480215962147	0.00198792028702531	0.112203946194528	0.182136623446957	0.352256588147815	1.59947259615532e-05	-0.282138215960028	0.000640403935141704	-0.0953645638864087	0.257226943550311	-0.0753855127001934	0.370871638320647	0.122889187813385	0.143688740465418	-0.31686423800676	0.000115386163839621	-0.0337411316078169	0.689113824628378	0.159449120117541	0.0571466046854073	0.079170085847662	0.347266946525208	-0.211746429952045	0.0111248937454423	-0.181960097451506	0.0296286070835089	0.175732967848831	0.0357831243842989	-0.156918831108432	0.0612592924117924	-0.0510132777006787	0.545132332173497	0.336664749524034	3.93502971780746e-05	0.283855900761786	0.000591290559502475	-0.216554262958214
10469	TIMM44	10	0.176012413116175	0.0354854630488811	-0.363648962972423	8.03470859448634e-06	0.45104219505077	1.57435780199625e-08	0.0430096428907225	0.61002158462262	0.558956241190445	4.01314929159437e-13	0.172217057174439	0.0397117362104249	-0.587568648574652	1.21857955271057e-14	-0.22132305306188	0.00789710437014667	-0.166118763361115	0.0473835057580922	-0.429326449737597	8.77670504143525e-08	0.654242189286465	7.97103997329266e-19	0.153033546567945	0.0680437027684633	0.154356258417684	0.0656684958841498	0.126956022832354	0.130796192588941	0.227335510715996	0.00632334931172876	-0.147114850711387	0.0795418450590852	0.0363261622031386	0.666666599270855	0.471466441075684	2.7930262333366e-09	0.0270803378183778	0.748172145102917	0.286756297827077	0.000516163674591816	0.0952090632045479	0.258007145593266	0.234289938533946	0.004856197035634	-0.488184457546167	6.21663680708627e-10	0.256466064408101
10471	PFDN6	0	-0.162595402480974	0.0523523802853091	-0.0781650673681231	0.353441134611423	0.387379693139619	1.75553151016772e-06	0.461973700178943	6.32805984551532e-09	0.107945192514756	0.199400749972627	-0.25267144001165	0.00233027260115854	-0.194751296179562	0.019763352845444	-0.166538756306478	0.0468182808173269	0.24906976695297	0.00270226201746099	0.114289120394916	0.174095241254807	0.104907839303163	0.21241626082758	0.00650569075017658	0.938532245672414	0.14385221819626	0.0865192966651258	-0.113423278733396	0.17740187451843	0.0164498418334538	0.845394335102165	0.206789076705937	0.013212886021892	0.335037603852592	4.31083376788531e-05	0.227671071663149	0.0062443825177719	-0.224678266600205	0.00698072819619088	-0.0705937476783176	0.402134432424391	-0.0628183109099879	0.456065406776563	-0.198760387069759	0.0173238119683579	0.0168112689324194	0.842041201667467	0.222037619345423
10472	ZNF238	0	0.234438095594496	0.00482856831334718	0.0579852674714964	0.49151807291692	-0.345847992219921	2.3291191371111e-05	-0.355381319670215	1.32770767550297e-05	-0.183785225708822	0.0280051791452359	0.245296615600635	0.0031487860186764	0.231398918485371	0.00542440534348265	0.229414228485752	0.00584813282853441	-0.24029120194872	0.00384356314447781	-0.0463740346587267	0.582331906690383	-0.164882500823762	0.0490802997701654	-0.0349886615489815	0.678245535578658	-0.214150954715725	0.01022092526017	0.0432629138132232	0.607917084505565	-0.00542193614948297	0.94875655678814	-0.0789100510935514	0.348857884834351	-0.265415041034996	0.00135670657704772	-0.268624868396017	0.00117892717095839	0.110956655787512	0.187075202950314	-0.186178665022289	0.0259916986015845	-0.118350050738068	0.159192560928082	0.119778429195648	0.154184422193295	0.137677449821283	0.101056839258772	-0.0818530159985734
10473	HMGN4	1	-0.74604889607372	1.12529067699436e-26	0.823139046113326	1.80095308023373e-36	-0.247525568558936	0.00287758376203155	-0.0691014266607301	0.412181145235984	-0.620065712983907	1.48213174748674e-16	-0.630772713983735	3.09139664671446e-17	0.48426628103946	8.90532073526171e-10	-0.486445784160716	7.2956615015904e-10	0.654936588001425	7.11812626849041e-19	0.609029303476737	7.01195502149942e-16	-0.304547750282861	0.000217182825895448	-0.383692439265351	2.24120213392864e-06	0.68304131537068	5.61145851491155e-21	-0.53664761363341	4.89665346142642e-12	-0.756421396263886	8.91123991030473e-28	-0.300575672232291	0.000264770125733907	0.243970548539258	0.00332086386370047	0.0658202208467155	0.434782035860634	-0.54367010910196	2.27257376581665e-12	0.246073359850145	0.00305176664408261	0.0147489486054536	0.861210596794388	-0.655261552836767	6.75026046332271e-19	-0.205969839140916	0.0135890943508146	0.107013501230776
10474	TADA3	14	0.541839269928165	2.78085934350384e-12	-0.749055515550324	5.4648711712781e-27	0.431487269335203	7.4369547866678e-08	0.392262743086508	1.26456799422712e-06	0.537439981333234	4.49435833239944e-12	0.354133547692482	1.4305389238015e-05	-0.522436790367845	2.19519028658763e-11	0.291735127848702	0.00040738975246406	-0.377685843426414	3.31539610597036e-06	-0.284166480511226	0.00058278953729293	0.163658240508017	0.0508100346282398	0.426545404645204	1.08437782769047e-07	-0.54708501748378	1.55448957556397e-12	0.418178546320618	2.02574849073276e-07	0.675529682095285	2.15739550522345e-20	0.402175759210224	6.39170832652164e-07	0.166288049261238	0.0471550022138168	0.0996076060603991	0.236561254274047	0.465538098853146	4.66839819209537e-09	-0.153032490065652	0.0680456275064192	-0.038568856436088	0.647427578155642	0.50885122699097	8.64495419723456e-11	0.285784392378554	0.000540297134882075	-0.0698581228387877
10475	TRIM38	4	0.273833315586876	0.000935231863017081	-0.513101491304698	5.66685501844496e-11	0.175985561609295	0.0355139738515628	0.0974478571250435	0.246930399592917	0.489672587600724	5.41692234123071e-10	0.269873431842016	0.00111572850979338	-0.341218188700235	3.04025856722662e-05	0.267454623392674	0.00124111529461337	-0.397919084319477	8.59087456314322e-07	-0.335027325357544	4.31331131477283e-05	0.0534772134680098	0.525861564780629	0.375629767569663	3.78419608886221e-06	-0.396023528591635	9.78706418099608e-07	0.249103879241984	0.00269850049233984	0.534145156345898	6.40988134349349e-12	0.0999547611391164	0.234923374413218	-0.0262802096789991	0.755373999376462	-0.0846537128708039	0.314785032904144	0.240853814921785	0.00375912589064444	-0.0451658519414689	0.59220861663848	0.230647496509266	0.0055814947827791	0.35863461175418	1.09141634938928e-05	0.05775812553423	0.493219521165793	-0.00390863709695726
10476	ATP5H	17	0.051694111080544	0.539772950932279	-0.24902075711433	0.0027076745761248	0.259189845338546	0.0017728946617128	0.103740096305803	0.217578361474669	0.329509271472293	5.85466867414539e-05	0.0495572274629415	0.556681048081347	-0.401372796650653	6.76049414727303e-07	-0.200811104502947	0.0161801943365898	-0.0895630422354836	0.287438446528108	-0.158748864260058	0.058261373905526	0.345484194751779	2.37876110679349e-05	0.205056871678764	0.0140193439981956	0.239593044389291	0.00395071114375923	-0.00348416434623857	0.967057533895768	0.131436568676952	0.117640503377615	-0.166145076590198	0.0473479275939077	0.247392782387292	0.00289312920443774	0.701524458141966	1.70842933973146e-22	-0.118480710161746	0.158729448644377	0.265446102893028	0.00135487488056761	0.0620538136672419	0.461576805639826	0.143640323777165	0.0869888500127994	-0.274505820416427	0.000907381916904483	0.187682594395802
10477	UBE2E3	6	-0.360798231113032	9.56904248069322e-06	0.536164448503856	5.15887160666995e-12	-0.480072811449343	1.30179954772518e-09	-0.232990983059691	0.00510455401662361	-0.467744453096729	3.86042725351232e-09	-0.189567865804112	0.0233530948489072	0.473877604704797	2.26004075348802e-09	-0.140702387262962	0.0937112314141058	0.197823021963853	0.0178694876860733	0.503773636676896	1.42101872688035e-10	-0.529642934674821	1.03479802981807e-11	-0.248178135934758	0.00280227766779893	0.218210805672966	0.0088408176635181	-0.0857800256470376	0.308366302855876	-0.360650342611142	9.65575264133669e-06	-0.29691238327288	0.000317060362091266	0.111037048862064	0.186753970739441	-0.206694743014779	0.0132557364839416	-0.123867425231531	0.140502821295545	-0.0635417993214809	0.450883548353822	-0.101751105747273	0.226575131398539	-0.390143480140352	1.45899529825198e-06	0.0592017955313912	0.482458754411404	-0.0302965514721221
10478	SLC25A17	12	-0.601097764045044	2.06512299676062e-15	0.580263070486071	3.07224963735162e-14	-0.181792059186557	0.0297820210556624	-0.225618686008497	0.00674144209862222	-0.323163349147738	8.26034705988884e-05	-0.407711006495354	4.32448519213625e-07	0.285525549622158	0.000546897586515579	-0.412998016071694	2.95789957461407e-07	0.433417933955506	6.40760041119894e-08	0.302334788928892	0.000242612936632409	-0.0309728610498999	0.713455681913391	-0.289664779730463	0.000449754269080818	0.611999956308584	4.64247961299796e-16	-0.38962409954697	1.51081112100748e-06	-0.54036344185851	3.26932192636282e-12	-0.322572596001194	8.52604941769745e-05	0.10667374428557	0.204777151487562	0.110414147495543	0.189253500599822	-0.305028541099055	0.000211995810796221	0.181878730965847	0.029702808114497	0.0588291835390143	0.485223969587265	-0.442556740394385	3.12548569688889e-08	-0.279447410417515	0.000724933868734804	0.174396228724899
10479	SLC9A6	1	-0.491370295385593	4.62568827621241e-10	0.765852433062247	7.9360768456272e-29	-0.382723507226924	2.38858897911435e-06	-0.25956343649977	0.00174496821016146	-0.615866097145154	2.69675432644603e-16	-0.439684918621125	3.92538739085162e-08	0.562795354085158	2.56012195439238e-13	-0.245264337478644	0.00315287725885345	0.470069512812276	3.15520068792418e-09	0.344778578243112	2.47789806258894e-05	-0.2401524517519	0.00386464715995258	-0.426888952341312	1.05652295061391e-07	0.492691323728892	4.08841752375755e-10	-0.403077848744895	6.00028362211713e-07	-0.674670597960343	2.51027702767186e-20	-0.234162024531181	0.00488016450377584	-0.151762263482842	0.0703919711491912	-0.121542042078374	0.14816544229797	-0.389488002583711	1.52467544809604e-06	0.224371859005372	0.00706030639246141	0.0540344198184267	0.521551854017446	-0.469952510133563	3.18750821868693e-09	-0.2122607527912	0.0109258377455562	-0.0754902633889608
10480	EIF3M	16	-0.232878208356827	0.00512664300066191	-0.0647184536622818	0.442526819998388	0.0619259472525322	0.4625021966288	0.0845624692950233	0.315308796841696	0.0187506292250937	0.824098630962763	-0.119071108648356	0.156649399142848	-0.2379444789495	0.00421444412946132	-0.327759463677693	6.44248732881345e-05	0.0358907907562336	0.670427220577781	0.611070011622505	5.28463088404054e-16	-0.0536628871489697	0.524423473822278	0.403139494302823	5.97438665726411e-07	0.0803383295466123	0.340175898397113	-0.0992892402314434	0.238070312639514	-0.080179739886984	0.341133088881111	-0.176743571121362	0.0347165158679392	0.861635256786675	2.29114258078352e-43	0.19448382264803	0.0199361828952375	-0.159854572338582	0.056509210462594	0.0848687658858547	0.313552807215766	-0.198826412242789	0.0172859271618947	-0.0115433423983732	0.89116410799304	0.198905156644713	0.0172408381560114	0.0385144376396559
10482	NXF1	0	0.435566513928197	5.42272970340177e-08	-0.414690402427957	2.61565828138933e-07	0.0741069028069384	0.379063997216627	-0.137145924035811	0.102393226799494	0.450040478034516	1.70877624150875e-08	0.457019344513464	9.60268804308137e-09	-0.297518378699709	0.000307797443713575	0.180599748392698	0.0308900913736186	-0.410321484255556	3.58792601170709e-07	-0.517318773895767	3.70531862031974e-11	0.208772197638255	0.0123396900854028	0.24779214948206	0.00284660233115963	-0.337781074386606	3.69523816265104e-05	0.375071916438574	3.92184367713869e-06	0.456564292945973	9.97434918491323e-09	-0.0496841447331609	0.555669723549349	-0.366763721757252	6.62537028327843e-06	-0.0736417701844265	0.382071329086183	0.290436192372276	0.000433515231012792	-0.00894682803189535	0.915541393098947	0.000978809066035558	0.990743049473106	0.294856638470759	0.000350441332684831	-0.170680702470132	0.0415388035129125	-0.0013303495126339
10483	SEC23B	1	-0.417390089875956	2.14676593111203e-07	0.621301908171861	1.24057213463529e-16	-0.206890665343174	0.0131668755885543	-0.0196412048737158	0.815888986136647	-0.535139065698613	5.76123198012376e-12	-0.471292636642103	2.8358039448999e-09	0.601181179283362	2.04211294102195e-15	-0.0216975892474443	0.797010115092125	0.535153733091014	5.75215336971924e-12	0.234859764285534	0.00475070289238414	-0.253438714510871	0.00225728887241754	-0.589996275415154	8.91582885189889e-15	0.305656250732652	0.000205396908255433	-0.343523118337088	2.66396651653218e-05	-0.456096821327039	1.03705394060246e-08	0.1205490310601	0.151532228547213	-0.235542685109091	0.00462697744167908	-0.212096012063579	0.0109892529986469	-0.261185248167972	0.00162831561346438	-0.206994971981543	0.0131197800361293	-0.0295324322249169	0.726238587863347	-0.513600071590757	5.39087848808462e-11	0.00677657474219477	0.935978183318637	-0.0466198238816201
10485	C1orf61	0	-0.299994947330956	0.000272487282142401	0.202041126207187	0.0155262251169707	0.0979369035143544	0.244555302214902	0.16561271514992	0.0480720726227011	-0.0703413924974899	0.403823072205925	-0.299760692821752	0.000275658873007182	0.0256563473256856	0.76100397295937	-0.229333384443268	0.00586600200047572	0.275225377236429	0.000878427062387094	0.230321262999951	0.00565095104791651	0.0353592436651437	0.675029673204605	-0.114807041602623	0.172139202767461	0.305268087831689	0.0002094546351093	-0.265389991649184	0.00135818536784138	-0.190286241998642	0.0228243726512188	-0.0882530997366646	0.294575100781106	0.230787151412785	0.0055519954194445	0.184167476724116	0.0276749534172432	-0.2899589048704	0.00044349750703872	0.0704760410494625	0.402921546707097	0.171872250993101	0.0401158048919625	-0.14803042937485	0.0776673231529154	-0.116756825398952	0.164921238858179	0.16838992455404
10487	CAP1	6	-0.305365011601245	0.000208434507210296	0.546512905481491	1.65710189268348e-12	-0.195254335071087	0.0194418145306483	0.115193427704672	0.1706905631455	-0.582080952402791	2.44601231209232e-14	-0.452032284591509	1.45151636750458e-08	0.696994210834096	4.1203016132857e-22	0.230138460941045	0.00569020652785255	0.513035387861559	5.70445571792032e-11	0.221341344010624	0.00789183274570719	-0.45611217592008	1.03572891382632e-08	-0.625850785514536	6.4023919810675e-17	0.112788483589883	0.179855382819873	-0.249391454866611	0.002666977497682	-0.30360559648798	0.000227690762536451	0.393652356126369	1.15074787862357e-06	-0.291854452884379	0.00040506423009003	-0.334562729421931	4.42670389377369e-05	-0.15577138435888	0.0632026602481691	-0.284028144129518	0.000586562006578717	0.119291111285018	0.155879553780452	-0.466559739274366	4.27586889880146e-09	0.269540804870427	0.00113225509796962	-0.211322015960648
10488	CREB3	3	0.100675989759674	0.231546048709255	-0.368678505353597	5.87874946834558e-06	0.682478558288607	6.21580482850522e-21	0.781169510627265	1.21399982483398e-30	0.354905805633649	1.36604441767787e-05	-0.121592364118429	0.1479963437219	-0.394073845131694	1.1181985297319e-06	-0.0229855505536233	0.785244657702532	0.141388290970659	0.0921060346931363	-0.105308963483026	0.21066341869758	0.237269719669581	0.00432687119306181	0.0702704855519044	0.404298302164686	-0.121862906967433	0.147089730322966	0.11341782563325	0.177422845421714	0.285116823100477	0.000557471515982895	0.477470965022581	1.64338978477924e-09	0.232171376998181	0.00526704580840604	0.186808664065692	0.0254827712473501	0.0202163073484297	0.810598030224957	-0.0788379197490431	0.349300007292543	0.0490899031165545	0.560412496217237	0.0476480833376273	0.571999956804197	0.0662074914493827	0.43207825089429	0.175445358010357
10489	LRRC41	10	0.144103374572327	0.0859653645524062	-0.374037813188941	4.18965290192642e-06	0.633257741012954	2.12990499756539e-17	0.437750214089957	4.571301074792e-08	0.443116112091927	2.98905915750713e-08	0.014778294762987	0.860937226576449	-0.504474429495402	1.32745957031245e-10	-0.135070007305704	0.107746294190807	0.0510525436510488	0.544822529887992	-0.17560471848435	0.0359204375804722	0.560859276167996	3.21385689357271e-13	0.0894956495541965	0.287802765522783	-0.0492169436042572	0.559396929523897	0.0485261676973113	0.564929649333977	0.203166565228866	0.0149481422168834	0.282908164881669	0.000617942409436586	0.202425071612961	0.0153268609101511	0.219754686358693	0.00836089145343822	0.103257925151779	0.219735659963659	-0.0176899247519815	0.833901413568348	0.0441648404499511	0.600448875860908	0.169378205932056	0.0431424300008869	-0.0872217999405656	0.300275662992055	0.252640455485158
10490	VTI1B	13	0.345957848440495	2.31432147591101e-05	-0.497502956046721	2.59600584735123e-10	0.252891716641544	0.0023091039750802	0.190541641949742	0.0226388946684069	0.32741476251725	6.56461439683131e-05	0.330437600098359	5.56359609676849e-05	-0.42189408953126	1.5380361620087e-07	0.0314509527566878	0.709230243711043	-0.251580300721139	0.00243774650438621	-0.0397048530653268	0.637769586751512	0.0556810201949177	0.508922136256133	0.198091976387949	0.0177114155672586	-0.420392411575856	1.71982857251834e-07	0.600987551152899	2.09591277473462e-15	0.367951721813277	6.15223578196553e-06	0.163543389582048	0.050974865526444	0.262838994977158	0.00151671867613583	-0.017191685794589	0.838514950777671	0.299032689179966	0.000285735155049724	-0.138940041411161	0.0979374721751295	-0.121308419423689	0.14895240415261	0.250918298832045	0.00250511924231242	0.181698568251949	0.0298676676878291	-0.0628931446851694
10491	CRTAP	6	-0.170781082592905	0.0414173162632773	0.465991064307441	4.49026140272101e-09	-0.33328036665953	4.75437270577991e-05	-0.168387245030822	0.0443968837112176	-0.499189333112068	2.21027096105573e-10	-0.195472483256378	0.0193037877369749	0.546945232089604	1.57897651925152e-12	0.0748053286420327	0.374575452147249	0.238079122112033	0.00419232643582243	0.0950195425872323	0.258960230814353	-0.314152877251738	0.000132938927634285	-0.507900245805219	9.49417916292885e-11	0.0980262917887147	0.244122900837837	-0.157373983212027	0.0605021126424779	-0.343188681968724	2.71570544073184e-05	-0.00852392831989147	0.919519837106726	-0.322238740369065	8.67971916762337e-05	-0.230534583512708	0.00560544764594382	-0.101283773331772	0.228726561679799	-0.222866881984568	0.00746298506865221	0.0184829504383944	0.826569959226629	-0.32162835165153	8.96738776384096e-05	0.0206044935344803	0.807031526062903	-0.0844862036045737
10492	SYNCRIP	9	-0.3954622094134	1.01706857208945e-06	0.555020444709797	6.32476617277519e-13	-0.323401596535872	8.15539786609906e-05	-0.097764795830197	0.245389342664238	-0.495436593736721	3.15784007084968e-10	-0.338573191163548	3.53348716144606e-05	0.441072306253558	3.51711346340154e-08	-0.2457752751952	0.003088675420684	0.379090817195717	3.02733703152927e-06	0.513077071111057	5.68071760101508e-11	-0.311964205576558	0.000148890774062049	-0.29295918479797	0.000384109296669465	0.313132441035218	0.000140166942729798	-0.335006277600201	4.318388874299e-05	-0.489725012530793	5.39064331079161e-10	-0.213760317658968	0.0103632307026393	0.124041093141228	0.139942882000435	-0.0797239232583434	0.343893722401998	-0.308639517808517	0.00017656415797056	-0.176836445763063	0.0346198564011326	-0.0365408642492525	0.664815100143605	-0.333418611451381	4.71798428552955e-05	0.0274270678890248	0.745057968032276	-0.0239203490492439
10493	VAT1	4	0.443016714762963	3.01287639710771e-08	-0.717203726909032	7.11097108336093e-24	0.618566327553213	1.83715119923306e-16	0.360786171354702	9.57608572317652e-06	0.760646333190953	3.05776166092119e-28	0.349011999518694	1.93666177579784e-05	-0.725583975675091	1.18862457390561e-24	0.0309620042490536	0.713551737401705	-0.308215267442696	0.000180421015248376	-0.572058081647277	8.44791742120257e-14	0.554245753048995	6.91235754487823e-13	0.288074897168949	0.000485008911993426	-0.258796963545604	0.00180270105427602	0.389150065820798	1.55962653350462e-06	0.596171387271696	3.9796468394504e-15	0.226579576875037	0.00650450768674157	-0.0493854921272968	0.558050911239427	0.28667470116536	0.000518150921798098	0.297351985156734	0.000310315559878019	0.0259859308920672	0.758028103147926	-0.00880707023456291	0.916855942887278	0.411702338887798	3.24840448558764e-07	-0.167607290264298	0.0454055115963445	0.217908817152931
10494	STK25	2	-0.12580285457221	0.13435825832745	-0.153624260899826	0.0669744535893945	0.775269980094695	6.31483264892676e-30	0.587225859894133	1.27327749824273e-14	0.323639425113374	8.05187768473569e-05	-0.311894354404814	0.000149428086492828	-0.458597839641315	8.41392332419762e-09	-0.332635678789359	4.92756870254066e-05	0.395542900067272	1.01146715192287e-06	-0.0760703079752477	0.366529054026923	0.542559369636076	2.56899730096155e-12	-0.120893367357869	0.150358293989339	0.21892411026406	0.00861613642278337	-0.0417411204656372	0.620609887031269	0.00555451166622448	0.947505336651172	0.290264713097087	0.000437077518548012	0.286525553015486	0.000521801596014444	0.398410292346437	8.30441415151607e-07	-0.0987026891053975	0.240868151729634	0.111042738523971	0.186731251444927	-0.0280193735599849	0.739747687523396	-0.0907389560012961	0.281131108748419	-0.273018011992247	0.000970045224560841	0.343052957324177
10495	ENOX2	0	-0.371989007750237	4.77227270338166e-06	0.467675133120528	3.88362527858526e-09	-0.216695677354217	0.009335315016483	-0.162074084044059	0.0531229364288298	-0.325911150274672	7.12312888938187e-05	-0.34352027350975	2.66440268804976e-05	0.34778721792605	2.08054562608724e-05	-0.162603605609233	0.0523403296005397	0.345404931358531	2.38970831650365e-05	0.197584540493504	0.0180106713534455	-0.104067421662482	0.216122476077178	-0.337212481160252	3.81560529292465e-05	0.347579689977542	2.10590132648089e-05	-0.330579991166649	5.52016850647561e-05	-0.394171994189882	1.1107458062359e-06	-0.145592003580268	0.0827401063288566	-0.0495766934598724	0.55652587808916	-0.00417266234168949	0.960552662810192	-0.274628755096124	0.000902373877679864	0.0549074482724267	0.514835758042303	0.0896559634609819	0.28693662753705	-0.236142732585908	0.00452065712102082	-0.164166229386464	0.0500862710481494	-0.0629230551991327
10497	UNC13B	0	0.147185286344714	0.0793963576459094	-0.18563356805339	0.026439030680414	0.173419009019298	0.0383298210556576	0.161398818435733	0.0541349518617561	0.225000401356256	0.00689792575935226	0.166767621509039	0.0465126448162682	-0.222730409780048	0.00750048881913304	-0.0782795873951846	0.352734151328372	-0.0923464811778278	0.272660139785444	-0.200013882401723	0.0166167343023822	0.114290604143372	0.17408961420671	-0.0391224491317452	0.642713589334679	-0.100946713814625	0.230287167617001	0.264085606424057	0.00143725299441163	0.114145867860628	0.174639153002158	0.00837293977914248	0.92094075530508	-0.0926020223119153	0.271329633414575	-0.0308899027823298	0.714189768672991	0.108207516234292	0.198304311828735	0.0448271266432788	0.594991231437566	0.0913031315220426	0.278138241712313	0.0914102492740481	0.277572430741206	-0.146779107265361	0.0802382851207807	-0.0206927961436746
10498	CARM1	13	0.55404534393934	7.07279253009361e-13	-0.482283491535457	1.06633499608485e-09	-0.0947602475580812	0.260268111661251	-0.200296043173029	0.0164610738766348	0.354359000612259	1.41141945558588e-05	0.702498329014285	1.41080413493653e-22	-0.313056026203688	0.000140722686879456	0.152345848705262	0.0693059530884173	-0.572886724842585	7.63724466610496e-14	-0.402428092156377	6.27983312783043e-07	0.0746413802156552	0.375626161941656	0.161482501539903	0.0540086790465838	-0.478894362537933	1.44705071263566e-09	0.853256436134545	1.06223720197256e-41	0.383058940617254	2.3365533851217e-06	-0.154297659480135	0.0657722717642796	-0.249041659452171	0.00270536496206989	-0.267520565151069	0.00123753292830186	0.520604063807044	2.6504634911853e-11	-0.0866035826435961	0.303727537073204	-0.065915233621906	0.434117797442111	0.388286590614554	1.65242510348245e-06	-0.0655025076623285	0.437007394187297	-0.0402068843579928
10499	NCOA2	1	-0.451469949891468	1.52010755505609e-08	0.657098073221112	4.99515473762991e-19	-0.365870903126346	7.00339215840486e-06	-0.081037012263283	0.335979202220564	-0.648608809544558	1.9748700968935e-18	-0.425292136259444	1.19207408904869e-07	0.638485219927887	9.62027184500768e-18	-0.0927294171435399	0.270667982793509	0.476123813320835	1.85269988185078e-09	0.445886326831441	2.39346397348798e-08	-0.512013353919662	6.31745205572163e-11	-0.445203431618249	2.5286996760303e-08	0.203592249622842	0.0147344297289156	-0.325863194936356	7.14165303953876e-05	-0.532889287921602	7.33130079186913e-12	0.00502651871104479	0.952489154883021	-0.0834615502224605	0.321673001105909	-0.353634791895815	1.47370746355589e-05	-0.276941300241087	0.000812765845012101	-0.16758941440894	0.0454288505593631	-5.05612319925541e-05	0.999521813599816	-0.494125997413904	3.57323732163234e-10	0.12872590268075	0.125470693968374	-0.171120674134511
105	ADARB2	0	0.061804161073882	0.463384535123515	-0.0198155003569988	0.814284574774666	0.0488780639861496	0.562107909365519	0.205109820506479	0.0139940699810888	0.046509453237266	0.581229639868457	0.0190007098369746	0.82179133417475	0.0402286499838705	0.633336664084328	0.0496040771765975	0.556307628618368	0.0486979620325894	0.56355124561796	-0.1223902490501	0.145334644351209	0.0429812809160907	0.610257451508709	-0.12765617417752	0.128669096890432	-0.0107731108093815	0.898385837213155	0.0763809539217108	0.364569499505739	0.0330427901457314	0.695225669859155	0.115411318732191	0.169877639969723	-0.159909492962269	0.0564233240217615	-0.0825151091352418	0.327210051939812	-0.00626688876286397	0.940784338793152	-0.113425704615393	0.177392545928339	0.0388542686689173	0.644995454790147	-0.0265358506227713	0.753070685889857	-0.0166937581499958	0.843131098031319	0.0603158048802805
1050	CEBPA	15	0.202443604790053	0.0153172941957539	-0.170747221016086	0.0414582646662369	0.226793987814571	0.00645266098963198	0.331948278911539	5.11874669330216e-05	0.0790265732225582	0.348144416428642	-0.0913753364853225	0.277756759726412	0.0614061594236536	0.466274510818685	0.405564201348285	5.0362575503706e-07	0.0458122072693214	0.586915295098063	-0.0863611305905748	0.305088382839255	-0.186429446317515	0.0257880797631527	-0.106767901403324	0.204375461931908	-0.349695969986232	1.86044462356794e-05	0.125146301667154	0.136419199337983	0.38700562241207	1.79981730557617e-06	0.538620463667439	3.95383974719464e-12	-0.123950895317182	0.140233485035138	-0.127576635389974	0.128909392285316	0.128459072404052	0.126262698285106	-0.314822951450987	0.000128383237643684	-0.0455520409570306	0.589043317327044	-0.0683254578792595	0.417462841898927	0.345701141674044	2.34903908376034e-05	-0.198826500625604
10500	SEMA6C	0	-0.0815861865028992	0.332703783900464	-0.0104783026891102	0.901152210287598	0.207234705485846	0.013012096034887	0.2269489073782	0.00641542911334492	0.11545290348113	0.169722819488437	-0.0952581105327669	0.257760882680095	-0.109512619311182	0.192914156260649	-0.0808232967948237	0.337259387844074	0.0943569511275886	0.262311307492393	0.00474605942896904	0.955137219361949	0.114809588897539	0.172129622738585	0.0109299268343628	0.896914827631865	0.0783131641122279	0.352527035181655	-0.107355109680537	0.201883127440349	0.0341999006873131	0.685109570980439	0.0426262772303697	0.613213152212099	0.0905910205808411	0.28191944967068	0.0885503685357651	0.292945344489791	-0.0565249914654211	0.502510741384875	-0.0335402293217643	0.690870075523374	0.0686141107025202	0.41549350894142	-0.0119826509311295	0.887049087111008	-0.0133090990210212	0.874642901975828	-0.0678725248323864
10501	SEMA6B	5	0.774821034441493	7.14444086795854e-30	-0.65704758154332	5.0368199346892e-19	-0.154476230326902	0.0654564479907905	-0.243974820355036	0.00332029618692735	0.434232718577233	6.01547015381044e-08	0.886603078574791	4.60124798243357e-49	-0.374248393573808	4.13374964479267e-06	0.307370447953412	0.000188335726282774	-0.799187802268149	5.64682680185721e-33	-0.384941821812709	2.06387716645005e-06	0.0144639208740765	0.863866585653622	0.372143321035877	4.72584622981195e-06	-0.688974427045888	1.88195750935823e-21	0.813328426664673	5.60218279150201e-35	0.592993199629948	6.04056308408303e-15	-0.123652320055591	0.141198723676552	-0.18004854521705	0.0314140690354816	-0.251802642867928	0.00241548919533808	0.591229316607863	7.59986380318799e-15	-0.198237609413811	0.0176263299466498	-0.0929746781027956	0.269397253773155	0.635560364111677	1.5035898591081e-17	0.15583415950156	0.063095053563853	-0.100562925877853
10505	SEMA4F	4	0.14674473535946	0.0803098592314962	-0.448182348397246	1.98785518198573e-08	0.314559468129783	0.0001301569562929	0.0114838755095155	0.891721362161705	0.596616645154191	3.75227416894685e-15	0.293720319627593	0.000370259970093206	-0.556866894094591	5.11309584594611e-13	-0.111257383194103	0.185875632269666	-0.291974942613817	0.000402728462046111	-0.400684221928576	7.09281585971857e-07	0.459453063209406	7.83034199445985e-09	0.298280573514802	0.000296502865998342	0.0158291150387446	0.851159554771794	0.229634593515132	0.00579967121731023	0.318870879484508	0.00010381507119206	-0.111555242261718	0.184693058220421	0.0735630521027273	0.382581712139213	0.329804743011788	5.76051228103116e-05	0.175496753768869	0.0360363769016231	0.222119780851544	0.00767035044347606	0.0225913995762383	0.788840188864872	0.329520747907469	5.85098478297029e-05	-0.289011272886084	0.000463948737982836	0.241834399407379
10507	SEMA4D	7	0.0181225099936426	0.829900386483408	0.171651845954203	0.0403758945385543	-0.326660117695918	6.83959077942928e-05	-0.122661443217364	0.144438263473355	-0.210663124085377	0.0115546138988742	0.0331784682154557	0.694036673530436	0.493145923921489	3.91786916388671e-10	0.477258718049741	1.67478260994466e-09	-0.0529508920183456	0.529948873154422	-0.128771589727947	0.125335470790718	-0.39245475783835	1.24822598745267e-06	-0.221264817758406	0.00791390912357384	-0.207431158132032	0.0129244303884188	-0.000219207515833916	0.997926831719109	0.0859312624651172	0.307510990073052	0.180179449352984	0.0312889524841322	-0.474921261687386	2.06106158312727e-09	-0.511614341045104	6.57367306443397e-11	0.0933061613958961	0.26768624127341	-0.492426919594653	4.19088565484193e-10	0.153289263952386	0.067579137461886	-0.132108322412334	0.115759963027999	0.279322879926124	0.000729083595428401	-0.250064691666161
10509	SEMA4B	7	0.364297842071168	7.7195641544885e-06	-0.269787585301941	0.00111997254200327	-0.251119944787171	0.00248442115885426	-0.0637684879849771	0.449266741407631	0.0582472621595762	0.489559432197843	0.289020259192919	0.000463750778769128	0.243649429942394	0.00336378814477419	0.777842026848665	3.09628525849535e-30	-0.41082455848827	3.46048470590803e-07	-0.201887614833399	0.0156065656698084	-0.385863810470948	1.94165679311872e-06	0.118470798835424	0.158764543177373	-0.608231549190696	7.82734080376971e-16	0.301418449680219	0.000253930559542672	0.535189580716539	5.73002325716827e-12	0.368065746679166	6.10854636752288e-06	-0.335343015887009	4.23782320386272e-05	-0.486627870316629	7.17469456761459e-10	0.307723237980958	0.000184992139498119	-0.490578566676526	4.97970597417787e-10	-0.0777987088139943	0.355708776999163	0.160120493919585	0.0560943539978865	0.579871488095899	3.22627263738572e-14	-0.104606330354409
1051	CEBPB	6	-0.101177740667773	0.229216694100506	0.530407986094958	9.54389804195376e-12	-0.549877626612191	1.13584868463523e-12	-0.17909992205734	0.0323335001320741	-0.655817303686319	6.16372708845229e-19	-0.194190854514633	0.0201269827756088	0.849328128717003	5.91661964979408e-41	0.459166238477464	8.02158368570549e-09	0.173346961656378	0.0384115008323536	0.23002710970436	0.00571423751656468	-0.596676936340025	3.72247575564189e-15	-0.468651479087968	3.56891678649551e-09	-0.0917042983259505	0.276023211185133	-0.23071570983675	0.00556706861897359	-0.239222339303561	0.00400868816582155	0.186090027946333	0.0260639945548793	-0.412554384141163	3.05445382915451e-07	-0.5261806409358	1.48848019881492e-11	-0.0512951308159174	0.542910475066013	-0.440633643671866	3.6415805795e-08	0.101794849618769	0.226374483784489	-0.251286395490607	0.00246745247140903	0.426372648654731	1.09864921143334e-07	-0.235536287785202
10513	APPBP2	1	-0.680584556137006	8.75535884558344e-21	0.89570402201371	1.75523866630583e-51	-0.375115075544791	3.91102715576255e-06	-0.171074609816042	0.0410637752097987	-0.735256076632614	1.38657289362218e-25	-0.609047857820322	6.99401180339225e-16	0.673198091963655	3.25071170110927e-20	-0.297594348581978	0.000306654058954934	0.625324088684879	6.91585839592236e-17	0.565599144439249	1.83691401791832e-13	-0.356004486010818	1.27900260487003e-05	-0.47532416703118	1.98885525697251e-09	0.614720225615814	3.17028850694421e-16	-0.589309578676618	9.74225582504542e-15	-0.76145516531089	2.4852813726619e-28	-0.212474275621373	0.0108441231962177	0.0427599822442929	0.612099212840554	-0.0636950993688441	0.449789813074084	-0.540768504216238	3.12753890223455e-12	0.129824107467432	0.122251274478468	-0.00344413082551757	0.96743583809905	-0.634481944552871	1.77058015645832e-17	-0.0856605929415476	0.309042847971976	0.017986678922488
10514	MYBBP1A	2	-0.109914366267237	0.191276554861142	-0.147871761673438	0.0779895991453087	0.563205355758258	2.43928628685446e-13	0.450300667572322	1.67283874083946e-08	0.30367885324963	0.000226857097800914	-0.183797729444997	0.0279943242752111	-0.320534683039588	9.505222173795e-05	-0.186326358481232	0.0258716148893681	0.209861318419502	0.0118819876879447	-0.0631176536488989	0.453917408661861	0.359693009742277	1.02352728797709e-05	-0.00191468821848026	0.981893238536749	0.179044738212368	0.032387680610511	-0.110711603237625	0.18805686696814	0.104996009828277	0.212030080305198	0.196192974264811	0.0188539210259818	0.213075352668326	0.0106169715643542	0.248712638945037	0.00274192765000625	-0.0767553034852343	0.362216725830437	0.147261309378072	0.0792395695338214	0.0309930146968179	0.713277384543376	-0.0617470643761276	0.463798518875041	-0.159371836741914	0.0572687673899758	0.35596999346229
10516	FBLN5	0	-0.30579757743596	0.000203937753957103	0.0884019891050626	0.293758074782232	0.282355136161075	0.000634000939600469	0.244866620273813	0.00320368266163651	0.0362768173167706	0.667092413136352	-0.286327828953099	0.000526677815678107	-0.152227460560534	0.0695251587559577	-0.337499565330882	3.75437877326817e-05	0.334150749744491	4.52958862806078e-05	0.101363792329396	0.228357165649316	0.199408152732299	0.0169552237841007	-0.0146506600387639	0.86212631047082	0.342685168432406	2.79538726553483e-05	-0.190371097667789	0.0227626039319481	-0.214776535312237	0.00999661535856654	0.0435891222464143	0.60521125586253	0.227633773080921	0.00625311630909014	0.246235013982704	0.00303191751898296	-0.157825285784718	0.0597589306404782	0.182200309599072	0.0294104683620418	-0.000122182197173327	0.99884445362614	-0.223967376889206	0.00716658944388928	-0.202823025799096	0.0151225792366234	0.132733878238391
10518	CIB2	13	0.557572350344012	4.71244401905005e-13	-0.49347305445756	3.79941470537126e-10	0.134283832148404	0.109829881417802	0.135088585037667	0.107697435062545	0.398074644300984	8.49915259879271e-07	0.524567726718046	1.76070791242121e-11	-0.324035330576274	7.88227187597487e-05	0.15570275954591	0.0633204658339351	-0.426694272243407	1.07222238320606e-07	-0.431116272683681	7.65211989596062e-08	0.151792543555533	0.0703352839834939	0.120831081116127	0.150570134664718	-0.366394764335095	6.77918506480006e-06	0.545811255995664	1.79194499649162e-12	0.425849163939649	1.14300055750477e-07	0.0388458171615063	0.645067420013025	-0.221024463866162	0.0079836029242646	-0.00133587732172558	0.987366368031999	0.401248618297768	6.81930722347777e-07	-0.0695054297028542	0.409446854479962	0.0582110358618044	0.489830007762941	0.383169065467792	2.31970584050451e-06	-0.0434095557371315	0.606700060960826	-0.00364470686379252
10519	CIB1	0	-0.093066588651964	0.268922098221542	0.172980501704728	0.0388292238739164	0.0426640081115414	0.612898714469104	-0.18079549064089	0.0307058121461274	-0.00794185477499899	0.924998955634974	-0.0654686957635129	0.437244604262942	-0.07432563443982	0.377654775153833	-0.275874326535625	0.000853042767306609	0.109769752887986	0.191864858375984	-0.0464056413196403	0.582074551527011	0.453553679745449	1.28052556661304e-08	-0.233483725308399	0.0050090364380034	0.408731655197923	4.02078887016922e-07	-0.189727592805805	0.0232346357479585	-0.290207623371853	0.000438269478016233	-0.286618606984691	0.000519521157677735	-0.00547973376823338	0.948211059339459	0.380101884804836	2.83491290520051e-06	-0.109110135644958	0.194564956362231	0.216217261993581	0.0094964491078078	0.11321337365861	0.178210421778155	-0.00636722141947688	0.939838063754419	-0.388434112036479	1.63620754126442e-06	0.34458243517056
1052	CEBPD	22	0.15862075081992	0.0584672450425542	0.0406074862977807	0.630138635955544	-0.132440293499549	0.11483929964197	0.129754031824225	0.122454776603515	-0.265190231225338	0.00137003096597435	-0.0728732504153083	0.387071830402645	0.417160615494467	2.1832659444383e-07	0.57760673594341	4.27579843541862e-14	0.0329580416546818	0.695968728386437	0.110575075861354	0.18860541488983	-0.427416464765244	1.01508152737015e-07	-0.124930252392604	0.137102637274332	-0.379491706126863	2.94960299240102e-06	-0.0449157288849048	0.594262797318022	0.191805608861746	0.0217399276574495	0.53699550674135	4.71589966144987e-12	-0.188922545020129	0.0238369826398263	-0.36954947842227	5.56616318708809e-06	0.0879553746637876	0.296213373204324	-0.499090255179534	2.23131285748174e-10	-0.0717403726239241	0.394514698391963	-0.0704833939326776	0.402872350618629	0.681561304761455	7.33987487071737e-21	-0.273996875857972
10520	ZNF211	0	-0.290765451515643	0.000426750307660345	0.065818082352632	0.434796992842505	0.255415094752432	0.00207873776230325	0.0498702599733643	0.554188294053126	0.139601899775921	0.0963329579527375	-0.245154456576246	0.00316684058283864	-0.135550542959882	0.106488066111864	-0.19745386704573	0.0180884406248495	0.247980612948049	0.00282488166580871	-0.098742953307721	0.240675362922955	0.331973311413361	5.11166438776947e-05	-0.0391601183011029	0.642393340247912	0.39179577803842	1.30516433441396e-06	-0.242918119636153	0.00346341407142399	-0.103320665645928	0.219454094250185	0.0100226292639067	0.905430411236569	0.0700424023375788	0.405829196678682	0.359307259587025	1.04779482548275e-05	-0.14302727963373	0.0883588104504396	0.324383303208626	7.73596519890922e-05	0.00153939403059872	0.985441871281085	-0.154634146859324	0.0651781855408917	-0.267733691288337	0.00122601909936337	0.149260753471425
10521	DDX17	0	0.0565500857503184	0.50232075667754	-0.121579864880364	0.148038331642563	-0.31320204318363	0.000139662525678118	-0.380931678068852	2.68572095999222e-06	0.139022857348356	0.0977355564639356	0.245364764924756	0.0031401638373296	-0.058551253351402	0.487292050530015	0.0831687603041768	0.323379433891307	-0.384099683173715	2.18187017880153e-06	-0.130321064286059	0.120815588702679	-0.0841332886193006	0.317780008721695	0.322877660175853	8.38785926314757e-05	-0.0995783309241805	0.236699738828954	0.0937314502551244	0.265501877245002	0.136122319557551	0.105005978889392	-0.342366439677409	2.84695760157933e-05	-0.0568331241760004	0.500180524593749	-0.092890495387867	0.269832958090798	0.0195630799799949	0.816608383727821	0.117270654948225	0.163057155568525	0.0235546184782836	0.780061501786048	0.159187375316616	0.0575612162834633	-0.0244021037665127	0.772360437121584	-0.111232393471167
10522	DEAF1	0	-0.195985948769502	0.0189822472000283	-0.0108831482630089	0.897353596628735	0.470251202032827	3.10565575920052e-09	0.246627865517151	0.00298416488501955	0.202707672796359	0.0151815477721571	-0.264352853924472	0.00142071939568595	-0.220109804842508	0.00825381760385616	-0.240747539893102	0.00377494676582057	0.290319589436248	0.000435934594287994	-0.180280855397871	0.03119232082482	0.396687225359265	9.35124757451412e-07	-0.148912179265502	0.0758958686326103	0.326774168455094	6.79735279172963e-05	-0.233348377708087	0.00503511286276469	-0.035217472085864	0.676259258896238	0.112060960706462	0.182697862622535	0.065459682855601	0.437307847414467	0.374271854631536	4.12756534965693e-06	-0.0983456254828257	0.242582514844499	0.0227057685269549	0.787796428332688	0.139432411501698	0.0967418453509399	-0.172876163149054	0.0389488540238433	-0.343277722799734	2.70183882713053e-05	0.256965634312459
10523	CHERP	0	0.16993934913895	0.0424453176967276	-0.130326105242878	0.120801092772803	0.110556108096357	0.188681716990677	-0.0498503948534789	0.554346324105793	0.205599510428595	0.0137622060375395	0.126706817708673	0.13155976738671	-0.0868466470754246	0.302367265187033	0.117860488441127	0.160936773229816	-0.105626955381258	0.209281224720535	-0.2668345573384	0.00127526746200798	0.229176921839571	0.0059007236987557	-0.0288122273208097	0.732658612636794	-0.0981012641248212	0.243760644034122	-0.00872663823695216	0.917612581526307	0.165941945417068	0.0476231588926202	0.0939122356082278	0.264577018398219	-0.231914740212215	0.00531886746246948	-0.0213586087127188	0.800114403370565	0.0926010977296069	0.271334439421296	-0.104909791834428	0.212407703443375	0.0344754089486788	0.682709055503575	0.0900675615960927	0.284720840540545	-0.0676145105198052	0.4223364242394	-0.0569371446119514
10524	KAT5	3	-0.133329801351121	0.112400492330041	-0.0759055789282241	0.367570796230279	0.54345007002951	2.32852842455449e-12	0.736722265706697	9.92937200885269e-26	0.0902186986604053	0.283910095411997	-0.305727445135373	0.000204660639873983	-0.196305418347871	0.0187845368621419	-0.185456694763614	0.0265855880526643	0.341251698289133	3.0344467756326e-05	0.110317643924253	0.189642914865723	0.104038710117992	0.216249901634114	-0.0777275030882818	0.356150569106561	0.0446389870305651	0.596539337646835	-0.0921939385716087	0.273456473052538	0.0151602570808923	0.857380622537078	0.347118109837524	2.16334434326112e-05	0.262656050417954	0.00152871165701923	0.124738312065919	0.137711999316129	-0.192076712551531	0.0215511662855669	-0.0203792610077487	0.809100396879894	0.101635584606875	0.227105615564848	-0.115491483617752	0.169579278820784	0.00957608743219638	0.909625514672404	0.149523143773397
10525	HYOU1	2	0.237582615415084	0.00427440686357217	-0.504310254534639	1.34882834814351e-10	0.655527706371102	6.46286310078652e-19	0.500072663881997	2.03095516661062e-10	0.636877864876647	1.23034044548462e-17	0.11441603195567	0.173614420692682	-0.569932195112901	1.0929309020048e-13	-0.0558283417851755	0.507799931843892	-0.0714914488648312	0.396161500532106	-0.416021867674021	2.37334435250819e-07	0.473642590602333	2.3073357296141e-09	0.117459382614691	0.162376446389515	-0.141642960390352	0.0915156331911818	0.207470716892787	0.0129068402220582	0.451039631090368	1.57468851831761e-08	0.263759095138552	0.00145769107791318	-0.0222770863011908	0.791710619598567	0.225386122352454	0.00679992812844985	0.132062748836541	0.11588680014833	-0.0323525562695355	0.701285874592018	0.159287234859453	0.0574027448090344	0.24183159721278	0.00361633990464971	-0.212016009564209	0.0110201656875692	0.169338338054357
10526	IPO8	0	-0.12396594706242	0.140184958809706	0.210584556340432	0.011586339022215	-0.179425915686259	0.0320149988338382	-0.155641836627295	0.0634252002383865	-0.203789049462537	0.0146365313175753	-0.0841943439250425	0.317427689670129	0.227391222898974	0.00631017744693341	0.0210713652118388	0.802747347920951	0.105078145763533	0.211670782627849	0.0324668802566969	0.700280805624854	-0.154478232182049	0.0654529144960492	-0.157404003699375	0.0604524422710252	0.0406119955858696	0.63010061094046	-0.0714600190734577	0.396369721832382	-0.145650074733786	0.0826162833835521	-0.0670444354775632	0.42626803755091	-0.142413208203725	0.0897482616750851	-0.176922674848257	0.0345303169990844	0.0588068163689079	0.485390229737496	-0.01512388267434	0.857719196989221	-0.00605939180786528	0.942741581570713	-0.112856827489766	0.179590038818585	-0.00780399048159968	0.926297211918827	-0.171266647794729
10527	IPO7	6	-0.37195637057577	4.782147086447e-06	0.475600467865292	1.94075403031167e-09	-0.32141162965433	9.07165183419542e-05	-0.278831468389839	0.00074567281315143	-0.426399185141621	1.0964454021819e-07	-0.281146345236496	0.000670446786484705	0.415481602707562	2.46896155392505e-07	-0.115265641220063	0.170420825098212	0.268821855052186	0.00116874365737701	0.248600701319689	0.00275446825790675	-0.256943833406	0.00194952752357513	-0.227284766782772	0.00633536784577724	0.268317849707462	0.00119496076482416	-0.322920310135052	8.36870706695382e-05	-0.418696236540896	1.94986724083838e-07	-0.170274182024931	0.0420338604080573	-0.041017759412539	0.626682946467903	-0.0422180042210676	0.616620070378094	-0.229830226950155	0.00575694894918011	-0.0770132914324442	0.360600771078693	0.051971030973418	0.537600584222556	-0.301465557555235	0.000253336992625944	-0.0347419886744371	0.6803893530211	-0.152530447579093
10528	NOP56	10	-0.149284479700606	0.0751577681636561	-0.233466684879157	0.00501231283125258	0.408555808917818	4.07161839812567e-07	0.0290402133535277	0.730624280525474	0.438143866064936	4.4321276558576e-08	0.00478230508283494	0.954794963859449	-0.625894470777866	6.3615146584372e-17	-0.53403125583493	6.48858830990798e-12	-0.0114847177060793	0.89171346971002	0.0306509849845887	0.716305381163238	0.605916399136587	1.07524096278449e-15	0.362073548857632	8.85123434062377e-06	0.255663783227091	0.00205720278213433	-0.0788660673763524	0.349127437135413	-0.036949400842248	0.661297642951508	-0.291358828091101	0.000414804493760668	0.504196379345091	1.3638450983748e-10	0.393855814192372	1.1349248909668e-06	-0.171629635285135	0.0404021825874375	0.300682573833309	0.000263371810957205	-0.0834005865171746	0.322027828351561	0.0869059153111663	0.302036188808652	-0.361771297061766	9.01660196842999e-06	0.293298959195719
10529	NEBL	3	-0.0905134922126643	0.282333186573845	-0.10756925006851	0.200979711585875	0.455162541730081	1.12081733597609e-08	0.587511313162922	1.2275663966719e-14	0.146628851340977	0.080551547754753	-0.2388062998495	0.00407466444271798	-0.172703284768864	0.039147750731202	-0.0342958544949291	0.68427316272813	0.231410692938592	0.00542197556482771	-0.00192482007604263	0.981797440318001	0.110477669089753	0.188997494685722	-0.0199104876102018	0.813410529325503	0.00195597609603098	0.981502857152532	-0.106682019039435	0.204741827296139	0.107032708037601	0.20324879457028	0.362400031267074	8.6758324825507e-06	0.141151876562791	0.0926568209788428	0.0963845149621085	0.252149648136598	-0.131909774440422	0.116313337832001	-0.0665613268640466	0.429616344099975	0.0939971119658986	0.264143568019562	-0.0827859977855935	0.325619029770977	0.0426439862448269	0.613065561872304	0.102921139146683
1053	CEBPE	0	0.391382274316615	1.34214540554473e-06	-0.347997038153939	2.05520236486982e-05	0.0955582219751202	0.256257559034605	0.00401439268858302	0.962047766793675	0.251857857925767	0.00240999055303608	0.294555116562965	0.000355602259363949	-0.178003776186406	0.0334242219055223	0.260707410602849	0.0016619249358016	-0.279319053828302	0.000729211437354434	-0.320283836955678	9.63275808321372e-05	0.0383521165747774	0.64927700682319	0.178315935351102	0.0331104812323565	-0.298743556834006	0.000289830915107067	0.198924108211186	0.0172300017474681	0.423805824251172	1.33308301377034e-07	0.133328651562407	0.112403618476393	-0.196271431346026	0.0188054853685911	0.0702687023622367	0.404310257659517	0.294111497618069	0.000363323295112804	-0.105544195523571	0.209640324266798	-0.103371591581577	0.219225738181465	0.232573041699732	0.0051868446062341	0.0610699084737379	0.468723795625441	-0.103404473795011
10531	PITRM1	4	0.261955669073609	0.0015754282356039	-0.44569779283371	2.43008952665206e-08	0.321017929276087	9.26396322457007e-05	0.060403523297093	0.473598555592693	0.593712160141175	5.49861815172253e-15	0.296420084395928	0.000324774699701423	-0.491154894177145	4.71952137300287e-10	-0.0035758442615594	0.966191215244529	-0.296178342044184	0.000328626096279579	-0.463019512262183	5.78985499865149e-09	0.516566153467862	3.99889746671965e-11	0.213635534096395	0.0104090543192954	-0.098545747803487	0.241620628505162	0.260359750312377	0.00168677357023187	0.365010222700326	7.38705501119669e-06	-0.0537772975364262	0.523538329269946	-0.0879089915249371	0.296469144708811	0.167939817556375	0.0449731789368184	0.242052091893981	0.00358482313449509	0.0271663015792433	0.74739967512141	0.115447040085074	0.169744642636903	0.324016530600966	7.89024962809474e-05	-0.275281712232977	0.00087619630988355	0.197765933222599
10533	ATG7	14	0.617067068878469	2.27456358892032e-16	-0.592786560135764	6.20571812692704e-15	0.35733032984472	1.18093179015208e-05	0.337007011972104	3.8600000935548e-05	0.376576414663654	3.56104000159133e-06	0.288363741105461	0.000478420242076983	-0.257248432530451	0.00192467116377608	0.541140560606919	3.00257632111742e-12	-0.284411239546518	0.0005761695924514	-0.453465424386529	1.28989156090421e-08	0.16548778586207	0.048243334906015	0.0942975181588522	0.262613333178066	-0.607464461776042	8.69814434998687e-16	0.396383666630003	9.54823488192614e-07	0.616347382010073	2.51910794998494e-16	0.594274017669695	5.10833796422311e-15	-0.261721439437816	0.00159133953972249	-0.0515245955381648	0.541104899303974	0.472224317900578	2.61364925035836e-09	-0.254530343684663	0.00215702080103786	0.100743632506744	0.231231054190391	0.423792167850749	1.33444977616786e-07	0.307720867806911	0.000185014417590184	-0.207063543783902
10534	SSSCA1	5	0.537417307764323	4.50541112493808e-12	-0.438901975773022	4.17546593327549e-08	-0.131904734591446	0.11632741115176	-0.347669412304246	2.09490357529447e-05	0.366486753080318	6.74052269907452e-06	0.632933826118935	2.23631279912395e-17	-0.279238202979391	0.000731917739316569	0.159109224400568	0.0576854882443082	-0.603937260736191	1.40766761730259e-15	-0.481037386671629	1.19347169759535e-09	0.171314999272557	0.0407761235904116	0.184890354216388	0.0270595375374529	-0.329149634991383	5.97121764170118e-05	0.390297226397536	1.44398403648537e-06	0.364033890456419	7.84632164831483e-06	-0.216811132350072	0.00929679220307218	-0.295382312810863	0.000341609169572315	-0.0122329169986524	0.884706173688394	0.292994098611603	0.000383463678723273	-0.0455349765212957	0.589183018362936	0.20726932895435	0.0129966078823037	0.504735047140581	1.29420847750316e-10	-0.123849132439498	0.14056189992221	-0.0325450781391357
10535	RNASEH2A	2	0.180801637555533	0.0307000403629692	-0.430929063495569	7.76294617002455e-08	0.729863839260403	4.64639265759695e-25	0.546848939052801	1.59606197767976e-12	0.490535590002996	4.99965311437623e-10	-0.0463314818064246	0.582678473496607	-0.544194222511688	2.14449780219276e-12	-0.0850462439929423	0.312538249380627	0.0405881302401812	0.630301868824786	-0.23972459281106	0.00393031921246002	0.567917066557165	1.39274328411642e-13	0.122546329824078	0.144818235574884	-0.0189491811240933	0.822266624983944	-0.045363098747358	0.590590968784131	0.30353115823794	0.000228540785689941	0.324091056547162	7.85866891020601e-05	0.197888602846137	0.0178308316430802	0.430225123220507	8.19359426833443e-08	0.0425783325721008	0.613612810085509	0.0515975257954123	0.540531659370254	0.0804201129728955	0.339682949057356	0.268301267343917	0.00119583240052897	-0.0986739893294653	0.241005634636194	0.194969474194638
10536	LEPREL2	0	0.0237516808365113	0.778268867619891	-0.012634052308311	0.880952957116712	0.109884336630162	0.191398610650289	-0.125429886610105	0.135526074941267	0.105235238190914	0.21098480630679	0.0407943321971018	0.628563852670326	-0.124096213886174	0.139765517534673	-0.108638431687674	0.196512687626716	0.0057946483896525	0.945239304405664	-0.105034106906596	0.211863373231106	0.237883286512943	0.00422453071166899	-0.0813456811014461	0.334135701988436	0.112732713580771	0.180072122392411	0.0564184532676974	0.503317742935876	-0.0629361431600906	0.455219201898141	-0.0742157253276846	0.37836248680486	-0.0247032093917053	0.769629591286083	0.109236237164804	0.194046647508071	0.0265037963622677	0.753359374617667	0.173148189818491	0.0386376068870899	-0.0649175803946499	0.441121323037583	0.0194713486823645	0.817453268318185	-0.1841748306253	0.0276686331120781	0.0749822222381913
10538	BATF	17	0.197548229147271	0.0180322526413624	-0.276643216924496	0.0008238387002394	0.15894210151422	0.0579519798206161	-0.0781068922313277	0.353800614946434	0.289540009660172	0.000452432970031371	0.168157594536414	0.0446919031799407	-0.35860503222047	1.09337342614584e-05	-0.0931015723270146	0.268741390645638	-0.227938353791678	0.00618211328335997	-0.293736528112422	0.000369970132985435	0.41665466816079	2.26584874530885e-07	0.321176737836016	9.18593593654586e-05	0.090605929642847	0.281839932827114	-0.0518169228179037	0.538808987573908	0.116387230931606	0.166271845021529	-0.14849807868424	0.0767237011214202	0.0227251387908429	0.787619687582831	0.541493013506175	2.88867316077414e-12	-0.0219174005859044	0.794998838006359	0.432770327055236	6.73663000115205e-08	0.230780554686722	0.00555338571043002	0.487254017936255	6.77331524623274e-10	-0.24572638495473	0.00309476729082542	0.00760544528130714
10539	GLRX3	12	-0.48925264769045	5.63193479969748e-10	0.429709975590011	8.52314810535495e-08	-0.00654287923160551	0.938181571957609	-0.0399660224514083	0.635557680632448	-0.355792340193745	1.29539084309833e-05	-0.437668513985716	4.60070623569027e-08	0.15232276505656	0.0693486502885474	-0.448778758065254	1.89382441321912e-08	0.467655526602338	3.89021093897848e-09	0.316088988987591	0.000120170463572062	0.0123404366586046	0.883699912924639	-0.229287501220617	0.00587616533438028	0.564319168737367	2.13832578997196e-13	-0.409856966076886	3.70956921965731e-07	-0.566961052089937	1.56159281977318e-13	-0.183119022384835	0.0285887436386387	0.26302537804629	0.00150458851242365	0.422221877684546	1.5008747969061e-07	-0.351498047559039	1.67294202056611e-05	0.346931572457457	2.18697466444156e-05	0.0859012119471212	0.30768081557335	-0.330365579597794	5.58568322297448e-05	-0.260364745920632	0.00168641413332224	0.093383133023241
1054	CEBPG	1	-0.475772880197125	1.91130894823163e-09	0.699396992079419	2.58842679351521e-22	-0.108898230730663	0.195438200607358	0.0560382471317791	0.506203225577711	-0.603508700132076	1.49185770055522e-15	-0.535495299353955	5.54461522020459e-12	0.475563083142307	1.9471961310543e-09	-0.335691462183465	4.15594286288835e-05	0.679478846015806	1.06810514763343e-20	0.317947446283074	0.000108998409294539	-0.231402803894545	0.00542360344213786	-0.541139717794546	3.00285384698121e-12	0.512219020458869	6.18918670531915e-11	-0.314861628213428	0.000128124778087464	-0.6566078080191	5.41436812323439e-19	-0.0292140871887501	0.729074052733369	-0.0905158642887098	0.282320521745947	0.0251712111565053	0.765390715196555	-0.356126718993475	1.26964918596425e-05	0.254828834824723	0.00213031629820695	-0.0525595028354994	0.532998643461328	-0.554748469109295	6.52530661053469e-13	-0.241337319567564	0.00368789789422744	-0.00655186412130068
10540	DCTN2	0	0.148270410918357	0.0771819272798577	-0.13944708611718	0.0967063888919689	0.0769521399677227	0.360983399189131	-0.0958451920631854	0.254825708419372	0.318374767190492	0.00010657048885545	0.170347382171154	0.0419443550691544	-0.213494682937485	0.010460992559323	-0.0353281364028944	0.675299393323796	-0.171363042996724	0.0407188371905989	-0.337238712154585	3.80997231854128e-05	0.329249213779086	5.93873098155379e-05	0.0906404388145232	0.281655937382188	0.0874866015567711	0.298805063893281	-0.0236739851852597	0.778975509553831	0.182002632381054	0.0295898807571598	-0.232017280261896	0.00529810755719419	-0.19588934624113	0.0190423850180282	0.229517228306543	0.00582543683714668	0.028802650058881	0.732744111877038	0.116181254371913	0.167028105354289	0.0589011837135873	0.484688983499508	0.186491308066438	0.0257380622283489	-0.301142136433787	0.000257438209300068	0.208081950353678
10541	ANP32B	12	-0.6151495332277	2.98407606822223e-16	0.584936825894901	1.7048577215419e-14	-0.0677026990215499	0.421730101466065	0.00757157667924545	0.928486270698878	-0.370387639162635	5.28026555773963e-06	-0.429415039816613	8.71750247581411e-08	0.261425631320862	0.00161164297525312	-0.519474649423595	2.97521693934885e-11	0.55123078057937	9.74624170499027e-13	0.39819908681877	8.42645067494739e-07	-0.199221636715406	0.01706064962121	-0.487808935299704	6.43578025358281e-10	0.597019318469034	3.55757621986719e-15	-0.141361169576546	0.092169088306601	-0.566746722661944	1.60209190845449e-13	-0.237103445434109	0.00435498534971662	0.175774678054881	0.0357385619249518	0.0291118587639235	0.72998537066959	-0.31956263058117	0.000100083964758329	0.131958980568003	0.116176003725571	0.0229425799195462	0.785636426603751	-0.621942524323176	1.13096084033899e-16	-0.306939507969569	0.000192496215423096	0.214397662152707
10542	HBXIP	6	-0.36418279236311	7.77457450197195e-06	0.660192121568715	2.99339790075945e-19	-0.559537471466016	3.75050423701099e-13	-0.312984556030956	0.00014124432733072	-0.719651215284365	4.24578643671595e-24	-0.344472089394086	2.52215885828293e-05	0.677370171159221	1.55678759230216e-20	-0.00428659568779938	0.959476469127134	0.298895237056363	0.000287675523545929	0.484118580597799	9.02599926112867e-10	-0.505185503077587	1.23862612745608e-10	-0.3068592491519	0.000193280446687067	0.349018375380876	1.93593790114247e-05	-0.380594911143521	2.74534799624549e-06	-0.532810157811242	7.39347035041896e-12	-0.157883840205253	0.059663057589661	-0.00103003617452362	0.990258599446857	-0.00272509840229386	0.974231622336742	-0.352241298928693	1.60092292732654e-05	0.152344079193312	0.0693092253506789	-0.0677766921712962	0.421221765888723	-0.373126133822534	4.44005152813809e-06	0.140549212349015	0.0940727159620561	-0.138072430157086
10544	PROCR	0	0.0190781600703908	0.821077070074615	0.0528733636090701	0.530552290096936	0.0910852130651639	0.279291713411528	0.0283195162923319	0.73706143641471	0.0613889397826756	0.466399769349238	-0.0264350825377231	0.753978343503573	-0.0677830194719384	0.421178313622093	-0.123492576924749	0.141717213826476	0.0437012934441461	0.604282055247019	-0.0793048082250136	0.346444490272139	0.224666078843861	0.00698387823747968	-0.0447674667022863	0.595481946555955	0.134562561116144	0.109087595560318	-0.0590385719794758	0.483669019359823	-0.0843016620893787	0.316809025514494	-0.0731680432540787	0.385149061088896	-0.068744294801839	0.414607107751042	0.0835623510703033	0.321086863790737	-0.017932178765298	0.831660249194874	0.116262060552855	0.166731114379204	0.0413351187503308	0.624015404810773	0.0465063973500122	0.581254503225561	-0.207770596318404	0.0127741762046086	0.152812744449556
[truncated: 13,400 more rows]
[truncated: 21 more columns]
