# Supplementary material for: Genetic analysis of DNA methylation and gene expression levels in whole blood of healthy human subjects
Source: BMC Genomics. 2012 Nov 17;13:636. doi: 10.1186/1471-2164-13-636 (PMC3583143; doi:10.1186/1471-2164-13-636)
Supplement: Additional file 8 — Includes a table of continuous module membership kMEi of all methylation profiles in all methylation modules. Each row in the table corresponds to one methylation profile. Columns give the gene Entrez idenitifier, module label, and kME and the corresponding (uncorrected) p-values for each module. Methylation modules are analogously labeled by M.0, M.1, etc. [file 1471-2164-13-636-S8.csv]

Entrez	geneSymbol	methylationModuleLabel	kME.E.0	p.kME.E.0	kME.E.1	p.kME.E.1	kME.E.2	p.kME.E.2	kME.E.3	p.kME.E.3	kME.E.4	p.kME.E.4	kME.E.5	p.kME.E.5	kME.E.6	p.kME.E.6	kME.E.7	p.kME.E.7	kME.E.8	p.kME.E.8	kME.E.9	p.kME.E.9	kME.E.10	p.kME.E.10	kME.E.11	p.kME.E.11	kME.E.12	p.kME.E.12	kME.E.13	p.kME.E.13	kME.E.14	p.kME.E.14	kME.E.15	p.kME.E.15	kME.E.16	p.kME.E.16	kME.E.17	p.kME.E.17	kME.E.18	p.kME.E.18	kME.E.19	p.kME.E.19	kME.E.20	p.kME.E.20	kME.E.21	p.kME.E.21	kME.E.22	p.kME.E.22	kME.E.23
1	A1BG	0	-0.120308954960586	0.152354789558537	0.116490082619036	0.165895171302942	-0.0812812317746859	0.334520086510505	-0.0387460510302114	0.645917184568241	-0.0138628866517668	0.869472190041761	-0.0208795488316691	0.804506820353767	0.0642796914088318	0.44563266357593	-0.0908742482296459	0.280411440024774	0.0696052264497961	0.408773078245189	-0.00260539363919287	0.975363179723362	-0.0975627434970798	0.246371012395803	-0.145294557239943	0.0833766749053274	0.0875444151244161	0.298484624827656	0.0432292289976224	0.608196796515515	-0.0535191543574589	0.525536547380282	-0.113155570143341	0.178433554695472	-0.0634860213451646	0.451281871444344	-0.0689359093075332	0.41330445182693	-0.054111679812187	0.520955709291102	0.0236003527781588	0.779645363149503	0.103002107838072	0.220886367365213	-0.110355111249514	0.18949165621938	-0.171658926919765	0.0403675166838169	-0.0328585003988264
10	NAT2	3	0.15217699868131	0.0696187642282347	0.00464935063344118	0.956050447828017	-0.110115040200447	0.190462367641106	0.0291417577516921	0.729718796271342	-0.154444963305543	0.0655116579239237	0.0616837441667809	0.464257864860267	0.16094706873291	0.0548208314291316	0.204118123487074	0.0144740999213653	-0.0817926086449734	0.33147792133223	-0.0176289873362308	0.834465374796166	-0.122012525125294	0.146590153951657	-0.017360967516617	0.836946830576584	-0.114550381912287	0.173106489202431	-0.075221804089215	0.371914446360901	0.026964972956204	0.749209206288338	0.105051647876593	0.211786648104286	-0.147313831249944	0.0791313952291983	-0.0993155188749534	0.237945497492989	0.0525590808216233	0.533001936597966	-0.073326711011811	0.384116555026014	0.00415703260931194	0.960700304012847	-0.0986631161364267	0.241057735667769	0.20721694390145	0.0130200476091795	-0.115919405753603
100	ADA	0	0.056604912832741	0.501905800646865	-0.0756823080494275	0.368985664683829	-0.0356000598374608	0.672943040195782	0.0282971925784745	0.737261122791328	-0.0612847724279815	0.467157893854589	-0.00943395505123041	0.910961327219083	0.0265684532427361	0.752777093534695	0.0874350696877377	0.299090877273318	-0.0384275710534519	0.648632914674011	0.0611958286495648	0.467805756680786	-0.0759707867942371	0.367158205390441	0.0741633514506807	0.378700009506535	-0.100340265917318	0.233113887821676	-0.0380778820645125	0.651620101398235	0.0142411595630442	0.865943415643211	0.108222662166813	0.198241139622362	0.0853671622905958	0.310709150219539	0.00392664288883618	0.962876757891461	0.0593595041680903	0.48129092978556	-0.0440954565987775	0.601021934789998	0.00810747566471576	0.92343957940796	0.0624606501302419	0.458639277981897	0.168669676476987	0.0440362903561393	-0.0548044810074307
1000	CDH2	30	-0.071932610021117	0.393245723761356	0.043872172939189	0.602867747720913	-0.0701634815134739	0.405016087151352	-0.0688866268946497	0.413639259978469	0.0220413143868813	0.793865617767364	0.0141494570385884	0.866798636105661	-0.0210527541698163	0.802918018089873	-0.144117462162598	0.0859343781546986	0.0149873850043946	0.858989953271744	0.0613471651249002	0.466703721929182	-0.0566799733819629	0.501337999809896	-0.114332849944694	0.173929455320717	0.0254580237556674	0.762796362792686	0.140495795407334	0.0941990368769218	-0.030415118248915	0.718396092100812	-0.144300796782893	0.0855319375776959	0.0268787111116639	0.749984942114644	-0.0435506226033343	0.605530324083193	0.0530937093212865	0.528838205391969	0.0111670592200025	0.894691079309077	0.0606590786368854	0.471725856538946	0.0592889057191842	0.481813519506813	-0.0963407273416802	0.25236619169878	-0.10278714473318
10001	MED6	0	0.0503691963398106	0.550226348731805	-0.00273886868058476	0.974101456494408	0.00755043977380494	0.928685381765449	0.0453184334923383	0.590957098369754	0.060055194755735	0.476157592907633	0.0637094194642974	0.449687720893527	-0.0345706195197878	0.6818802178408	-0.00248561981144563	0.976495439068923	-0.0452807532113016	0.591266051083589	-0.0877761301832561	0.297202593590627	0.0335836973705365	0.69048994586225	0.0552345158898627	0.512331165503474	0.0145228934142942	0.863316932840491	0.0203548858463245	0.809324374107438	0.0251912376051875	0.765209481765557	-0.0491004900344503	0.560327830233806	-0.0818972318738808	0.330857708429196	0.0183255546257715	0.828023902099739	-0.172639607189204	0.0392212265576676	0.0779399012077018	0.354833768203092	0.102529754195258	0.223022308734554	0.0770132815139255	0.360600833118992	-0.050157728932854	0.551903879491563	0.0205530916390409
10002	NR2E3	0	0.0855674696647742	0.309571032187092	0.0107679954166502	0.898433827898277	-0.0897162198724815	0.286611527073821	0.01184312560289	0.888355705467603	-0.126355641572313	0.132641582176545	0.0544554126518516	0.51830765171531	0.153798695461945	0.0666613406841201	0.0985444103517479	0.241627048128517	-0.0172940227475477	0.837566888880251	0.0943696061531737	0.262247028012507	-0.225076931038011	0.00687838313658699	-0.0804934864236619	0.339241076663054	-0.1485057997739	0.0767081994609488	0.0544288511923451	0.518512030839138	0.0195246509952209	0.816962305554108	0.0800863537939769	0.341697531236391	-0.0241596066958414	0.77456177014756	-0.120924900548825	0.150251132747365	0.048856188064411	0.562283128593754	-0.10389828249981	0.216873908463145	0.109956285113646	0.191106270014837	-0.0600869153073188	0.475924244230804	0.118590081112432	0.158342568029529	-0.0558447420379862
10003	NAALAD2	0	-0.125851576669154	0.134206272608918	0.157640014133693	0.0600631150617736	-0.100641774382028	0.231705495510761	-0.0854756031281041	0.310092666097043	-0.0308145910263151	0.714856419172693	-0.060183671309916	0.475212852845433	0.0329301002166336	0.696213776909208	-0.177529018625641	0.0339062063033427	0.076840555405994	0.361682239021802	0.145474146910883	0.0829918651299887	-0.0457700081886477	0.587260221688226	-0.046771325857497	0.579100818724755	0.110912268627959	0.187252736703734	-0.0402040598760849	0.633544482066192	-0.142328604224558	0.0899410505016348	-0.158882840114453	0.0580467198926048	0.0372149356625676	0.65901537058036	-0.00234473254680395	0.977827350122073	-0.155762076579322	0.0632186280443145	0.0683715542892096	0.417147984642443	0.131535150564114	0.11736305290772	-0.0020754736148419	0.980373020106899	-0.127839918795741	0.128115301015359	0.00402593783597073
10005	ACOT8	0	-0.0844422144006644	0.315999958636906	0.0329074204382388	0.696412703350537	-0.0414291016154622	0.623226371387845	-0.0706866077021286	0.401514113841618	-0.0201457914477094	0.81124632299243	-0.0537697728541683	0.523596521236064	-0.0125533115806064	0.881708196692327	-0.0485624966144114	0.564638028066266	0.0154057799861537	0.85509596731051	0.000447928413580481	0.995763705031018	-0.00150372754649711	0.985779135304071	0.156403513836723	0.0621259141015088	0.0629872325762644	0.454852578458398	-0.0999881009014127	0.23476649631997	-0.0448617437427214	0.594706582544389	-0.06733557664604	0.424257503359662	0.0130228458487191	0.877317738006454	0.069743420365793	0.407841143047837	-0.0685154950202475	0.416165702771131	0.0578221629615293	0.492739521406503	-0.0583479051074296	0.488808144215712	0.0351024289989002	0.677257656536064	-0.0432671324148427	0.607882058075374	-0.000195046954697311
10006	ABI1	0	-0.0677265879291888	0.421565944928087	0.0560620481802854	0.506022341029636	0.000407752575236101	0.996143666027012	0.000167046954140736	0.998420142634856	-0.00217528638798455	0.979429330115068	-0.045815684728611	0.586886875203435	-0.0285611211288703	0.734901399049333	-0.0949545416640343	0.259287670750382	0.0472172518756432	0.575484145493814	0.0172305182994179	0.838155174381242	0.0943849148913667	0.26216928374893	0.0659200539229168	0.434084113979103	0.154786707665464	0.0649102777372093	-0.132674704479237	0.114192642230415	-0.0922683635674255	0.273067748574629	-0.0942680829394488	0.262763004625755	0.059532911169487	0.48000861873764	0.137184467833749	0.102295852692202	-0.13692708268212	0.102947474727799	0.104890234496719	0.212493428767077	0.00969003380409845	0.908554786974275	0.0418402782334195	0.619779374974008	-0.0533643661758527	0.5267365698766	0.0732520781807122
10007	GNPDA1	7	-0.214530863823936	0.0100841814519069	0.0472143771054394	0.575507427404288	0.148006959779417	0.0777149254035551	0.00529395953774066	0.949964492045966	0.195067899665893	0.0195604512271755	-0.0141696991871218	0.866609843924184	-0.317031388073521	0.000114378193723812	-0.510414292258289	7.40631677726187e-11	0.074775569662393	0.37476603731107	0.0251582451773859	0.765508060246039	0.319216590080585	0.000101934468624023	0.0523161435775861	0.534899357657704	0.370878707331979	5.11928273061407e-06	0.00700323611271972	0.933841578943235	-0.189603002802709	0.0233269916248069	-0.39115935503799	1.36249326732206e-06	0.225536802321921	0.00676198331440871	0.275486207487969	0.000868142300398921	-0.107873181039457	0.199702502446719	0.386174748312021	1.90201273247052e-06	0.0449166909780507	0.594254889783514	-0.0172130602228672	0.838316916284185	-0.480737641849007	1.22616806991149e-09	0.242330117478695
10008	KCNE3	7	-0.252655992604192	0.00233176367640029	0.127506788130613	0.129120692830343	-0.00292449750572833	0.972346837190483	-0.12882403274518	0.125180390047376	0.0802438171638242	0.34074613613808	-0.0431901117197933	0.60852168979747	-0.157116652350005	0.0609292534250231	-0.425602704144917	1.16447002541513e-07	0.0813254961679824	0.334256057352913	0.0876896811894082	0.297680471314531	0.13501657949314	0.107886905230109	0.0611159143613563	0.468388268854647	0.336376129922003	3.99936192590478e-05	-0.039580040586612	0.63882778304348	-0.214733179019467	0.0100120202280904	-0.380454585219975	2.77056280806405e-06	0.192590155048503	0.0211975377105126	0.142972065586489	0.0884830363690692	-0.151579176470532	0.0707355177889287	0.242708410300258	0.00349246869205826	-0.00666555479986083	0.937024870885406	-0.0814180120129789	0.333704646317022	-0.358698110826203	1.08722621672029e-05	0.0919599601992555
10009	ZBTB33	19	-0.120226889691685	0.152636735499008	0.0656511816441877	0.435965230308778	-0.0539699507157066	0.52204956876505	-0.055659726370557	0.50908444566573	-0.0338065770746615	0.688542069543399	-0.0411108110499549	0.625900304740905	0.0158227095654204	0.851219089468103	-0.064687332994292	0.442746707859187	-0.00340243080154335	0.967829897943204	0.0137592850839179	0.87043910431829	0.0153730300452302	0.855400645106719	0.0265691776092749	0.752770570887517	0.114141946039759	0.174654061289439	-0.0716976733240299	0.394796892192574	-0.120882258947689	0.150396058132566	-0.114972211592935	0.171518837439719	0.0306902381891095	0.715957646349564	0.0792516568290997	0.346768823448328	-0.0810327615087784	0.336004634637935	0.115264442451754	0.170425300258649	0.143685411902378	0.0868887656631747	0.0020483236945633	0.980629716539031	-0.072212077520617	0.391405305449798	0.0720941661966196
1001	CDH3	0	-0.178430596925837	0.03299586664437	0.219748740277457	0.0083626947059356	-0.00941136645994528	0.911173646160564	-0.0217742772119419	0.796308266839546	-0.0998505631742323	0.235414144529151	-0.130545047100865	0.120172795194784	0.0417046097654762	0.620915809002134	-0.283317436102657	0.000606300226399903	0.160460399300901	0.0555677341089009	0.0394860521410606	0.639625124898359	0.0478103831403585	0.57068999460839	-0.26304577863073	0.0015032661862106	0.27826267965167	0.000765306779183641	-0.0804737361071452	0.339359981875851	-0.263568852528429	0.00146972120529349	-0.203515201713019	0.01477291257803	0.000384069937388329	0.99636764380916	0.117931220491448	0.160683890095916	-0.101393043781001	0.228222235564674	0.196203447544664	0.0188474490865865	0.149323368395103	0.0750810053927187	-0.13054962101547	0.120159696474692	-0.291521364916908	0.00041158664583715	0.131296058254393
10013	HDAC6	19	-0.162200451322579	0.0529352986253196	0.0959800005675282	0.254154979037476	-0.112600218794673	0.180587808044272	-0.104172657778598	0.215655881831886	-0.0694644926051687	0.409723429596644	-0.0777231629925153	0.356177508059009	0.0654848896999999	0.437130985259729	-0.0216767244825237	0.797201097550989	0.00335154206446285	0.968310800459773	0.0460497933531008	0.584975050518662	-0.0491353998549085	0.560048691935232	0.0513025462346393	0.542852079395289	0.100079719585755	0.234335768549556	-0.112704297144473	0.18018263129556	-0.125283989758617	0.135985003819522	-0.0832795350239197	0.322733133526626	0.0218901989544032	0.795247660568982	0.011087886348556	0.895433445887329	-0.0790642331665237	0.347914019852317	0.0739685743670489	0.37995685571932	0.181729517479468	0.0298392920716999	-0.0466736886015179	0.579894110290411	-0.0188268556396477	0.82339518956373	-0.0173258290745215
10014	HDAC5	0	-0.0411250689219218	0.625780420971991	-0.0165025791796441	0.844904891133605	0.0308552586922883	0.714496407174552	0.00141647838688066	0.986604178113796	0.0436356802279442	0.604825503261152	-0.00477135517509091	0.954898359284054	-0.0882621700765501	0.294525284501768	-0.100353394419101	0.233052437778406	-0.0331938445263045	0.693901972243447	0.0585644185589868	0.487193981983908	0.126698338599329	0.131585807731474	0.14205763837145	0.0905607262720275	0.0947301674886871	0.260420127368182	-0.158763943417197	0.0582371817812786	-0.0623439416407444	0.459480899376509	-0.082245724616575	0.328797183344286	0.14935593737693	0.0750167659077276	0.136056793461975	0.10517500106136	-0.0453478520997321	0.590715936842546	0.0628842951383889	0.455591437405792	-0.0402459084658018	0.633190824845425	0.15688721283631	0.0613121788919117	-0.0239552149578348	0.77641858596887	0.157478649191252
10015	PDCD6IP	0	-0.023481295755822	0.780728798899199	-0.0711440109244695	0.398466895251612	-0.00377287024377385	0.964329576128468	-0.000886595850699278	0.99161510971106	0.119272629318096	0.155944117417299	0.0442115253702459	0.600063430785855	-0.124658021898686	0.137967512219837	-0.0713049957709748	0.397397701851649	-0.0823097746924809	0.32841937317367	0.04244705091295	0.614707731157409	0.0347273858379389	0.680516345654169	0.140132676938344	0.0950613124392792	0.0564108431516978	0.503375413660307	0.00995186594655286	0.906095036685896	0.0422171050123802	0.616627583067601	-0.130379635743821	0.120647241882451	0.164956191310555	0.0489777632557874	0.16564929515832	0.0480220218066721	-0.0903800077701898	0.283046491843063	0.127904121319049	0.127922231064067	0.0378452226711027	0.653610646103785	0.108396600808058	0.19751670208919	-0.00221231156853775	0.97907927896065	0.0715086276485155
10016	PDCD6	0	0.108240435903396	0.198167025672548	-0.173892127133496	0.0377970704124054	0.0941919265766288	0.263150512898443	0.0813202165873806	0.334287542119738	0.170981234507319	0.0411759664269255	0.149187021750773	0.0753504198880956	-0.139140800215799	0.0974485651031037	0.000698175991088774	0.993397025736837	-0.133276847494057	0.112544538296886	-0.10905264099271	0.194801607045282	0.00115749495322209	0.989053249366101	0.105671990969082	0.209085998136674	-0.0506593556624625	0.547928620579796	0.213887878583494	0.0103165708294028	0.152139354363196	0.0696886601026341	0.00449092583443648	0.957546587975758	0.00232854204427004	0.977980414851635	0.00439775103573108	0.958426586301594	0.17600414143039	0.0354942438258378	-0.0120416040826412	0.886497097259105	0.0585306716695105	0.487445386035817	0.0848917483487275	0.313421306698886	-0.0106506201689105	0.899535098809599	0.0515512250661184
10017	BCL2L10	0	-0.100108800671828	0.234199165246008	0.095301448281816	0.257543421393982	-0.0828632601092854	0.325166155378629	0.00955781702520139	0.909797212620033	-0.140110919505829	0.0951131764811765	-0.0836129626911496	0.320792827515404	0.0726088569577455	0.388801239076222	-0.0384001009745097	0.648867373831066	0.0586259710179353	0.486735613373487	0.266047922424402	0.0013198285051352	-0.145759733769986	0.0823828667964501	0.0104893524275342	0.901048501888786	-0.0139805147025823	0.868374600583045	-0.144948907278788	0.084121328170429	-0.0728417546942243	0.387277601347005	-0.0161905363892683	0.847801748518821	0.190992466297058	0.0223146561535422	-0.0811043233301707	0.335576641069579	-0.168386745405349	0.0443975237838238	-0.0135311387325648	0.872569069779906	0.0348451954790052	0.679492077442106	-0.0931404228801718	0.268540805468397	0.140453886599988	0.0942982373930367	-0.0143974685523971
10018	BCL2L11	0	0.162119711556423	0.0530551226185969	-0.0780204468592309	0.354335206977295	-0.0352574280418524	0.675912634048934	-0.00646121804964309	0.938951622375889	0.0134455814773363	0.87336806553062	0.137307999483576	0.101984262919746	0.0459973389672449	0.585403165002626	0.139658764225348	0.0961960803893178	-0.104463231128544	0.214371270716659	-0.145895511057854	0.0820945890250842	-0.0754537605113563	0.370437437192447	-0.109512550574926	0.192914437312716	-0.154738806216215	0.064994299175905	0.110249949703213	0.189916425094247	0.105594818878985	0.209420614376841	0.103951480221239	0.216637367427966	-0.203073870803535	0.0149950355107422	-0.196386573723309	0.0187345969314509	0.0626207399110516	0.457486212590103	-0.140937485937588	0.0931585563042915	-0.0199246146030106	0.813280556398792	0.0204909849236104	0.808073992152866	0.0584043372889489	0.488387153597337	-0.074915739779404
10019	SH2B3	0	0.0595433454491095	0.479931518099454	-0.057279010315266	0.496818631420023	0.0458195170254758	0.586855556092651	0.00624659704131733	0.940975727752676	0.00668161501184433	0.936873449725606	0.0636635408283833	0.450014849091018	-0.101483657600502	0.227804611888258	-0.126844997800327	0.131135956764796	-0.00461228262672884	0.956400499013665	-0.0108091803729443	0.898047456618736	0.126975154107979	0.130737714423722	0.015263339923262	0.856421264471192	0.0856693034915845	0.308993472919108	-0.0428277593953719	0.611534878110634	-0.0665816233919279	0.429475370386089	-0.0487485668212919	0.56314552060123	0.0953922040824671	0.257088432611086	0.192948582375515	0.0209536483482361	-0.0448246075080257	0.595011948141928	0.159654445878738	0.0568230852760545	0.0522641714935762	0.535305714174568	0.105474668227379	0.209942348005638	-0.0564743736762269	0.502894074698396	0.0541862453127881
10020	GNE	0	-0.0552610641531681	0.512128142487275	0.0575277618224179	0.494948285246052	0.0237624791167235	0.778170671603788	-0.0616707975790558	0.464351814576638	0.00266278766158238	0.974820633397944	-0.0417194010622249	0.620791865388066	-0.0645856537523164	0.443465568890907	-0.160285732065103	0.0558378370694724	0.0365555922067119	0.664688166452815	-0.0225121654376821	0.789563520109122	0.107530176649863	0.201144336570759	0.00286718096176799	0.972888596608486	0.14159281340617	0.091631650662366	-0.0966986764031915	0.250599779052052	-0.136241839177182	0.104698231831173	-0.137242549429314	0.102149257494561	0.0193446737108104	0.818620343948132	0.105170541717099	0.211267123837892	0.0354048441870241	0.674634361762751	0.213913899344697	0.0103070755715829	0.172659657836432	0.0391980781754117	0.0750543033601316	0.372983269416979	-0.188652210540732	0.0240422331777428	0.08798293836198
10021	HCN4	30	-0.200111595753869	0.0165626843698062	0.166152515516885	0.0473378734383384	-0.0701921391675961	0.404823777239221	-0.122772950926446	0.144070914436488	-0.0267819128743223	0.750855727560104	-0.0874750420935126	0.29886916093448	0.0132538469355034	0.875159084750765	-0.266350318559267	0.00130253294870009	0.138656952139101	0.0986301703361134	0.0912207517673834	0.278573911113424	-0.00893374793857321	0.915664413692352	-0.134016921683906	0.110544389056283	0.182600889026331	0.0290497389269369	0.033394694336848	0.692143345168278	-0.178704607321824	0.0327233286856592	-0.214124489955211	0.010230511494462	0.0371261971327303	0.659777730330281	0.0140527748136817	0.867700464469032	-0.0642858153024207	0.44558923030714	0.0188611884912523	0.823078400992432	0.006292449388898	0.940543259006908	-0.0560552513748845	0.506073992341438	-0.215297401312723	0.00981317326579955	0.0224547753755602
10022	INSL5	32	0.0245657859692456	0.770875590196558	0.0291844723636475	0.729338015961362	-0.0134235479745319	0.873573851097533	-0.00098574540415967	0.990677452963551	-0.0568308447069178	0.500197741960046	-0.0129573548947088	0.877929901230012	0.0320979297339638	0.703526257862147	-0.0185567440522835	0.825888493339409	0.022730538705588	0.787570418887356	0.0401726629401908	0.633809868063002	-0.0219449734989783	0.794746640258521	-0.113659975802265	0.17649337142562	-0.0256248290500817	0.761288741302334	0.0107941451437859	0.898188504887723	-0.019248542678743	0.819506279235813	0.0190163102628938	0.821647451637253	-0.0162155293293398	0.847569650416648	-0.0652624629965627	0.438693033451078	0.0626308440735262	0.457413490237302	0.0172590265692651	0.8378910715252	0.0348844249299831	0.679151135959838	-0.0939683146937831	0.264290576884676	0.00465525289101367	0.955994710716138	0.0284175397550775
10023	FRAT1	0	0.0544044938142538	0.518699486705978	0.0526084227436907	0.532616971605444	-0.120563618208035	0.151482357371564	-0.0430942842269117	0.609317919558843	-0.0355684744500427	0.673216580970169	0.0977806467988611	0.245312445839238	0.0863318858516595	0.305252799104623	0.0244246136137791	0.772156189470001	-0.0678966226544204	0.420398595099357	0.0298062488688638	0.723802696129297	-0.036430982029956	0.665762425834027	-0.0433755224432929	0.606982417065694	-0.0323817234853779	0.701029404433998	-0.0351634719976637	0.676727826889346	-0.011520283270159	0.891380184890485	-0.0830553196014229	0.324042152884937	-0.0802652489951672	0.340616774726329	-0.076152214346805	0.36601175895595	-0.0215771716294492	0.798112504688352	-0.121715492578284	0.147583206843973	0.0550118166255164	0.514035851159823	0.116864649430019	0.164528762235024	0.0283388580253642	0.736888438155994	0.0242349719377466
10024	TROAP	0	0.0270707086389661	0.748258688461921	-0.0357909895416905	0.671290433081075	0.0267795770522633	0.750876744222825	-0.0457519224217978	0.587408079435505	0.0645960879908851	0.44339176961288	0.0448675397950832	0.594658928879998	-0.0890878880757115	0.290013659710496	-0.0765918309779031	0.363242984948055	-0.031149446719348	0.711893973091056	-0.0414999030118525	0.622632240452064	0.0836352840672098	0.320663203255949	0.00446091282911556	0.957830043146902	0.0419534920650976	0.618831720559431	0.0120782152037892	0.886154327595458	-0.00736853154061037	0.930399150827449	-0.0950135076044516	0.258990619892837	0.0496406909343184	0.556015879838207	0.0778339476955721	0.355490265798128	-0.0752530954368203	0.371714984583316	0.131523468830671	0.117395903604582	0.0653589466544408	0.438015063006574	0.117359683583351	0.162735779358776	-0.0886925635346263	0.292167891192361	-0.0325180678258037
10025	MED16	0	-0.0927012996005374	0.270813922718549	-0.0101698297692652	0.904048080476917	-0.0389425785737008	0.644243686173855	0.0272506201926154	0.746642232162545	0.0217310777174055	0.796703608605263	-0.063253925443091	0.452941433976409	0.0212701604608807	0.800924903855234	0.0399888015177591	0.635364911315103	0.00837465298070013	0.920924631352723	0.085176185625248	0.311796793081386	-0.0412556990763789	0.624682505757353	0.0772343675234678	0.359219587333051	-0.00517672426045794	0.951071142776452	-0.0811537077617374	0.335281487595443	0.0489809006794951	0.561284569807997	0.0421603527308916	0.617101816136809	0.0981620005891466	0.243467447195054	0.00619177834329238	0.941492787631466	-0.00371304320353529	0.964894843922739	-0.0978636321121487	0.244910137276947	-0.0659918116878668	0.433582859342795	0.0535582373028123	0.525233768901932	0.149308987738483	0.0751093841268778	-0.0605381837993682
10026	PIGK	0	-0.0210530468631844	0.802915333910963	0.00866654005682688	0.918177984422441	0.0250115230790984	0.766836298889202	0.0523581908703976	0.534570713229822	-0.00470578210145764	0.955517554198364	-0.0623732912977505	0.459269169330994	-0.0110325969675459	0.895951922034736	-0.00254375723301966	0.975945841900881	0.0345696164773074	0.681888947661057	0.042150205406247	0.617186625807858	-0.0268301849046533	0.750421438786742	0.119514243596761	0.155101661472382	0.0323433188345595	0.701367107276881	-0.127266136616646	0.129850745728943	-0.0186315259436026	0.825198033317403	-0.00302484387367528	0.971398387833448	0.0477360779188495	0.57128955512287	0.0282857126812972	0.737363817693688	-0.0996688548785349	0.2362717031733	0.0283628942946189	0.736673468940392	-0.0308876384823251	0.714209808837663	0.0469642161818826	0.577535090382704	0.0517200911390582	0.539568959277784	0.00611924238429449
1003	CDH5	7	-0.248519779719061	0.00276356632976478	0.111044816895077	0.186722952839487	0.0643101959922818	0.445416335707084	-0.0584243869614916	0.48823762729271	0.0911392226520722	0.279005533917602	-0.0320865001182747	0.703626883569286	-0.198750536411804	0.0173294703817315	-0.467290791732404	4.0147007603717e-09	0.105229366066384	0.211010419491448	0.0743364160226842	0.377585395359545	0.235649428136701	0.00460790176814674	0.00990498890492135	0.906535352564619	0.409431769974516	3.82435835306837e-07	-0.0580565102450666	0.490985058861126	-0.253549091614313	0.0022469619236067	-0.369984799588972	5.41589327907536e-06	0.204316919253504	0.0143767378935823	0.223399549659375	0.0073181904726178	-0.122351692161361	0.145462428287218	0.31845366241064	0.000106127785890657	0.028211518972525	0.738027638896313	-0.0814336260123487	0.333611641368358	-0.405303414669638	5.12997220688408e-07	0.212480978184399
10036	CHAF1A	0	-0.0608715121663354	0.470172231293312	0.100095930185305	0.2342596152134	-0.00224011335160415	0.978816432183338	0.0903946228962357	0.282968333666295	-0.0933556684906951	0.267431336863396	-0.122010878776427	0.146595644129221	0.0714529620927939	0.396416483073543	-0.0508938231224135	0.546075341992307	0.102069323344988	0.225118369647708	0.0382106812512436	0.650485021400827	0.000506805675656682	0.995206877989744	-0.00157035060528359	0.985149146476935	0.0953121570606056	0.257489706011746	-0.156122067641973	0.062603450247535	-0.133811725230205	0.111096156266848	-0.0299626181863798	0.722412862519382	0.00387199027693533	0.963393092909536	0.0509941549940303	0.545283238697845	-0.0340146290092792	0.68672562371601	0.0315807355703472	0.70808472505125	0.0966242018570199	0.250966591848136	0.0207670338358109	0.805539342325725	-0.0488883526692154	0.562025509286429	-0.107798471718342
10038	PARP2	0	-0.0639771884217836	0.447781112460878	-0.00111772823540927	0.989429312083476	0.0172044117268563	0.838397043548304	-0.0657156253605746	0.435513938304638	0.0852042789848061	0.311636641297826	-0.0220132038922091	0.794122657054752	-0.0801007065685919	0.341610742053124	-0.0826529306752796	0.326399955665713	0.00242827956572529	0.97703751101768	-0.0167755359450659	0.842372588637926	0.0889467247130391	0.290781680026343	0.0365650676493361	0.664606506870681	0.177664455310963	0.0337681123514575	-0.0588465166960502	0.485095149359715	0.00940185142727066	0.911263083526793	-0.0920814344958337	0.274044796160975	0.0912168355884515	0.278594633450717	0.235555237854005	0.00462473051998675	-0.0786837224177002	0.350246325501961	0.219896892157809	0.00831786747141101	-0.020202823133366	0.810721988356732	0.0615686696872746	0.465093294596569	-0.0778471565678887	0.355408381085973	0.108424326333077
10039	PARP3	0	0.053060715855219	0.529094686252418	-0.0360385769418556	0.669149761308761	0.0397179694860987	0.637658424289828	0.175184490060645	0.0363734834469041	-0.0551037127960003	0.513332064285453	-0.0583370859146676	0.488888878743311	0.0515132719947934	0.541193930553139	0.108180278810585	0.198417953109276	0.0353784479769092	0.67486317998834	-0.0354756093931524	0.674021073278235	0.00831581550209834	0.921478404005485	0.0137387215381627	0.870631046897212	-0.00885161425309292	0.916436941100362	-0.151806026558751	0.0703100544491505	0.0165485228724451	0.844478545864284	0.154993132181872	0.0645492128322654	-0.0376387086962343	0.655379546126365	0.0620260044745225	0.461777978395955	0.0220608707018688	0.793686810024598	-0.00259739464743794	0.975438795181493	-0.0122360538040953	0.88467681417167	-0.0722653593818548	0.391055008634557	0.110881764727	0.187374813410752	0.00453147648651102
1004	CDH6	0	-0.0826992425960625	0.326128030166075	-0.00997134821216354	0.905912048229144	0.0337635025820452	0.688918363987677	-0.0511536846417753	0.544024941719606	0.139201663634126	0.0973007265336552	0.034974393439839	0.678369468782221	-0.151581118144371	0.0707318672852628	-0.201330129331127	0.0159013780201636	-0.0311036379705061	0.712298987287043	0.00558095272421554	0.947255806669698	0.0833155607590232	0.322523125886933	0.0430625639746567	0.609581583782552	0.134775355527679	0.108523547302279	0.0665049199405539	0.430008269642251	-0.00767430853278223	0.927518593057712	-0.214295544177951	0.0101686906895743	0.108106982575271	0.19872399712171	0.159026978621233	0.0578165098761982	0.0676956556041243	0.421778508539407	0.109847650879401	0.19154779720571	0.00761734697810185	0.928055126611935	0.070077781890589	0.40559150492137	-0.161081091986003	0.0546166035958729	0.145136202817098
10040	TOM1L1	0	-0.121192923700443	0.149342617604354	0.0644744252435083	0.444252697185355	-0.0657637675517831	0.435176978075379	-0.15283270710115	0.0684103894029722	-0.0597526172983097	0.478386585070129	-0.0177498551761136	0.833346854245849	-0.00501557035617815	0.952592518453417	-0.132593513548694	0.1144162976659	0.010423330733929	0.901668179715378	0.023655406273926	0.779144511554478	0.0228678197329819	0.78631815299321	-0.0251851036512642	0.765264990881821	0.133755940068829	0.111246532149317	-0.0268461743333025	0.750277604003055	-0.16957254924242	0.0428999201744903	-0.136227988245113	0.104733859795411	0.0444688179018151	0.597941134488681	0.115199221347058	0.170668910574086	0.0373679904465995	0.65770128844344	0.104012541553951	0.216366087714602	0.00924204852188358	0.912765329977452	0.0215306089962553	0.798538879488653	-0.125841425830425	0.13423792670179	-0.0457985827350855
10043	TOM1	0	0.114184083941534	0.174493928784974	-0.0789786305633355	0.348437859550705	0.00940620809093554	0.911222132554665	-0.000911888916945556	0.991375912191921	0.05254931235017	0.533078166584225	0.121098563105801	0.149661996436416	-0.0631302386769926	0.453827225904575	0.01462012957067	0.86241078751431	-0.0811047357789548	0.335574175322286	-0.11835671564488	0.159168913224997	0.0730480881268433	0.385930763537681	-0.0259825223312243	0.758058861601176	-0.0225777964200219	0.788964359772114	0.174806960411957	0.0367845949534422	0.0451164744919549	0.592613882390452	-0.0122249079561012	0.884781136529178	-0.0306738936559537	0.716102431608487	0.0493981666129705	0.557949756597018	0.0860893748795091	0.306618455482188	0.0859747351216904	0.307265420250189	0.00808387620943839	0.923661758551146	0.13159475979098	0.117195534418698	-0.0709845522994215	0.399527640029827	-0.00990427111409185
10044	SH2D3C	0	-0.0282131956889977	0.738012634949266	-0.00889024778015707	0.91607355474148	0.0987207659313985	0.240781584872031	0.114339096593102	0.173905782773173	0.0152704459285016	0.856355138936121	-0.0108663381383317	0.897511278158042	-0.0213118509660465	0.800542844115448	0.00706272376876553	0.933280901026648	0.0451849260065986	0.592052099815774	-0.07019703925058	0.404790900175337	0.0649786524275321	0.440690765663207	-0.117680542492411	0.161581461656749	0.126509050659929	0.13216816286099	0.0168750470464501	0.841449793606815	-0.00332995654859481	0.968514788714379	0.0365159676575781	0.665029694373928	0.00628905324547635	0.940575290053597	0.149074069759311	0.0755741984884154	-0.0360381254187814	0.669153662820401	0.111731215541896	0.183996994436807	-0.026820442877379	0.750509078545805	-0.0674325370298266	0.423589143377986	-0.0204532324357442	0.808420786820515	0.0715250427606156
10045	SH2D3A	2	0.263148822960032	0.00149660322495721	-0.0720901758781123	0.392207445298432	-0.104512897916828	0.21415224360748	0.084026069850949	0.318399326915856	-0.180337181904307	0.031138755805457	0.0343787259032261	0.683551099039043	0.27567914802302	0.000860605688258461	0.502222517157299	1.65131607997773e-10	-0.0768175977383281	0.361826123948585	-0.0705764590202324	0.402249985958578	-0.227224483630222	0.0063496721421184	-0.0675616758559769	0.422699920573278	-0.361922048403347	8.93376139576752e-06	0.0183089726873094	0.828177111698841	0.20046011296483	0.0163711449296341	0.419084154017444	1.89479690459924e-07	-0.255481634170464	0.00207295587975326	-0.189183645027914	0.0236401726417657	0.12898782938104	0.124696975110434	-0.303628001991146	0.000227435485588	-0.0286093340412974	0.734470605186022	0.110232613407796	0.189986516495454	0.442001029941642	3.26692479122417e-08	-0.220461964264925
10047	CST8	0	-0.0552760316012106	0.512013699953724	0.00253979304437324	0.975983316664952	0.0335290059929921	0.690968236471561	-0.0147317591486867	0.861370730529295	0.0030314169026074	0.971336262551664	-0.0383008497716032	0.649714776985933	-0.0299844697847976	0.722218714309449	-0.0434352829098308	0.606486654867169	0.0108361324835579	0.897794621857041	-0.0433907928296005	0.606855719624888	0.0958260608397183	0.254920992945588	-0.018628957080026	0.825221749378773	0.0718741357586076	0.393631457976361	-0.0318064395755291	0.706094121738923	-0.0692789580253682	0.410978296838224	-0.00995518425560608	0.906063868901859	0.0104087555905823	0.90180498961728	0.0120772162465045	0.886163680000269	-0.0631418378196612	0.453744116734879	0.0903261862865885	0.283334440946849	-0.0811739852730408	0.335160343921539	-0.0334859018103458	0.691345280007511	-0.0919289836614901	0.274843379187449	0.115441577444352
10049	DNAJB6	0	0.00455497041379855	0.95694174241904	-0.0506955961105012	0.547641967859944	0.0830378249205088	0.324144434400621	0.0419869941813868	0.618551411754706	0.117970502050025	0.160543577964087	0.0464817907857182	0.581454725471643	-0.108697735592672	0.196267039981059	-0.0909639464046296	0.279934985784042	-0.00475887020508545	0.955016250579218	-0.0821956773356448	0.329092589585861	0.115912782091569	0.168017659003885	0.0194495619602239	0.817653964248934	0.0651216071659341	0.439683868273721	0.0452721185935888	0.591336859427689	0.0286629071917229	0.733992013274113	-0.0349959083951913	0.678182592562457	0.0040807644110805	0.961420765871284	0.0853132261980101	0.311016073651596	-0.00727939123033417	0.931239064446304	-0.041655435761017	0.621327938898579	0.100463532551022	0.232537366330882	0.134725567330395	0.108655314480046	-0.102938858921634	0.221171528981923	0.119616706451345
1005	CDH7	1	-0.0149792709831908	0.859065504022476	-0.0351481528387068	0.676860776405857	0.0409812916990083	0.626989783805797	-0.0463515832070435	0.5825147480872	0.110538146818068	0.188753991030931	0.000409212824884335	0.996129855772813	-0.120885102109179	0.150386391841657	-0.0700185788485322	0.405989297268236	-0.0314675656148892	0.709083575146773	0.00425663376628255	0.959759476992071	0.0754149553668136	0.370684282066597	0.125247642828278	0.136099520156609	0.031100290001067	0.712328591227	0.0101258805497001	0.904460768950388	0.0142465635615883	0.865893022627414	-0.0843277343684725	0.31665884314368	0.0762758471992759	0.365231786480665	0.141873000851712	0.0909849195729201	-0.0397173112090198	0.637664003035868	0.0238230192643369	0.77762020430965	0.0498592908892965	0.554275552089949	0.131204628047924	0.11829528921768	-0.0607798495229347	0.470842259659219	0.0776924388979641
10050	SLC17A4	32	0.0153514298509601	0.855601606749818	0.059272880636708	0.481932184217046	-0.0623799299053129	0.459221285548819	-0.00885430131829592	0.916411666046731	-0.0793142748704973	0.346386744259887	0.0182062504755271	0.829126362319253	0.142944133168813	0.0885459344603456	0.083169603141839	0.323374513318556	-0.00229217655698765	0.97832421645207	0.0190840517676455	0.82102274146836	-0.0793239517604112	0.346327722036405	-0.123043995972275	0.143180943447837	-0.0323069700385116	0.701686786183579	0.0235143724750411	0.780427753722722	0.0114382303776319	0.892149130885284	0.0705324967081287	0.402543908971849	-0.090174591690921	0.284146538647213	-0.163052351361655	0.0516845939951358	0.00891829325192668	0.915809770331629	-0.137512126330001	0.101471022411576	0.0661733817320541	0.43231600508046	-0.120941044245295	0.150196292904079	0.0999503215590704	0.234944270108723	-0.0243760215147208
10051	SMC4	0	0.00895004278555912	0.915511158077858	-0.0150370683752937	0.858527372555563	0.0436151111887874	0.604995913013967	0.0403240370269598	0.632530792061718	0.0379542561719778	0.65267749252283	0.00627051395640868	0.940750146780532	-0.066236349782506	0.431877158840524	-0.0867312057160324	0.303012813879855	-0.00975922820667034	0.907904663253711	0.0558173962918512	0.507883263609738	0.083748281752914	0.320007525015778	0.0343215585773743	0.684049170886863	0.0729913556228172	0.386300801568436	-0.0922829376890345	0.272991671201409	-0.00971227945569116	0.908345768845652	-0.0726628077256529	0.388447967442753	0.0967317779663986	0.250436861378156	0.139849885533167	0.0957371632618146	-0.10102468248072	0.229925503813937	0.0913185859451214	0.278056561374058	0.0946746149480189	0.260701033102721	0.16442498021001	0.0497209119305046	-0.0612867870969903	0.467143224791572	-0.00192178400878481
10052	GJC1	0	-0.0478465834987587	0.5703980054234	-0.0322968806933015	0.701775528809428	0.0541559513779615	0.520614262623374	0.033131820899899	0.694445377084023	0.0852839519790285	0.311182741465787	0.00114244549433193	0.989195567607101	-0.0991059166569262	0.238942313369143	-0.102332779187067	0.223917318519833	0.00813211916679961	0.923207577301857	0.0854072956708823	0.310480899503037	0.0641799790853823	0.446340201663346	0.0932534985445451	0.267957575477237	0.0353300352693495	0.675282927738663	-0.00984363348602467	0.907111706711561	0.0123500709307351	0.883609756218374	-0.0332830466695434	0.69312072244919	0.145932557869198	0.0820160731807447	0.052170173705509	0.536041049745848	-0.0528214962436127	0.530956175286613	0.0351869935118901	0.676523711458327	-0.00389440420151787	0.963181333675668	0.0784242762589204	0.351842188975992	-0.0384826172723971	0.648163194824762	0.020264812203186
10054	UBA2	0	0.0693763868867457	0.410319053301052	-0.0966305314663348	0.250935401934669	0.0642357339224483	0.445944498881544	0.0161711475541497	0.847981812834921	0.0355984157730498	0.672957277327006	0.0411075645656612	0.625927603364019	-0.0446611828103603	0.596356605365797	0.100509976226256	0.232320407782255	-0.0615502120481701	0.465227372209359	-0.0648821812645667	0.441370995759489	0.0704128418120562	0.403344542003932	0.0235349681632637	0.780240320122538	-0.073621528735518	0.382202528743162	-0.0473738699250275	0.574216408254655	0.0693078963890613	0.410782423101867	0.11455754732824	0.173079430104217	-0.0147087771901552	0.861584834924018	0.0147655073346077	0.861056344136219	0.0477812167245908	0.570925299799364	0.0466192564673821	0.580336583921343	-0.0352419531133943	0.676046873677957	0.0658263180286087	0.43473939277404	0.0840608050045808	0.318198603763619	0.0141527892623947
10055	SAE1	0	-0.0373043107782527	0.658247896004948	-0.0151346524997793	0.857618948315648	-0.0175210718089708	0.835464313747935	0.0030251877230024	0.971395137921641	0.0382364502247094	0.650264857968441	-0.00153902357036635	0.985445374358086	0.0180047594650152	0.830989046098094	0.0437952514874899	0.603504216246189	-0.00437404546663312	0.958650483863882	-0.0332290088987647	0.693593957316337	-0.0787767790929357	0.349675038815068	0.00978635920601143	0.907649767557556	0.0137910211921995	0.870142890535088	0.0849897458485593	0.312860989984192	0.0669664254146985	0.426807684277613	0.0333936686022978	0.692152322268287	-0.0179556872564012	0.831442836864222	0.0263237777743008	0.754981300033254	0.0230993957305308	0.784206976692715	-0.0235679044127311	0.779940605986626	-0.0612710991129985	0.467257457689059	-0.0211287133416314	0.802221502826386	0.0382434015004549	0.650205473240183	-0.0331869252179855
10056	FARSB	1	0.084600918142864	0.315088020566139	-0.0966107073761215	0.251033096466861	0.0740671255692185	0.379320613534611	0.0522549872848503	0.535377539169769	0.085129028171424	0.312065744176011	0.0287502849524684	0.73321164969978	-0.105757462687521	0.208715842334581	0.017188779450067	0.838541878897876	-0.0524072257508942	0.534187580713608	-0.108233357057833	0.198196541047434	0.0937092110044292	0.265615800417785	0.164770524110844	0.0492364507342613	0.00960744128060097	0.909330873533191	-0.0360716811820485	0.668863738923979	0.0508870654364481	0.546128713065687	0.0187399547977501	0.824197149118503	-0.032664408736829	0.698545475744757	0.160982438925022	0.0547668723895929	-0.0571009382696907	0.498159828653951	0.156563065639294	0.0618565258710677	0.074065326799178	0.379332220502081	0.149790422576592	0.0741640216282449	-0.0172677051665976	0.837810675902225	0.00741522634731507
10057	ABCC5	0	0.242118542689894	0.00357537346982457	-0.174562788427806	0.0370525661013714	0.0348273469264167	0.679647219923884	0.00166833084563556	0.984222660339012	0.13194340785666	0.116219453459914	0.203946803316795	0.0145584664827094	-0.0842202842719716	0.317278077864897	0.114799790369278	0.172166475828096	-0.189056763387127	0.0237356376199581	-0.253557522324806	0.0022461749043809	0.0658610720459042	0.434496372243466	0.07296937575523	0.386444222931496	-0.107904925635657	0.199569441191358	0.118136592555547	0.159951321819582	0.161073081889362	0.0546287919077743	0.0328966437868484	0.6965072336017	-0.228345762680463	0.00608826233437845	0.0486896933008986	0.563617553603852	0.163852824699873	0.0505317808640061	0.0153420823827754	0.855688575626071	0.14797557978782	0.0777786086545919	0.216434912184872	0.0094228410319322	-0.0652716284849513	0.43862860385147	0.0223707326987497
10058	ABCB6	0	0.0364869582749823	0.665279772739128	-0.0727143202760734	0.38811084189964	0.0994922420255823	0.237107306506633	0.082745448960569	0.325856869675125	0.0628475437384011	0.455855391463366	0.0517053470857098	0.539684722761	-0.0804911433258217	0.339255181715112	-0.0694912890534993	0.409542377695016	-0.0162784490809185	0.846985401160544	-0.0750255161504989	0.373167150094862	0.08321731597959	0.323096039601167	-0.0488166027617539	0.562600260700303	0.0308608118829071	0.714447252227032	-0.00416691003188812	0.960606999985519	0.0389915640977997	0.643826835065608	-0.0108756148675747	0.897424260529567	0.0219814216822578	0.794413296746698	0.152143620252762	0.0696807365740704	-0.0372286334400419	0.658897723084832	-0.0506451934918225	0.548040659679279	0.0917712714211488	0.275671175741225	0.0555929756053958	0.509593418516822	-0.0812997329582525	0.3344097141005	0.0427984740785522
10059	DNM1L	0	-0.036506690446965	0.665109665512972	0.0207309922106094	0.8058701583447	0.0612870234555351	0.467141503851307	0.00218336701356176	0.979352932249267	0.0566235957427264	0.501764440986758	-0.0323734125098151	0.701102480215854	-0.0729657160924423	0.38646810580731	-0.127595162296864	0.128853389677072	0.033541809245577	0.690856257681145	-0.00251975204467543	0.976172771551703	0.107474622647412	0.201378565428254	-0.0077054070240433	0.927225683194014	0.087666857167475	0.297806723973879	-0.0190122198386776	0.821685176995888	-0.0400207162923182	0.635094871597735	-0.091373407024599	0.277766949100583	0.051177099548528	0.543840375930834	0.052673139275837	0.532112265242843	-0.116497140481062	0.165869346598793	-0.0349069495532862	0.678955404759563	-0.0648291822662142	0.441744951326268	-0.030212592361813	0.720192937914673	-0.134626646706876	0.108917484821279	0.183389074511822
1006	CDH8	30	-0.0493257644679026	0.558527714401603	0.0148498811134941	0.860270442680039	-0.01589423413344	0.850554362955534	-0.0669775980000509	0.42673037201963	0.0699084045534272	0.406730184881885	0.0304651533191134	0.717952408798691	-0.0977774641948982	0.245327884067297	-0.174231302427109	0.0374189917187133	0.0064335005761726	0.939213006094025	0.0123527798927547	0.883584406248771	0.00421102201838586	0.960190316237022	0.00239242105982775	0.977376508462948	0.0487051648042592	0.5634934887294	0.0609311428934839	0.469736627199308	-0.0259862765519052	0.758024983975254	-0.153298402043831	0.0675625840606434	0.027184042994772	0.747240282048554	0.0285975658504415	0.734575749155509	-0.00910431145357092	0.914060391571781	0.102219310957229	0.22443404431195	0.0151190758053036	0.857763941459808	0.102369566020358	0.223749974834986	-0.151101191159263	0.0716388300494748	-0.00642519585651991
10061	ABCF2	0	0.0297481028193606	0.724319736971697	-0.00532764234049232	0.949646558398127	0.00225599397188652	0.978666292837401	-0.0256441348557086	0.76111430910699	0.0292486284370082	0.728766219386928	0.0705988570343112	0.402100286399785	-0.0496116119354601	0.556247583492366	-0.0342174775234399	0.684956328953761	-0.0369584335708613	0.661219955282473	-0.0196502138151388	0.815806038945052	0.0989686102274766	0.239596886448398	-0.0245779460013348	0.770765313246903	0.037317794844724	0.658132137645823	0.0191787236272296	0.820149868564137	-0.0189667844760443	0.822104247828945	-0.0526809677427797	0.532051229442316	-0.0210435890022629	0.803002069498887	0.06070160467164	0.471414619903492	0.040971100862333	0.62707554036279	-0.0159228851047439	0.8502881194154	0.0713573908750665	0.397050085190364	0.108599096909851	0.196675742332051	-0.00688567361701791	0.934949714051689	0.0749506448504686
10062	NR1H3	7	-0.279249416142824	0.000731541853217705	0.164096829880832	0.0501846417341269	0.0619230137540054	0.4625234388644	-0.0460544512081283	0.584937041683868	0.0483366705419193	0.566451950778627	-0.095674364043736	0.255677398236135	-0.15916449262493	0.0575975804582989	-0.48615890980627	7.49024559805992e-10	0.151887949393376	0.0701569174656823	0.0803396174159217	0.34016813225567	0.22606156859224	0.00663129993975899	-0.0415586369130149	0.622139558482742	0.412991231250294	2.95935405514188e-07	-0.120749818932076	0.15084685239962	-0.294229312437386	0.000361257785152785	-0.34929512202391	1.90476238665176e-05	0.169678861360583	0.0427677424945502	0.198277257871936	0.0176032269374872	-0.165722691479678	0.047921727502218	0.319318405886103	0.000101386702664888	0.0328565774185706	0.696858727248954	-0.148624855511827	0.0764694904375895	-0.425941890567916	1.13502152706601e-07	0.216295305306176
10063	COX17	32	0.101171949350442	0.22924348555095	-0.112521255277838	0.180895659147111	0.0291462378688131	0.729678855075579	0.0378161417427556	0.65385962327997	0.0723853840065175	0.390266607832289	0.0955072265659005	0.256512580357922	-0.113387491483587	0.177539534334182	-0.0117287127941519	0.889427375781717	-0.0787147506127513	0.350055774437737	-0.0474321090929283	0.573745328024244	0.0519151214202758	0.538038830313938	0.0145319350926883	0.863232665771427	-0.097195627747061	0.248161602065482	0.119467119737698	0.155265703070246	0.0958168630663084	0.254966811885795	0.0121097918540031	0.885858709818226	-0.00347945139258853	0.967102069448964	-0.0396033482935945	0.638630118226438	0.0324663228374197	0.700285704868156	-0.000286822680680519	0.997287359376216	0.0153480377964647	0.855633166236029	0.0502599157304887	0.551092940804518	0.00482968655200903	0.954347569048872	-0.0700937295963101
10066	SCAMP2	0	0.0587550822938196	0.48577489749284	-0.0381054713824679	0.651384220226232	-0.00975826988336096	0.907913666871401	0.0244984303437296	0.771486508094802	0.00428405415446196	0.959500475199711	-0.00464862773068486	0.95605727446979	0.0200975794043229	0.811689637463415	0.0789481951155638	0.348624226774703	-0.0318239442532071	0.705939821590324	0.0237919832503079	0.777902388568609	1.20660112161139e-05	0.999885884845703	0.0808890940120446	0.336864923215225	-0.064758844142687	0.44224152702363	-0.13140643140083	0.117725423772608	0.0316804842758052	0.707204744028656	0.0470955095058082	0.576470486024123	0.0044787345156867	0.957661727167695	0.0692307643941342	0.411304624539539	-0.0231094365229328	0.784115474621251	-0.0509072987355122	0.545968921490777	0.195672262668051	0.0191781272454312	0.179723937764364	0.0317261579769486	0.116424649235437	0.166134734409708	-0.080032346879338
10067	SCAMP3	0	-0.117210239467183	0.163275513325407	0.0901145777613897	0.284468465677479	-0.0609678868522021	0.469468321494334	-0.038894790421332	0.644650454721692	-0.0467184040837924	0.579530739529186	-0.0237846789323795	0.7779688047757	-0.0379841057904583	0.652422120846292	-0.219072071306758	0.00857016814532723	0.0515149165577815	0.541180999743405	0.0969734763988401	0.249249499182926	0.0418938946868433	0.619330501362033	0.0929270571012181	0.269643666990035	0.207525430475846	0.0128825458584367	-0.0825986586758604	0.32671880507355	-0.158167130715715	0.0592009979262194	-0.196606438056915	0.0185998776819017	0.152792510806932	0.0684839712387877	0.0929690144575603	0.269426552095946	-0.178232529171858	0.0331940648695999	0.191866118058339	0.0216976739644293	-0.0639857025210478	0.447720563749101	0.00212301146726849	0.979923565188123	-0.150780095009234	0.0722508820426804	0.110410485308986
10068	IL18BP	0	0.0680239683378584	0.419525552416315	-0.0462109804902498	0.583660398846794	0.035535122955463	0.67350546329248	0.00509531365867348	0.951839678989738	-0.0130846651151335	0.876739961711859	0.0307094881739461	0.715787136601085	-0.0299217247677451	0.72277624198588	-0.00412083343446069	0.961042252901026	-0.0199766615673005	0.812801751328443	-0.0388996568683954	0.644609027136792	0.0153013536881683	0.856067535766356	0.138276403098779	0.0995674363763563	0.00577364479550211	0.945437486023679	-0.00726402120877765	0.931383894269255	-0.0285902951389437	0.734640712447732	0.00618700489336961	0.941537812832629	0.016730978956143	0.842785847900263	0.11313151561595	0.178526470468477	-0.0819338675963227	0.330640705312218	0.0701935493095965	0.40481431574193	-0.0574364995147154	0.495634047904534	0.0909482009187019	0.280018582453722	0.0137683373472452	0.870354611809743	-0.0484141928679531
10069	RWDD2B	0	0.000913075664320208	0.991364689094139	0.0532915390938421	0.527301653005211	-0.0698184754909434	0.407335520824093	-0.0930938414396094	0.268781317310358	-0.0377357990198259	0.654547677781874	0.0548498354020275	0.515277592363106	0.0436314924040194	0.604860196691445	-0.0579335583302893	0.491905135424163	0.0054850216945868	0.948161152763481	-0.00479885421269975	0.954638698737991	0.000808206440009446	0.992356446082972	-0.142026137975829	0.0906329849186795	0.0479078081893905	0.569904332338084	0.0827215044403063	0.325997369175858	-0.0809054425442224	0.336766956745514	-0.0810160968215619	0.336104351884305	-0.0762634786592553	0.365309770621268	-0.0510572325176391	0.544785541237608	-0.00460936554734018	0.956428046764677	-0.00930955098206511	0.91213072704079	0.0232850606705748	0.782515484546046	-0.0952415516365875	0.257844005599795	-0.0639599772781764	0.447903524971648	0.0578217202529924
1007	CDH9	0	-0.0378169459555242	0.653852737477426	0.0217671060354781	0.796373890548122	-0.0500965916892444	0.552389332316103	-0.0422355138813291	0.616473788959676	-0.0658820942215044	0.434349410513213	-0.0197634876516535	0.814763277773627	0.0486880779967261	0.563630507362836	-0.0009061444142071	0.991430238112997	0.00444799368446374	0.957952058490762	0.0959785388629701	0.254162245112404	-0.111058136856672	0.186669774749225	-0.105531487588234	0.209695503761252	-0.0334681525683474	0.691500559279379	0.0728784975213276	0.387037555905447	0.0192996682228133	0.819035082187334	-0.00123201990016444	0.988348494351289	0.0743657516193606	0.377396659297073	-0.0848706284823292	0.313542148517522	-0.00797931255556977	0.924646252903946	-0.0887867661255733	0.291653592932071	0.0229240144125115	0.785805707387524	-0.097480988261835	0.246768992281972	0.0664015675955024	0.430726913209079	0.0603419222078586
10072	DPP3	0	0.01949825607273	0.817205417920398	0.0387698129344233	0.645714749461426	-0.0260377858998042	0.757560216401055	-0.0448786774237262	0.594567362982772	-0.0024609981992915	0.976728200727081	0.00463839994003734	0.956153859673165	-0.0115100431758156	0.891476142847666	-0.0651699588512789	0.439343600514565	-0.00545871644552154	0.948409419346959	0.00736248992708035	0.930456074776243	0.0451642265842249	0.592221954766237	0.0461051498352724	0.584523406330782	0.0801803109615341	0.341129639021613	-0.0996145913707299	0.236528218992247	-0.0448992034128986	0.594398629163537	-0.118619433187649	0.158238860516944	-0.00359292610221828	0.966029806719046	0.104536774232228	0.214047007553458	-0.12519468802087	0.13626649385724	0.0544264684826472	0.518530366789686	-0.0568202920801688	0.500277452485532	0.0193004209875089	0.819028144836545	-0.0681169105418836	0.418889035598471	0.0201341161398899
10073	SNUPN	0	-0.156287562623809	0.0623222887532673	-0.0296676525835462	0.725035314154395	0.180832619882056	0.0306709628417091	0.059091540944183	0.483276088183476	0.151855180102204	0.0702181400293309	-0.0573616720187335	0.496196690380042	-0.230453488001592	0.00562270745589827	-0.278995872033098	0.000740084612372277	0.0784894189626138	0.35144106597752	0.00179810854367008	0.982995534926683	0.274621954403938	0.000902650256628958	0.121810919927391	0.147263616680506	0.244686398897954	0.00322694665700368	-0.10821583243452	0.198269623966412	-0.0984414243851288	0.242121726302147	-0.132971750639538	0.113377274132263	0.203862903681189	0.0145999390669801	0.239182694155457	0.00401493354456022	-0.0397134645051441	0.637696603367818	0.143636435884109	0.0869974844716178	-0.0541907631570564	0.520345855170159	-0.0241203785976342	0.774918042918471	-0.204975459207203	0.0140582822986031	0.278340743780582
10076	PTPRU	0	0.0634313032866254	0.451672816749915	-0.0369416138215136	0.661364619574164	0.00906290137837445	0.914449790736296	0.0324885141231444	0.700090671796018	0.040205807395872	0.633529712335972	0.0753339072721281	0.371200165945439	-0.0568087684589853	0.50036450514676	-0.0508063604389257	0.54676630525333	-0.0534565345350584	0.526021851846644	-0.018076646267547	0.830324380144919	0.0229638510569225	0.78544248813733	-0.0135061061310108	0.872802829111086	0.00985141342163813	0.907038621677057	-0.00533348006975225	0.949591456586692	0.0360883298440797	0.66871991156558	-0.0830560704426044	0.324037763606225	0.0322782691408242	0.701939240577883	0.109509390096598	0.192927360347879	0.0451974752697322	0.591949134069331	-0.0690069356499604	0.412822202129177	-0.030547214975216	0.717224935218676	0.0717870537736524	0.394206327262086	-0.0735264124198018	0.382819413146987	-0.0359038978806095
10077	TSPAN32	0	-0.0555939191175412	0.509586222425425	-0.0708689297446376	0.400297830096365	0.105660234534559	0.209136948984679	-0.0586408194744711	0.486625074471704	0.236757888910707	0.00441393772166432	0.0815631662093098	0.332840671937121	-0.258506919825517	0.00182499708128889	-0.247036952714999	0.00293516121441401	-0.0678365645174327	0.420810701204418	-0.0439198305894598	0.602473565680988	0.205969861518108	0.013589083948272	0.180313527290748	0.0311612411987178	0.152130526503449	0.0697050594285285	0.0855599806026392	0.309613534879224	0.0195789233826274	0.816462480517691	-0.226808762036771	0.00644910201851271	0.135999212971853	0.105323704099272	0.139196076552454	0.0973142902783517	-0.00294011334931447	0.972199237476069	0.183407184836772	0.0283350667418108	-0.0561941595293852	0.505018925782444	-0.0698894257688234	0.406857891796314	-0.210991690569151	0.011422765807	0.25944539591788
10078	TSSC4	0	-0.00547087471869653	0.948294670036898	-0.0597720505855491	0.478243256903332	0.0508272806820499	0.546600994441038	0.0732668334363418	0.384506002133846	0.0653796104523571	0.437869940380205	-0.0395994197933282	0.638663432735332	-0.0455984441823771	0.588663505573135	-0.0142037597128174	0.866292189062071	0.00782805215560897	0.926070611104749	-0.0550808503955586	0.513507109595934	0.0332160404886526	0.693707545551678	0.0261728382329412	0.756342054572748	0.0105939582858329	0.900066796422039	-0.0126077231986006	0.881199224876671	0.0213145556960699	0.800518059083323	0.0346535011978794	0.681159016028617	0.0251787476742409	0.765322510450788	0.00302890854473277	0.971359970389872	0.097281761392184	0.247740682657194	0.0117330159794753	0.889387065510519	0.120391478264063	0.152071665615393	0.0306533369800479	0.716284543754023	-0.0230432433624435	0.784718749445439	-0.00530243068949638
10079	ATP9A	12	0.0264500316473663	0.753843669739868	-0.0368358392073001	0.662274658676098	0.0639440757536767	0.448016639666484	-0.0464083056126917	0.582052860098	0.0762173729874659	0.365600559356888	0.0147664445646858	0.861047613536533	-0.0995801192645307	0.236691277549504	-0.0703997472369568	0.403432217473238	0.00730974602186021	0.930953041600251	0.0345210390625959	0.682311783846434	0.140009036789184	0.0953563367105523	0.0586842276959047	0.486302000224351	0.00621694010536532	0.941255454296744	-0.117667796765901	0.161627198546429	0.0107706045826616	0.898409349640985	-0.0216160369289319	0.79775666010549	0.0564474920769622	0.503097713736589	0.0202542569108965	0.810249191480589	-0.0686750782096973	0.415078253850647	0.0500223481470343	0.552979132723696	-0.0599677430935338	0.47680124238917	0.0451367000319372	0.59244786592091	-0.00398467467450711	0.962328514717786	0.0778913374691106
1008	CDH10	0	-0.0659858069391538	0.433624792043819	0.104941047037837	0.212270754390246	-0.16296194670129	0.0518161491023188	-0.0604965785758413	0.472916182487015	-0.0723399496673765	0.390564938014547	-0.0351488182396048	0.676855001421796	0.111444049688905	0.185133874176627	-0.0115989382512415	0.890643176739327	0.0205294043461694	0.807721109316244	0.0999740210699207	0.234832739100439	-0.14130682189321	0.0922955426342612	-0.0144151537731004	0.864321168052179	0.0571999132798937	0.497414136756635	-0.0393724513919565	0.640589395769935	-0.0454402337637186	0.589958921702776	-0.0934084343850248	0.267159835202789	0.003169692452781	0.970029385363363	0.00804871049699782	0.923992840163962	-0.0461245479325652	0.584365178508942	-0.015036612747434	0.858531614494556	0.0888195754072226	0.291474612354588	-0.0332723313691131	0.693214552104269	-0.00133692088705188	0.987356499664081	-0.041999217005412
10081	PDCD7	1	0.0266091049253483	0.752411067501342	0.0073630584546482	0.93045071810709	-0.041826106435526	0.619898043822003	-0.0944761534743602	0.261706262241209	-0.00936199755423207	0.911637705499643	0.047347785670023	0.574427455178322	-0.0230961250461204	0.78423678318471	-0.0921761874395945	0.273549243117856	-0.0125373671000796	0.881857352152868	-0.0679674538945262	0.419912867764738	0.0790917450587851	0.347745767822395	0.0129340602104719	0.878147660931997	0.0645787286693434	0.443514552447495	-0.0138228021122435	0.869846276556229	-0.084819260682875	0.313836186929561	-0.109707341302856	0.192119162013795	-0.0571879176249643	0.497504482408964	0.0981597627633531	0.243478245636257	0.00269721658319693	0.974495181937561	0.10250877577469	0.223117509240178	0.00940433143861842	0.911239772340076	0.0864524006051424	0.304575629390994	-0.0953234902416927	0.257432866994759	0.0284932086629627
10082	GPC6	30	-0.182574550976998	0.0290733405868018	0.103655344798842	0.217956455634998	0.0379172494783552	0.652994150857584	-0.0938298352339723	0.264998288095634	0.0555868617356058	0.509640049786362	-0.111606343558774	0.18449072827738	-0.122665443067749	0.144425074167667	-0.315176619605372	0.000126037823477342	0.122475222184826	0.145053329532428	0.132323427825417	0.115162753812072	0.125282222280379	0.135990570815963	-0.00948892563790736	0.910444663634365	0.18990607795323	0.0231028759104896	-0.0713065373069834	0.39738747189999	-0.150563531120956	0.0726660685623815	-0.232577160327475	0.0051860279170037	0.168187099303512	0.0446539086633046	0.103958871723864	0.216604516016541	-0.126581224413916	0.131945883635617	0.0980931570531921	0.243799798350135	0.0397571109978887	0.637326745537639	0.0390003529220632	0.643752056710776	-0.210493881195705	0.0116230480560828	0.0807068930149362
10084	PQBP1	0	-0.135564820919998	0.106450857927844	0.031645438756265	0.707513870853291	-0.0313760395402326	0.70989175619783	-0.0802639436032119	0.340624653113559	0.00274882520807981	0.974007341189683	-0.0217938723937402	0.796128957853628	-0.0621905426735059	0.460588407516167	-0.127078541519829	0.130422039437364	-0.0175553303694695	0.835147164861369	0.0311373920399212	0.71200054573342	0.0908830633782352	0.280364592032084	0.10204671936006	0.225221629072695	0.146060206375865	0.0817460003236307	-0.0979533372850072	0.244475766619253	-0.129829152757513	0.1222366328761	-0.140996226620706	0.0930208722714202	0.092150713783674	0.273682409430665	0.138973119423366	0.0978567842946433	-0.117633843953632	0.161749082339928	0.187595290170785	0.0248593117844755	0.0497317969406273	0.555290242115675	0.0236708241776629	0.779004262748413	-0.101145985064946	0.229363627095496	0.107965471866397
10085	EDIL3	30	-0.192746984957881	0.0210905245024398	0.19717694484747	0.0182542108059868	-0.0730171749655246	0.386132368220026	-0.124319043533566	0.139050252676217	-0.0520316723227351	0.537125448638813	-0.0807566451822925	0.337659274063002	0.0154854046694348	0.854355295726186	-0.272798578110002	0.00097961568667046	0.150909175837201	0.0720043295630605	0.134579532361795	0.109042526348672	-0.0122974511163918	0.884102186144899	-0.193763535981552	0.0204081061918748	0.167203993590607	0.045934499158081	-0.0157906969763986	0.851516638168346	-0.185332127381451	0.0266892208476644	-0.213200922347372	0.0105700499546234	0.0495538071640788	0.556708314585778	-0.00940317733663254	0.911250620461232	-0.0565704026614695	0.502166968219246	0.0806195318557037	0.3384828530751	0.0464827683464227	0.581446770505898	-0.0270156781678229	0.748753341342374	-0.199007918904779	0.0171821500566994	0.0292243319750868
10086	HHLA1	0	-0.0858981550123507	0.307698094772009	0.19289369471179	0.0209908386767999	-0.140369616589301	0.094497960054952	-0.0805351474812976	0.33899034629486	-0.151997752675526	0.069952088816646	-0.067166615863758	0.425423627497277	0.142529929570947	0.0894828267299667	-0.0867348778318063	0.302992265440026	0.0582171332590888	0.489784460504339	0.0652265808406976	0.438945321951494	-0.0504426444940097	0.549644280310202	-0.103270433974815	0.219679502620726	0.14035564282365	0.0945311107307481	-0.146645924153259	0.0805159039128516	-0.169310119727495	0.0432276615061226	-0.138685154309396	0.0985609886575822	-0.0756992316661085	0.368878302421551	0.0358463901271672	0.67081120269841	-0.143533012786891	0.0872274238534132	0.0670762694932355	0.426047933973731	0.17043121490888	0.0418420448300322	-0.045445702719973	0.589914120587029	-0.136912262966891	0.102985093003461	0.020254751742464
10087	COL4A3BP	1	0.00658758527812355	0.937760026071675	-0.0521904527423145	0.53588236625643	0.0304019017129479	0.718513304716281	0.00414875700500703	0.960778477367739	0.106885113091224	0.203876210572211	-0.00884984339848298	0.916453598146105	-0.084549275496647	0.315384579823091	-0.0282630323864853	0.737566720833631	-0.0285422870907968	0.735069708092509	-0.0414744910677624	0.622845457203564	0.0612458127247301	0.467441614131405	0.135104463093555	0.107655689795355	0.0615645060249053	0.465123537881607	-0.0805543230026545	0.338874981050543	0.0616474839706695	0.464521021216974	-0.0534144189284467	0.526348375774422	0.0318376972752155	0.705818599907164	0.180026815792948	0.0314348787859375	-0.0858261849112869	0.308105086392548	0.0819238143574457	0.330700244244163	0.087240309353803	0.30017271444584	0.0839994121849928	0.318553428527786	-0.047991404634077	0.569230594820698	0.0457141958315716
10089	KCNK7	0	0.0630815896759728	0.454175894010012	0.0284797451531938	0.735628699931055	-0.0986040518561438	0.241340890799988	0.029115380562987	0.729953969217502	-0.159281491301324	0.0574118497741598	0.0218899134031958	0.795250272712195	0.150031396725639	0.0736944621125088	0.0891149076624978	0.289866809794972	-0.00818600082523918	0.922700340030309	0.0433449108115612	0.607236435055583	-0.156963311659374	0.0611849550478852	-0.0059931409656976	0.943366574107967	-0.0868548343887421	0.302321516087467	0.000615754593816345	0.994176508519682	-0.0314276825610552	0.709435705285972	0.0779256621512253	0.354921950621972	-0.0718929100686092	0.393507585735826	-0.122037749680492	0.146506055581271	0.0784688519302465	0.351567678653489	-0.0571012326438504	0.498157609924875	-0.0305606626411779	0.717105746327072	-0.123627388652435	0.141279550256108	0.145273181111846	0.0834225729538835	-0.0850048367186536
1009	CDH11	30	-0.212925968757674	0.0106730304430876	0.16068158556093	0.0552272411529621	-0.075108622888022	0.372636450195965	-0.151675839261501	0.0705539694581916	-0.0156874647151829	0.852476297473442	-0.0868931416080756	0.302107523395462	0.00266330215861156	0.974815769903614	-0.250728052387049	0.00252479015735735	0.114421586316753	0.173593399734254	0.115706077146505	0.168782508603905	-0.00998029894325168	0.905827979556821	-0.0600381763101541	0.476282812756816	0.184193002673669	0.0276530204391859	-0.0313055029562901	0.7105148191287	-0.165682776952925	0.0479762481185144	-0.220582609302349	0.00811314423235094	0.098431574904385	0.242169073758918	0.0215514765719384	0.798347787395652	-0.0801031983731532	0.341595675887893	0.104158195921587	0.215719960009017	0.0074942322747468	0.929214881633874	-0.00612485077297426	0.94212409363829	-0.163923323669463	0.0504312801563652	0.0124956293123671
10090	UST	0	0.0834196899454482	0.321916613430704	-0.0883214327884534	0.29419993829359	0.0416142834174927	0.621672929201543	0.0662023875048364	0.432113822034751	0.0527193618365413	0.531751935016514	0.0384751087241198	0.64822725854086	-0.0689579086295607	0.413155047096587	0.0119197360005303	0.88763823166483	-0.0523299449560366	0.534791474055631	-0.0382847353257684	0.64985240388641	-0.032164996723766	0.702935907327231	0.0558937605135451	0.507302024855893	-0.0484229097628259	0.565758917552068	0.0478283637798302	0.570544955410023	0.0825494851950039	0.327007873342794	0.0102704569419448	0.903103275926921	0.0289151930178053	0.731739612879804	0.0718875154121633	0.393543177098733	0.058587728983345	0.487020366880669	0.0589875446589126	0.484047709273738	0.177298789045904	0.0341420491181776	0.0982565437812906	0.243011541042588	0.00696734551383072	0.934179867637655	-0.016181587368998
10092	ARPC5	0	0.037895629958899	0.653179173073048	0.00778218669919359	0.926502554147728	-0.0799183138545165	0.342714683031335	-0.0530411108429125	0.529247119121167	0.0199846950257934	0.812727853840293	0.0433764463457449	0.606974751172595	0.0107966935298043	0.898164597782472	0.0341238379590516	0.685772864575733	-0.0547689163989321	0.515898490660151	-0.100569997138705	0.2320402346477	-0.0882036862478294	0.29484658853119	0.0214238552367651	0.799516649616993	-0.0217799181082912	0.796256647783789	0.104110092135075	0.215933197807341	0.0429042321717973	0.610898414612784	-0.0605242172646884	0.472713611521623	-0.1160240624489	0.167606967053672	-0.0253120990636717	0.764115991635125	-0.00762623404007107	0.92797141526163	0.101410855922387	0.228140099861776	0.0842639086175806	0.317026576180513	0.0743824650312458	0.377289156157455	-0.0719440772898116	0.393170104787274	-0.127120859256772
10093	ARPC4	0	0.0654567449591258	0.437328463621772	0.0043663356936673	0.95872330286568	-0.0423179670177008	0.615785151092855	-0.0492400863495101	0.559212020684795	0.0273988144998278	0.745311574118792	0.0697565699768376	0.407752531625359	-0.0441931333317429	0.600215267897776	-0.0217899584378341	0.796164772310496	-0.0227317583611065	0.787559290895437	-0.0554352999914822	0.510796736665781	0.0534160572121172	0.526335672183045	-0.0055327722786149	0.94771049976973	0.0357927137097811	0.671275516555286	0.0277592952166635	0.742077909797191	-2.69052371158164e-05	0.999745541820844	-0.0791400934377596	0.347450212001548	-0.0418719372651744	0.619514310565677	0.0561517131255293	0.50534120258512	0.0639429458930002	0.448024677484478	0.0650348493444567	0.440294788465424	0.0892855932863672	0.288940287902314	0.0520494727179768	0.536986019080973	-0.0783276719258404	0.352437568085862	0.0448263625789277
10094	ARPC3	0	0.0552901575954231	0.511905703364476	-0.0567374811614474	0.500903205970741	0.0114351680573495	0.892177830892862	0.0153857513561145	0.85528229423651	0.0393618274592852	0.640679605034495	0.0199512112453139	0.813035872449732	-0.00522729852211104	0.950593731866098	0.0180347823673962	0.830711439527644	-0.0552659318053596	0.512090922506618	-0.0474205380422192	0.57383890857158	0.0387304601301544	0.646050022428956	0.0483111142069711	0.566657403243111	-0.0390051849010294	0.643710946083556	0.00438574010722795	0.958540028337728	0.0376806299321694	0.655020313671464	0.0330819028280276	0.69488283495127	-0.0217745566762166	0.796305709480184	0.0251667625263589	0.765430975707423	-0.004418488673492	0.95823072331828	-0.0290948419219168	0.730137104417174	0.0714125379317637	0.396684406711992	0.132597191136094	0.11440615970203	0.0104212892777313	0.90168734171473	0.0867704303104448
10095	ARPC1B	0	-0.0373119546128216	0.658182274023025	0.0438889972296923	0.60272857891758	0.0349490129803923	0.678589945449118	0.0803737076055041	0.339962601621245	-0.0544607049913875	0.518266934338526	-0.0435092126166226	0.605873595132507	0.0401900205050939	0.633663145605508	-0.0290635275201606	0.73041635224896	0.0844067465809504	0.316203996754139	-0.0103070701182736	0.902759542591595	0.0297752826606394	0.72407803543693	-0.133849371582474	0.110994765557087	0.0569011742496291	0.49966666965489	-0.0328059330013759	0.69730311197909	-0.0819509721905496	0.330539421463605	0.0476453843162789	0.57202175322454	-0.0111754285667977	0.894612609222738	0.0542692864306936	0.519740680447213	0.0156934167388801	0.85242096087368	-0.00459052177098348	0.956606001220039	0.0376071972295596	0.655649626891718	0.051259917392642	0.543187819454345	-0.0217077816048937	0.796916825265752	-0.0409853988733499
10096	ACTR3	0	0.0160592554815917	0.849021108774822	-0.00183738664123886	0.982624144840353	-0.00512113578296249	0.951595906918344	0.00219205286687672	0.979270812497381	0.0413237760366506	0.624110661482829	0.00081144245349995	0.992325842651368	-0.0468848167668761	0.578179352102487	-0.0511721280214476	0.543879560946105	-0.0084373288242802	0.920334774109023	-0.0564087404644245	0.503391348782839	0.053762312308757	0.5236542204417	0.0643162866092112	0.445373150268367	0.0847045203517212	0.314493628961876	0.0206011419051182	0.807062302667496	-0.0189412243804132	0.822340022193746	-0.0649021746450714	0.441229971105505	-0.0242423134041343	0.773810775066673	0.089011431871141	0.290429463233989	-0.109621706870185	0.192468488863774	0.146521263836554	0.0807764558485772	0.0477267129613843	0.571365140951934	0.0638019929038737	0.449028051244077	-0.0653038921192827	0.438401846628488	-0.00777373876383712
10097	ACTR2	0	0.0109230437480876	0.896979386967186	0.014087468718752	0.867376828472952	-0.102030936292419	0.225293749052073	0.00278173488586936	0.973696260954159	-0.0180893861564795	0.83020659954313	0.0206844150294448	0.806297728198721	0.0613822671970994	0.466448311812754	0.0602918596988955	0.474418089788027	-0.054250992712034	0.519881637068868	0.0211052294620522	0.802436824047024	-0.163624752235558	0.0508580503992475	0.0273261715178896	0.745963752266197	-0.042430831521827	0.614843063869159	0.0467026170418465	0.579659017463243	0.0266829064259553	0.75174670269924	-0.0318118952065677	0.706046030186189	-0.0288219672339372	0.732571664724114	-0.0320707647103842	0.703765425634539	-0.035851376006859	0.670768079953879	-0.0157177481220038	0.852194756883463	0.113370357846378	0.17760546871141	0.0164362908223771	0.845520108663237	0.045081504305668	0.592900976514723	-0.0149295186600381
10098	TSPAN5	0	0.0409632673965896	0.627141462878319	-0.0637284639522687	0.449551967265246	0.0424697220101938	0.614518587902499	0.0135022458759904	0.872838877906114	0.0727404760159311	0.387939732344551	-0.00201305095402625	0.980963215382109	-0.0741178364746459	0.378993478974983	0.0166523653294772	0.843515081667277	-0.0483693170480626	0.566189550450116	2.10944998973335e-05	0.999800497276956	0.0941671182812894	0.263276829769911	0.0675571677588845	0.422730944148372	-0.0467044589175494	0.579644050585333	-0.0408836917526466	0.627811298408364	0.0301891887908606	0.720400677380274	0.0571087283310298	0.498101115892697	0.0299979092600129	0.722099315354587	0.0577769192424509	0.493078625122691	8.0964929409041e-05	0.99923426856857	0.0300894443242032	0.721286278015816	0.137812623681	0.100719180716022	0.159299627214791	0.0573831038966169	0.0317660063038243	0.706450578433596	-0.0414064195186961
10099	TSPAN3	0	0.0883062466183648	0.294283286083367	-0.160537827828135	0.0554483447281928	0.0554406422405468	0.510755942696203	0.0174282348946628	0.836323885110342	0.140682957416594	0.0937570236730302	0.0858816085936093	0.307791633753838	-0.124331498685128	0.139010355106612	0.030701477197262	0.715858093375555	-0.138178157536355	0.0998105464597209	-0.147170533606185	0.0794268122392212	0.0723675059591229	0.390383982007522	0.187085467751273	0.025261874533154	-0.031935540265399	0.704956406996024	0.0448558188030522	0.594755297671193	0.114690651318006	0.172577351841332	-0.0203926855860801	0.808977048411707	-0.00718553446525531	0.932123500146152	0.0861723548828107	0.306150718701485	0.054660534658654	0.516730714007447	0.202346341264846	0.0153675590715778	0.00992381163339215	0.906358547323309	0.160638682663632	0.0552931508166596	-0.00148468341932848	0.985959218538093	0.0795004969639464
101	ADAM8	0	-0.0322698858252075	0.70201298674377	-0.0280150822137901	0.739786117567223	-0.0470948828850167	0.576475564862612	-0.110796398148767	0.187716759688945	0.0802344156748686	0.340802892855556	0.0237042795052766	0.778699961185107	-0.0569723866377657	0.499129232700682	-0.0332076444025066	0.693781089162084	-0.0703798505096785	0.403565458750256	0.0850510886560927	0.31251058477908	0.0081353855328594	0.923176827132557	0.160933539478094	0.054841482593232	0.0511840587425418	0.543785526682892	-0.0323695238411377	0.701136672990273	0.05630973694381	0.504141940841607	-0.0987002245758988	0.24087995562352	0.129740060839213	0.122495380125189	0.0521906799492805	0.535880588494208	0.0698623338032324	0.407040232736886	0.117216040837084	0.163254536156759	-0.0535459197213808	0.525329184588285	0.0826282640911553	0.326544847682339	0.0182811249364444	0.828434426849661	0.0100155545208686
1010	CDH12	0	-0.0574591919424907	0.495463485744549	-0.0484665297987027	0.565408532913519	0.133112863244668	0.11299152438922	0.181033169918175	0.0304833080395463	0.0461275755304269	0.584340484555665	-0.10419568177445	0.215553894173151	-0.126815161631268	0.131227378174863	-0.107124693086822	0.202858476667439	0.0664790891139973	0.430187815459776	0.0618112774979283	0.463332951255456	0.0577154441215997	0.493539582063564	0.137321561968665	0.101950099197032	0.0644156872159103	0.444668685366635	-0.076328317470492	0.364901073691792	-0.00149596098859245	0.985852576591963	-0.00450179324760101	0.957443952962173	0.154052823475407	0.066207312057608	0.197526020132622	0.0180454633892652	-0.194696698670267	0.0197985259248252	0.119749700737498	0.154283967902776	0.11282345550045	0.179719568998266	0.103426680878556	0.218978903366027	0.0125751778033331	0.881503651997762	-0.14633889893862
10100	TSPAN2	0	-0.0425192979575349	0.614105067880361	0.0446845855694683	0.596163963649523	0.016027002730794	0.849320732829211	-0.0500221633794575	0.552980600922465	0.0744686630875151	0.37673501410183	-0.0650892496724105	0.439911662853442	0.0112474601610029	0.893937291078503	0.0150400331047704	0.858499770739005	0.00587033579939753	0.944525175800878	-0.0249089548851673	0.767765226163594	0.0629522305746856	0.45510373903614	-0.0778514376742467	0.355381844090121	0.0918145856739562	0.275443661398968	-0.152697858279232	0.0686574928472846	0.0408875662421224	0.627778677493515	-0.0300307339239674	0.721807722708275	-0.0166528824083924	0.843510284718365	0.0863494032174578	0.30515430808749	-0.0797035052929864	0.344017712221274	0.108538063526226	0.196928938420045	0.0740045051759093	0.379724812877641	-0.0111046759845482	0.895276009818772	-0.0522229650359853	0.535628006363823	0.0844323961520326
10101	NUBP2	0	0.0778327051088204	0.355497969473306	-0.1236925874975	0.141068252554404	0.0690862481444471	0.412284081702782	-0.0310987598675537	0.712342121356104	0.156502738409385	0.061958270067653	0.0629831761081123	0.454881682118349	-0.121837388546967	0.147175064969365	0.0250748061255318	0.766263329839624	-0.100855049303558	0.230712872205478	-0.169768141285446	0.042657004220268	0.193947718625546	0.0202865237117888	0.0950185372717877	0.258965292897727	-0.0230894700136752	0.784297432977967	0.0124618382504752	0.882563956360475	0.0968145801157485	0.250029650223163	-0.0244535069961609	0.771894042412449	-0.0640196385906555	0.44747927036774	0.0561029245441228	0.505711765069062	0.0618057538433485	0.463372989554219	-0.0688610820144595	0.413812865794708	0.0168924277759423	0.841288639174385	0.100086146387608	0.234305574968734	-0.0691239724437975	0.412028273851684	0.0996362140779692
10102	TSFM	1	0.0286447328559371	0.734154360955646	-0.0133880389232006	0.873905511594435	-0.0709430883828208	0.399803739821144	0.00928658070253182	0.912346668624677	-0.035774209856448	0.671435608103765	0.0415070548077032	0.622572239562989	0.0564560759514573	0.50303268271529	0.0619527544709552	0.462308103442323	-0.0269848277714832	0.74903069133606	-0.000160091708230676	0.998485922242763	-0.0776885724404508	0.356392256865861	0.100707655818126	0.231398550673435	-0.044491348044738	0.597755453656507	-0.0115652561166462	0.890958771635255	-0.00487724508520281	0.953898516639976	0.0397943990112946	0.637010839852695	-0.0288867894830502	0.731993084995478	-0.0289827687838496	0.731136685643137	0.045623427191467	0.588459065259805	-0.064242861341278	0.44589392847625	-0.0444096565227199	0.598428832801957	0.0333927067535837	0.692160740286354	0.126118558931081	0.133375771266048	-0.0900871598857679
10103	TSPAN1	0	0.0893795153706853	0.288431299623968	-0.0684644831741753	0.416513663741834	0.0281509861277125	0.738569377713664	0.169048739177151	0.0435561708015684	-0.0100253704377971	0.905404666812495	0.0380858680989141	0.651551819425589	0.00996782961859323	0.905945096484517	0.0875719538212031	0.298332067942059	-0.0529407295113745	0.530027950042051	-0.0687708210225212	0.414426631028196	-0.0585125349687953	0.487580527553931	0.0308256696175162	0.714758339315269	-0.0377362101545919	0.654544156086955	-0.033131461525748	0.694448526105878	0.0599118558439587	0.477212822630091	0.0634889843361501	0.451260707105704	-0.0476847269240331	0.57170407374217	0.0269660279175922	0.74919972077961	-0.0313871037908023	0.709794040984343	-0.0132605428253211	0.875096526789104	-0.0318215605113815	0.705960833083013	0.020947626152726	0.803882255461061	0.0372836474983815	0.658425302385493	-0.0383431724951285
10105	PPIF	0	0.0186611662149802	0.824924402144611	-0.00342697304518023	0.967597975961523	-0.0346859533450955	0.680876709457235	0.0091039291281947	0.91406398667085	-0.0551491891676382	0.512983967159697	0.0266744452845295	0.751822861091752	-0.00913470035951583	0.913774642823147	-0.0646135035364754	0.443268608414345	-0.0416374226844813	0.621478936858382	0.0495960235646851	0.556371811985546	-0.0653699905104059	0.437937498188303	0.123606514466801	0.141347250556838	-0.0187665977767406	0.823951256535789	0.0116592240532302	0.890078353601326	-0.062658932419681	0.457211364657475	-0.0936783559823989	0.265773914038759	0.0386354152898249	0.64686006655321	-0.0264347893737049	0.753980984638013	0.027722234092872	0.742410157165983	0.172265153778897	0.0396556456485893	-0.0363700584275439	0.666287893041599	0.0944970140578741	0.261600476630152	-0.0527919720493464	0.53118614568548	-0.0569336722920675
10106	CTDSP2	0	-0.026095224047208	0.757042055659881	0.0689658052005677	0.413101426569682	-0.0249921521684706	0.767011709675683	-0.00128600838928166	0.987837950652184	-0.000844380768798818	0.992014341045824	-0.0240763868391901	0.775317635409073	-0.00910792803669395	0.914026384041746	-0.0716005658036687	0.395439111905501	0.0394860528785581	0.639625118640253	-0.0122015936767388	0.884999358757495	0.0547446267007529	0.516084942452666	-0.00905665508766718	0.914508529424497	0.104153297729423	0.215741666190938	-0.058954072955954	0.484296199760905	-0.0313451947247193	0.710164190682848	-0.114322213380344	0.17396976954815	-0.0547926121394217	0.515716631506494	0.0969857046254576	0.249189530712406	-0.0398821804233517	0.636267409592526	0.00514885759719368	0.951334205936708	-0.0598380384221601	0.477756743882515	-0.0792930071417133	0.346516484717666	-0.130369863681161	0.120675316237038	-0.0495939104815554
10107	TRIM10	32	-0.0248486892186683	0.768311187060797	0.0970967564982837	0.248645377768564	-0.118473980234797	0.15875327768204	-0.0352124100507783	0.676303177775009	-0.148606964889161	0.0765053231693661	-0.00603006926288549	0.943018198254688	0.136959218987499	0.1028659372648	0.0316649062938991	0.707342147201309	0.0127448192393723	0.879917030230602	0.137710058160275	0.100975303479992	-0.135208342261432	0.10738289197353	-0.0632744033866342	0.452794872913003	-0.0269454686385135	0.749384582856403	0.00822011758637135	0.922379183859409	-0.0513859059987071	0.542195842793048	-0.0169044424596728	0.841177242658682	-0.0185219921170466	0.826209402786787	-0.134242314249658	0.109940785261754	0.0383019375222355	0.649705487377997	-0.0824654611166296	0.327502192392651	-0.0668667760708646	0.427497596829393	-0.181270897402819	0.0302621308332787	0.0868100053590603	0.302572067729554	0.00230756993450886
10109	ARPC2	0	-0.0371007767302635	0.65999618348665	0.0269213114397014	0.749601814412155	0.0093199493535115	0.912032974972261	-0.000434785626101641	0.995888002190469	-0.00965727761279953	0.908862572580091	0.0136456437984798	0.871499939707392	-0.0127082844631132	0.880258692469585	-0.0729813525151226	0.3863660691009	0.0254968188491437	0.762445644855069	0.00992658017741989	0.906332542283201	0.00588332022944703	0.944402669050019	-0.048376539899563	0.566131503685747	0.0569678602480939	0.499163384132105	-0.0475572066837719	0.572734061851124	-0.0675677115282003	0.422658386681287	-0.0741816692911537	0.378581939601634	0.0257471915531527	0.760183372597247	-0.030234615760859	0.719997468070297	0.0442246779883253	0.59995485872021	-0.0409886956295883	0.62692748237323	0.0937387879478513	0.265464296357975	-0.050665660698111	0.547878744081163	-0.0755007323642254	0.370138777906743	0.0355348343383294
10110	SGK2	0	-0.139899354927427	0.0956186611628265	0.0611038246954821	0.468476427575303	0.0660821633895512	0.432952190322916	-0.049729630142729	0.555307494832294	0.06518433456603	0.439242462427445	-0.0416127551312186	0.621685742789284	-0.148250951240348	0.0772211958379347	-0.326324169393394	6.96543915921745e-05	0.0866622048188783	0.303399099799435	0.0498948805955416	0.553992463528812	0.14910010000593	0.075522580274261	0.0889715154347664	0.290646704525502	0.269594408531127	0.00112957675465126	-0.114966367588735	0.171540758761655	-0.126535557252574	0.13208649508656	-0.251459527830879	0.00244991400514086	0.151727433417322	0.0704572221838505	0.193648130126929	0.0204846077982528	-0.107727441753617	0.200314208824636	0.346735341225768	2.21209518703445e-05	-0.0034274310435099	0.96759364794446	0.0170147872160433	0.840154306820436	-0.291069294817659	0.000420594218329133	0.0619415554630975
10111	RAD50	12	0.085075591418822	0.312370690486696	-0.0475748958361734	0.572591133535887	-0.0209098681492288	0.804228645174871	-0.0867109261449077	0.303126310891871	0.0539765628784794	0.521998510390889	0.0883575697767502	0.294001666982004	-0.0933418731829181	0.267502350181359	-0.072265622725067	0.391053277776129	-0.0825309045887328	0.327117142940343	0.0329103357719298	0.696387131530717	0.110611400321617	0.188459354426052	0.102550061383523	0.222930181690154	0.0221414030178434	0.792950598271021	-0.100960643394193	0.230222524822973	-0.0158833994113769	0.850655050664594	-0.134413497266854	0.109484079210093	0.0738214215325533	0.380908075013643	0.116864238760293	0.164530255740602	-0.0845117485702908	0.315600192951066	0.118176200420508	0.159810327216745	0.0743496405167113	0.377500305974579	0.108790909114207	0.195881547818986	-0.0272538881267842	0.746612880834873	0.0121999981760631
10113	PREB	0	0.072177881896105	0.39163022076124	-0.0851719638309948	0.311820864897598	-0.0136508664763425	0.871451181257224	-0.0692494448499819	0.411178117775575	0.137014437996518	0.102725952159713	0.062775481981914	0.456373196770468	-0.0875376420127195	0.298522153918056	0.0193207279387045	0.818841004735054	-0.129152367495308	0.124212823178793	-0.056678253258474	0.501351008036467	0.0438860669773108	0.602752816635295	0.111200123580927	0.186103600287475	-0.0594285964814267	0.480779784600386	-0.0372071156648082	0.659082538734491	0.15723310824157	0.0607356443522798	-0.0676789950266053	0.421893023995097	-0.000866840962990386	0.9918019329783	-8.77284985944261e-05	0.999170301666158	0.061645448093773	0.464535798914488	0.0680814363023077	0.419131915382815	0.0176745784265621	0.834043432192815	0.118905849254044	0.157229557321629	-0.0285264772635419	0.735211001208515	-0.0671065586491015
10114	HIPK3	7	-0.209935923557087	0.0118511871275557	0.0921356593481508	0.273761128738538	0.0894434379566903	0.288085228653649	-0.0860693456342248	0.306731425286064	0.126514808807804	0.132150418508755	-0.0206516096702188	0.806598909681005	-0.276186968821603	0.00084105524281746	-0.552299904042629	8.63171852805677e-13	0.110021321995504	0.190842292424774	0.0185330745784443	0.826107061002698	0.285111603447771	0.000557607760575141	0.0264233717402754	0.754083849083105	0.397871352333332	8.61920704460685e-07	-0.0302130369466935	0.720188991799022	-0.251358544322562	0.00246012996183037	-0.423866789173613	1.32699783225025e-07	0.170221844753165	0.0420979536933734	0.263432913946771	0.00147837274723575	-0.115105664493615	0.171018809507645	0.382868386435659	2.36598034453354e-06	-0.00598032798559386	0.943487452291533	-0.0475576137685717	0.572730772418435	-0.520690723090448	2.62701541391684e-11	0.267717972612188
10116	FEM1B	0	-0.168570218218277	0.0441629933134695	0.0808493656368012	0.337103065929823	0.00288403795483032	0.972729262001335	0.0742085275828841	0.3784088617034	-0.0271131340420415	0.747877408824348	-0.0817131539417751	0.331949430165953	0.0234539194324874	0.780977986966056	-0.106451421192166	0.205727871048481	0.0754852920535288	0.370236935095853	0.0976852178533234	0.245775647166334	-0.0669380699630784	0.427003935104971	0.00126103811238061	0.988074082193515	0.101644921077197	0.227062709082356	-0.0478323579190723	0.570512739406403	-0.0485428829156874	0.564795463212164	-0.0776996664583014	0.356323372991328	0.0919789350719025	0.274581545809028	-0.0522608607361976	0.53533160535945	-0.0610945516745438	0.468544053274624	-0.0725571699501518	0.389139868950031	-0.00241780333211384	0.977136550317424	-0.15104239761306	0.0717505829661476	-0.0272886759728842	0.746300452329453	0.0812014977997837
1012	CDH13	32	0.014306922319805	0.865330205763237	0.011619529560732	0.890450248707591	-0.063040305957178	0.454471892182778	0.0165254286612934	0.844692848385685	-0.0751999060709826	0.372054070878766	0.0176329714404673	0.834428500286121	0.09727460990453	0.247775611841042	0.062321746814616	0.459641049981518	0.00141694832253822	0.986599734283991	0.091446181951996	0.277382803135709	-0.150809114547805	0.0721953933934454	-0.111117659877005	0.186432272636965	-0.10672606091738	0.204553890178592	0.0270722575006694	0.748244767677161	0.0305708936972515	0.7170150713464	0.0684579061525224	0.416558539144064	0.0123801925832292	0.883327889959344	-0.17518400846701	0.0363740054011375	0.0731330915640225	0.385376729202658	-0.0910094237968443	0.279693629310577	-0.00872364311065144	0.917640758661942	-0.0580384449973389	0.491120187781325	0.125231404289722	0.136150705853234	-0.0388542537525731
10120	ACTR1B	0	-0.106504275520691	0.205501563278358	0.0215068503815415	0.798756460428326	0.0387650944678312	0.645754945491426	0.0110827082380998	0.895482001744065	0.0435745226977211	0.60533224176978	-0.0731316896754406	0.385385862513032	-0.0688558320615804	0.413848550336345	-0.133903294670718	0.110849663583505	0.0377555481615328	0.654378519333499	0.0587584654699822	0.485749736963474	0.0789911162305082	0.348361423429373	0.082319404399155	0.328362594821011	0.101063676516324	0.229744776902734	-0.0289959732382089	0.731018891498639	-0.0319199560092791	0.705093710470336	-0.0896534376400498	0.286950260434963	0.128697669228261	0.125554314724709	0.085885173739605	0.307771477962722	0.0250207315173603	0.76675291720695	0.0929549586858899	0.269499272658151	-0.0345260937723584	0.68226778113911	0.0469631457275993	0.577543774025055	-0.081188351486369	0.335074532922765	0.0407812605812663
10121	ACTR1A	0	0.0981917721976793	0.243323818463901	-0.127633304580422	0.128738153150222	0.0401641288660495	0.633882011304861	0.014893770375971	0.859861689235973	0.136879865868513	0.10306736726405	0.125885187378419	0.134101502666084	-0.0993754827920566	0.237660859270195	0.0382004274368951	0.650572635728232	-0.128732688551337	0.125450602238861	-0.0826686521954993	0.32630762870585	0.0737541384016099	0.38134348539038	0.118872360103357	0.157347320108302	-0.03927374766383	0.641427704778831	-0.0129601310676347	0.877903950056135	0.102543881856072	0.222958213324359	-0.0610606883107854	0.468791055268287	0.0339009005455073	0.687718335567161	0.0659098306546275	0.434155554256209	-0.0553085395915535	0.511765186235543	0.0238464255575127	0.777407409848529	-0.0553213468528652	0.511667295714002	0.212460139345636	0.0108495164474831	0.0153632948857206	0.855491216924566	0.0472438971057055
10123	ARL4C	0	-0.00265183971513335	0.974924123574287	-0.0410084548870696	0.626761228163895	0.0541854416659211	0.520386880617741	0.0274402577807923	0.744939583210703	0.103162212982664	0.220165689343109	0.0221101896625516	0.793235923445804	-0.116076995239181	0.167411874992086	-0.0913197042184416	0.278050651657768	-0.0113928687020174	0.892574273925864	0.0771629235461371	0.359665576948123	0.100997240285419	0.230052750994813	-0.000772568528933914	0.992693479512205	0.0555707045639281	0.509763293243981	0.0353041060991272	0.675507779873966	0.0461862096876744	0.583862342379986	-0.0667281609805195	0.428458352767053	0.135088708538576	0.107697110315276	0.0781456861980847	0.353560870861235	0.0281339548334331	0.738721822478606	0.0465687373448077	0.580747389030923	-0.0191617025530858	0.820306786355664	0.0020674596565969	0.980448790084173	-0.0415515027565732	0.622199393530726	0.0943904378008079
10124	ARL4A	0	0.0365574864389934	0.664671841600632	0.0127366175018725	0.87999372848991	-0.043751621844383	0.603865352276646	-0.0199382058513934	0.813155517296324	0.000764471012532084	0.992770059202872	0.0390364726858846	0.643444774746536	0.076397703624441	0.364464026740921	0.110497349026158	0.188918231513376	-0.0346304602959152	0.681359479452918	-0.0473224712426469	0.574632308172902	-0.0430934183480544	0.609325116227527	-0.101672931041899	0.226934021401848	-0.0468216351811365	0.57869225810979	0.0333945274948487	0.692144805345597	0.0465495546065379	0.580903412110484	0.0303933101286787	0.718589503844069	-0.0989286918722008	0.239787421406667	-0.0540573766502836	0.521374680884225	0.0836002448639289	0.32086669737935	-0.107432634673268	0.201555727232834	0.111046932288111	0.186714506688153	0.00259080034590619	0.975501132093505	0.0424200064398924	0.614933394309968	-0.0537835771105558
10125	RASGRP1	0	0.00944594082695908	0.910848670811598	0.110357303234528	0.189482809721488	-0.118545295446115	0.15850090400368	-0.108387636415385	0.197553991004622	-0.134471621360668	0.109329345492722	0.00678589565437264	0.935890311423845	0.115722699514746	0.168720907120383	-0.00461017729590542	0.956420380925162	0.015088844876524	0.858045354720482	0.164700513819946	0.0493342890992997	-0.0579948542409422	0.491446330096689	-0.0109834831045599	0.896412524146797	0.0180037292530704	0.830998572316579	-0.0313721959224714	0.709925702659044	-0.0902227863056925	0.283888189538571	-0.0297929523100776	0.723920919555436	0.0533288300595017	0.527012265070297	-0.0218824903584696	0.795318177462317	-0.0261277707622078	0.756748493320382	0.126553153907816	0.132032300518368	-0.0904243498589574	0.282809405670196	-0.0434899736778754	0.606033107003783	0.115440537111502	0.169768848682082	0.00481966704833823
10126	DNAL4	0	0.15049922906261	0.0727897168750881	-0.193084248741755	0.0208619683000203	0.0739367224977531	0.380162628665006	-0.0222469447807086	0.791986031180196	0.182687000225827	0.0289726880752682	0.15640340153714	0.0621261040464527	-0.0971297852991983	0.248483695757173	0.120337338690816	0.152257364879807	-0.17642124330943	0.0350537499778381	-0.184325392295541	0.0275395034434333	0.125931938913092	0.133955874751294	0.0577008071010023	0.493649368001889	-0.0848410819823772	0.313711256013223	0.0226886305657855	0.787952809821922	0.178676254723058	0.0327514401842501	0.05299894577586	0.529575035762437	-0.0488303598017146	0.562490038417386	0.00785206163110013	0.925844507783942	0.126450143827016	0.132349795516152	-0.0450645366133983	0.593040298599002	0.155359956787505	0.0639116331348393	0.143458665611105	0.0873930186442022	0.0558990050382441	0.507262119360194	0.0795446031862443
10127	ZNF263	0	0.102332007117445	0.223920831620832	-0.124455390780864	0.138613966432794	-0.0761137473480775	0.366254648360156	-0.154322245037078	0.0657287156617023	0.092525273240823	0.271728773775734	0.126042645481195	0.133611513762664	-0.0618523042541451	0.463035627856687	0.0979529182271857	0.244477794537587	-0.175646393035572	0.0358757690713095	-0.0760291643827398	0.366789074221782	0.0638508665622327	0.448680001356027	0.163698442880776	0.0507524417458006	-0.0622028771690909	0.460499300497187	-0.025467991365814	0.762706248350427	0.111415309840193	0.185247936626028	-0.0440390224663248	0.601488218812856	-0.0220454647306849	0.793827669353439	0.0665121959307433	0.429957703205965	0.0304913443019702	0.717720199168519	0.0594221196783151	0.480827687583811	0.0496719015396171	0.555767243233763	0.21415125101973	0.0102208179758394	0.0597289376145587	0.478561263470907	0.0395341305126012
10128	LRPPRC	12	-0.00514810473779674	0.951341313052556	0.00212444937339714	0.979909970351316	0.0323442419508793	0.701358989371816	0.0326207389109641	0.698928990686328	0.00729221224723298	0.931118255303695	-0.0174655927914461	0.835977967299265	-0.0400605319090883	0.634758047993129	-0.0299160432291505	0.722826733110385	0.0314118695921602	0.709575336048163	0.102171169387804	0.224653531947202	-0.00592261496538412	0.944031935228975	0.0725305450759857	0.389314372341689	-0.0325477179518849	0.699570441477057	-0.0883201523376666	0.294206965316331	-0.0175373842185453	0.835313298186882	0.0166016926165359	0.843985201022172	0.0865138659602107	0.304230637135943	-0.00511002859852557	0.951700763016946	-0.119729726962565	0.154353206614016	0.0376925275705032	0.654918374530477	0.0415962611235848	0.621824040470549	0.0142173388856258	0.866165553099073	0.0918608774292037	0.27520064747173	-0.0196166091739653
10129	FRY	0	-0.0781213831992651	0.353711049856781	-0.0475829625637786	0.572525959956035	0.0630373557030286	0.454493049186712	-0.00690374478581536	0.934779368430502	0.0801983343316262	0.341020771256502	-0.0134045606759677	0.873751192921345	-0.0938622210258217	0.264832662099605	-0.0894567637724549	0.288013118829258	-0.00267830168464444	0.974673981135548	0.0304635200652517	0.717966890105013	0.0764530515923775	0.364115635156932	0.101575944130305	0.22737983301187	0.0468555060739544	0.578417269029063	-0.0567464661948966	0.500835291507699	0.000932388286965934	0.991182049407568	-0.0400417231862655	0.634917152670849	0.112455837709731	0.181150991169365	0.0803538795217233	0.340082136067378	-0.124702920520669	0.137824583739771	0.0122950996853911	0.884124192484038	0.0120651187620661	0.886276939913318	0.0659429706470651	0.433923996155072	-0.03541231734652	0.67456958532598	0.0459729286073513
1013	CDH15	0	-0.0846259327324121	0.314944438818589	0.154300270841061	0.0657676443253203	-0.0498908135461864	0.554024810213893	-0.0981157673856746	0.243690609267127	-0.104786060038321	0.212950471353417	-0.090595642951025	0.281894794847273	0.0851595460123252	0.311891675811043	-0.0763813472960318	0.364567022213937	0.0936714793296658	0.2658091615255	0.0708359308255272	0.400517805785294	0.0022155657076745	0.979048513191906	-0.085732569350999	0.30863501029212	0.126351401876193	0.132654684271197	-0.105208365829845	0.211102037071155	-0.152232577765435	0.0695156721862637	-0.052001219553324	0.537364025313009	0.00187199206513998	0.982296939832692	0.0262829931594705	0.755348908711456	-0.019795610914744	0.814467620719483	0.05372898093257	0.523912041791481	0.0566528397015459	0.501543215604151	-0.0010139771780228	0.990410467517223	-0.0780477988714441	0.35416600318931	0.0318973975951487
10130	PDIA6	0	-0.0656441627060372	0.436014399236159	0.144356696832873	0.0854095308109532	-0.0854833465181691	0.310048675657218	-0.0555970958246444	0.509561994322251	-0.168595104019672	0.0441312619992725	-0.0294757815786133	0.726742898980537	0.137299323153527	0.102006123209675	-0.0701198593714751	0.405308921381022	0.0565596704952646	0.502248202069105	0.106262905096546	0.206536504239827	-0.102745872218566	0.222043234528694	-0.117578646905069	0.161947375180043	0.0753428318112378	0.371143338264865	-0.0844444649461429	0.315987014658107	-0.15837445464638	0.0588647084936113	-0.02912828129661	0.729838946103807	-0.0132045224726457	0.875619934171839	-0.0759757172068401	0.36712702072218	-0.0687789213722274	0.414371527757873	0.0250962588098742	0.766069124444539	0.0749470265209072	0.373668791144758	-0.0569217533247382	0.499511329006678	0.0326769707479692	0.698435168377314	0.0365055829328634
10131	TRAP1	0	-0.0834775708488655	0.321579798119355	0.0191263496588417	0.820632728479228	0.00141117348861377	0.986654342594908	-0.127102227268814	0.130349801678129	0.0904101551051298	0.282885287011205	0.0401783443215851	0.633761842117606	-0.0784773925353291	0.351515098377639	-0.118936813775115	0.15712073107086	-0.0431372104140003	0.608961189584368	-0.0100364218537695	0.90530087565748	0.0965239181180033	0.251461109246686	-0.0225148107731949	0.789539367849043	0.148294476914952	0.0771333856912518	0.0632849600465229	0.452719329032582	-0.0188191212732031	0.823466558347887	-0.178252615672753	0.0331739193191801	0.0799616826344829	0.342451987106762	0.098799745898863	0.240403617479058	-0.0125726962639297	0.881526864837516	0.11152030245568	0.184831492006133	-0.0545902977213079	0.517270404763462	-0.0166075533431774	0.843930824938269	-0.129693426430477	0.122630987883384	0.0693495289808344
10133	OPTN	0	0.0122919134179763	0.8841540119485	-0.0859380703492417	0.307472524979694	0.164954608869769	0.0489799632702336	0.0979311589062292	0.24458310900905	0.157459078124057	0.0603614058704416	-0.0196348835452584	0.815947189136932	-0.141786113975057	0.0911850830025286	-0.033601786729	0.690331776514615	-0.00153182083924117	0.985513483536775	-0.0991035565808552	0.23895355387147	0.174503981828438	0.0371173496588514	0.081587630652117	0.332695197600406	0.0658734540622393	0.434409808660739	-0.0979366523755095	0.244556517807396	0.0888988118953856	0.291042664229616	-0.0102888732950964	0.902930376509086	0.0181070944634613	0.83004289205776	0.190380539023305	0.0227557402072334	0.0215644060451899	0.798229393432233	-0.0126518343687037	0.880786640115218	0.018226142575326	0.828942521142683	0.0271949869737808	0.747141964084948	-0.0883005369797631	0.294314626919774	0.122448643567034
10134	BCAP31	25	-0.189575121213527	0.0233477027618914	0.111093602142393	0.186528238512353	-0.0654254274688199	0.437548263373541	-0.0461562224974946	0.584106855486193	-0.100711365629436	0.231381274982671	-0.100871396192124	0.230636914139806	0.0590856309702147	0.483319920696304	-0.0501977863285895	0.55158592107901	0.0584170892110352	0.488292049576648	0.108866680454893	0.19556845967252	-0.00116215590549752	0.989009172201241	-0.0211028106544388	0.802459002682799	0.12386702637735	0.140504109238424	-0.0996826063003874	0.236206728030019	-0.166433005241294	0.046960068832667	-0.0470451704537543	0.576878556744052	0.0901132971381741	0.284475337862776	0.0234806056928845	0.780735079799577	-0.123036861231939	0.143204316623285	0.075133718983262	0.372476283474812	0.055319235691348	0.511683431418019	-0.0437552654213061	0.603835189589736	-0.00173829562009701	0.983561096964073	0.0481943596591186
10136	CELA3A	3	0.10728936026886	0.202161097979877	-0.0584996066222967	0.487676872412679	0.00515327434347104	0.951292511206582	0.114338284059839	0.173908861846854	-0.0682193391887579	0.418188202216748	-0.0249186624709857	0.767677293504385	0.101384701115357	0.228260712596256	0.228588162430885	0.00603302732828015	-0.0360119301552673	0.669380025458039	0.0450947550617233	0.592792184594782	-0.131569040101905	0.117267791098827	0.0941989431590058	0.263114793940496	-0.151671490090628	0.0705621297718068	-0.149524652249999	0.074684700940517	0.0987686613767802	0.240552326521661	0.200309523649559	0.0164536688865738	-0.0115860663561279	0.890763781813259	-0.0741327582104853	0.378897252009854	0.0307628853404718	0.715314236280517	-0.0914476716645304	0.277374943357438	0.0828399161367119	0.325302943699361	-0.00270962589059693	0.974377879632901	0.260755703903367	0.00165849970724567	-0.0835755769711332
10137	RBM12	0	-0.0337329949555802	0.689184921629796	-0.046759380963122	0.579197842559199	0.0762417504413096	0.365446792811261	0.0447357353959014	0.595743017376764	0.11178567836825	0.183781956197214	0.00112380701917029	0.989371826574754	-0.106419754004867	0.205863547068165	-0.0313890079819067	0.709777224375686	-0.0280720029773831	0.739276430661913	0.0272473596725277	0.74667151726215	0.12122650649376	0.149229075400349	0.0407367206517092	0.629049239131461	0.0587696075834642	0.485666878497589	-0.0316403985846407	0.70755833273653	0.023979192674537	0.776200692483188	-0.0401579485082191	0.633934259432351	0.120743332282185	0.150868957553465	0.0620479843636573	0.461618971031298	-0.0199727143110569	0.812838061614477	0.0423231451396033	0.615741915250763	-0.0662778025989749	0.431588399185219	0.0896021929162428	0.287226942779228	-0.0109766339610978	0.896476759878063	0.0969627769932613
10138	YAF2	0	0.143648516930339	0.0869706564227474	-0.118440868804634	0.158870556231645	0.0216924833520092	0.797056850020308	0.0617924868733476	0.463469163190769	0.0400911759453436	0.63449886308428	0.0885172954307063	0.293126368946674	0.0253466527431734	0.763803453759855	0.192752909223296	0.0210864912116879	-0.0843067390723344	0.316779777292173	-0.0374266448962033	0.657197976033085	-0.0509501095943205	0.545630900258545	0.00658625370665484	0.937772581584784	-0.18514974209083	0.0268415773072773	0.110716840268407	0.18803584852898	0.187820069623485	0.0246835762404109	0.171014496430965	0.0411359725276599	-0.0702485808700028	0.404445177832172	-0.118621873904588	0.158230239204739	0.116405218194882	0.16620592440399	-0.210057406835969	0.0118011829121286	-0.0978355398814561	0.245046275661139	0.00479998622685549	0.954628009759843	0.196585578301723	0.0186126231412136	-0.111749087078783
10139	ARFRP1	0	-0.0473824896750387	0.574146674101714	0.0753688654205812	0.37097759779726	-0.0593276850230022	0.481526426320154	0.0292274005585507	0.728955398189231	-0.12266676100272	0.14442072854334	-0.0556452300706953	0.509194957175223	0.0591791622593349	0.482626477596788	-0.0151841250115236	0.857158472970754	0.042500187275311	0.61426445842775	0.112351094452268	0.181560366720497	-0.0973317351427432	0.247496696811158	0.00954167866038543	0.909948877958579	-0.0167982008597744	0.842162391490197	-0.0866786344818465	0.303307092690591	-0.074209746117098	0.378401010472986	-0.0172222296098929	0.838231964839512	0.0213532469352584	0.800163530263634	-0.0286778111533916	0.733858887965347	-0.0750625045855503	0.372930893575582	0.0056811766306671	0.946310018667655	0.0441685223502434	0.600418472936463	0.0112795263987784	0.89363668476504	0.0195314563719608	0.816899626957319	-0.0889821062688713
1014	CDH16	0	0.139410849756261	0.0967939609902884	0.0280658253078212	0.739331742034435	-0.10244412066934	0.223411096385413	0.0703867317447067	0.403519374627993	-0.131873621628073	0.116414320579809	0.0597270694649622	0.478575045754685	0.160209412999206	0.0559561949727997	0.14049772700361	0.0941944666755095	-0.0389037284673759	0.644574366854207	-0.0193498413313333	0.818572726081744	-0.127377493865642	0.129512533522393	-0.121551784947529	0.148132691665345	-0.105624483674928	0.209291943199822	0.05036931762185	0.550225387337695	-0.00010521287605138	0.999004942036683	0.106942693418922	0.20363127486043	-0.171944842986692	0.0400304508635257	-0.137779286454501	0.100802372943042	0.11330638688023	0.177851803855182	-0.0885654569083479	0.2928627834892	-0.0589511380925089	0.484317991148071	0.026271255386286	0.755454716299316	0.13350930809342	0.11191326492094	-0.0767107313862003
10140	TOB1	0	0.0569257306638996	0.499481309084407	-0.126494107812431	0.132214219371608	0.0701573254929089	0.405057404761511	-0.0230784244321544	0.78439809834345	0.162487619133347	0.0525109311308351	0.0636206760739974	0.450320607949168	-0.143918874822059	0.0863720064613018	-0.0274781865271991	0.744599189993112	-0.074623124821416	0.375743268106107	-0.0772750680627961	0.358965667681058	0.0855633898601163	0.309594185839279	0.0725054346070119	0.389478993249447	0.0322218435184534	0.702435657767805	0.0238501374015186	0.777373665746884	0.104714513103963	0.213264774281737	-0.0485345663760801	0.564862224679575	0.0332595204118504	0.693326738708525	0.188256438958263	0.0243454550627785	-0.0300276964080132	0.721834704316523	0.10069648326011	0.231450584039301	0.0926774553958438	0.270937724315132	0.106418410660253	0.20586930396301	-0.0502565662342917	0.55111951269771	0.013327084261188
10142	AKAP9	1	0.0275208431579187	0.744216425126543	0.0309666596777734	0.713510547970359	-0.0262204504365288	0.75591273871262	-0.0410407802242289	0.626489283520512	-0.0531001180597475	0.528788393130905	0.0356965708779086	0.672107485349214	0.0252151916676106	0.764992721295917	-0.00475908449374283	0.955014227116609	-0.00617261530416872	0.941673542649645	-0.0500487563291266	0.552769307671445	0.0153688883028763	0.855439177900354	-0.0360501100813601	0.669050108980856	0.0435574741522825	0.605473535987412	0.0254954565245814	0.762457959813532	-0.0959592765260483	0.254258010779462	-0.0430485240772005	0.609698301854396	-0.0363964171301438	0.666060528834298	0.0408104737845991	0.628427885693143	-0.0167652075351746	0.842468379241368	0.0374970192670305	0.656594298209784	0.0422699876603911	0.6161858277819	0.105179707506248	0.211227110445376	-0.0371118029400642	0.659901424959903	0.0359291061510789
10143	CLEC3A	0	-0.109848489045224	0.19154438776974	0.173673501774665	0.0380424720809721	-0.113152572198641	0.178445132957841	-0.0971836504764967	0.248220171982505	-0.15483672379616	0.0648226416758214	-0.12211010595205	0.146265023225957	0.166043016448982	0.0474860474723829	-0.0166465076021663	0.843569424293089	0.10119167049715	0.229152261774387	0.128179491056347	0.12709667662913	-0.0846784764068367	0.314642980868981	-0.13250501127928	0.114660481904665	0.0331165082373002	0.694579559164091	-0.181677260939169	0.0298872165075661	-0.0900464481265791	0.284834222834394	-0.0353905061794479	0.674758648545165	-0.040615016528213	0.630075137089507	-0.11592043395047	0.167989395096646	-0.0758887145543409	0.367677548956146	-0.0487849780086766	0.562853679346507	0.064303063166157	0.445466913917938	-0.0416476133620031	0.621393509673725	0.0356304530139308	0.672679864806662	-0.0923510441259141
10144	FAM13A	7	-0.174565113399662	0.0370500067836393	0.0529398181047591	0.530035042203831	0.0805339080210838	0.338997804088333	0.044470154125858	0.597930121354844	0.0611376799515424	0.468229575500631	-0.0275761731711947	0.743720033069054	-0.158065065434133	0.05936713127162	-0.345818710895922	2.3330783464592e-05	0.0834525587799152	0.32172531814564	0.0181109595765869	0.830007161325758	0.0979388077566699	0.244546085208354	0.0527132424610246	0.531799631880394	0.221372306110154	0.0078829162822644	-0.00182884890884198	0.982704872192976	-0.175305960758096	0.0362420342441006	-0.253586386298854	0.00224348230175719	0.100075557296629	0.234355324740383	0.0777678545814718	0.355900168428417	-0.117609163036137	0.161837724967233	0.219738697771179	0.00836574105205888	0.0973899839375156	0.247212519992592	-0.00956124969702688	0.90976495343054	-0.313561544605396	0.000137083987657845	0.0791903897642292
10146	G3BP1	0	-0.161108329239815	0.0545751756706873	0.111296090279557	0.185721643273758	0.0147454908386263	0.861242808244243	-0.0403660254762116	0.632176191741884	-0.030020673690197	0.721897086936232	-0.0924683370096754	0.272025132573658	-0.00555510313686916	0.947499754759015	-0.140650116566491	0.0938344633491304	0.102889943546574	0.221392245893029	0.0617720417687167	0.463617393407647	0.0810086648686659	0.336148828872888	-0.10685808453574	0.203991258008869	0.195219417523092	0.0194639865849049	-0.0903276546265949	0.283326582610256	-0.153571621799623	0.0670691765612696	-0.0953522829577267	0.257288502348641	0.0586982065547162	0.486197984240236	0.109437081481891	0.193223198512954	-0.0356171549900672	0.672795007898989	0.0576162305322446	0.494283993332012	0.146041596366718	0.0817853300249075	0.0196040750677992	0.816230869488303	-0.124059608119631	0.139883286433816	0.102975699900564
10147	SUGP2	0	0.159329648740773	0.0573355450494633	-0.13574302401111	0.105987320212701	0.0942086539658616	0.263065365093262	0.00212476905991221	0.979906947841858	0.0896270887800015	0.287092501900968	0.0619093807809432	0.462622165879012	-0.07053081791794	0.402555135543611	0.122891001814951	0.143682782331363	-0.0683335572283471	0.417407510013646	-0.225255130417163	0.00683306871300929	0.108085285020054	0.198814659411944	0.0696664530526865	0.408360031147553	-0.099448701132364	0.237313627361155	0.0135345537372792	0.872537180650536	0.116787720749016	0.16480870939082	0.106027179446106	0.207550850161751	-0.175005826438837	0.0365675540836739	0.0849751280470194	0.312944528213773	0.0613373360373408	0.466775254208842	0.00946543626438986	0.910665433565519	-0.0414143708383398	0.623350015427838	0.135622291308528	0.106301193926068	-0.0337815783239992	0.688760446840867	-0.0577576814413466
10148	EBI3	3	0.179241492717934	0.0321948547919147	-0.0535014289425328	0.525673896591411	-0.0329898535857868	0.69568977357328	0.153292401422155	0.0675734536496289	-0.139277590624306	0.0971165469469082	0.0141395787933257	0.866890770136488	0.151743211131566	0.0704276579581755	0.270721543350721	0.00107458364045428	-0.0358913566026485	0.670422327617484	-0.0273542707875247	0.745711459718546	-0.117064845921961	0.163801898527249	0.0250843651212168	0.7661767930211	-0.148814311474636	0.0760908635285876	-0.104798028709751	0.212897925760351	0.0859246015098785	0.307548628056337	0.251050728342919	0.00249150841468061	-0.0924088305008591	0.272335103794664	-0.0202017101736158	0.81073221981923	0.0763315583467835	0.36488065297161	-0.0972271826378177	0.248007341650564	0.0200619288042712	0.812017486654722	0.022327584843343	0.791249257814352	0.283279199892231	0.000607379284609113	-0.201698343962639
10149	GPR64	32	-0.208211971696193	0.0125810875298408	0.148016394166614	0.0776957872653957	-0.145741708146759	0.0824211991706271	-0.138239794560077	0.0996579700590527	-0.132957967068047	0.113415008280847	-0.0825576157830271	0.326960066021531	0.127721125287004	0.1284731280118	-0.0778204572202092	0.355573908382817	0.0643876688949505	0.444867191140956	0.13626869070017	0.104629190304608	-0.117948876620777	0.160620811780972	-0.0611256106357928	0.468317569485059	0.107559100336559	0.201022465306026	-0.119770770870953	0.154210953993819	-0.135511945092728	0.10658870272132	-0.0904642951666755	0.282595942030987	0.0461115057643167	0.584471559651199	-0.0337561080892005	0.688982969196997	-0.0726982983498463	0.388215679011084	0.00406317956576362	0.961586884246771	0.000331416350855369	0.996865614391477	-0.178569383984034	0.0328575860945648	0.00892376574813162	0.915758299305336	-0.0135514377293253
1015	CDH17	3	-0.0254832685434653	0.762568137733714	0.0476520598484433	0.571967844505082	-0.0760059750025361	0.366935677104859	0.031706638945293	0.706974072044284	-0.162339087517584	0.0527300738057047	-0.0535797812527136	0.525066904088549	0.161335610618091	0.0542304901840357	0.139111647036035	0.0975194417009732	0.023944490845221	0.776516045181354	0.0761690998911601	0.365905171187409	-0.201278284005926	0.0159290397720502	-0.0171337631763297	0.839051655789286	-0.0597538145608598	0.478377754114859	-0.0500446912414379	0.552801604131387	0.0214165080409115	0.799583954896638	0.126409872748597	0.132474076937105	-0.0415690863235968	0.622051922449021	-0.135324052002937	0.107079663830219	0.060931778448139	0.469731985643959	-0.0266092869130965	0.752409429015104	0.0520155840923568	0.537251482385837	-0.233379099079216	0.00502918337381731	0.178717299413929	0.0327107511474575	-0.0920675938028452
10152	ABI2	0	0.0743660094263247	0.37739500090268	-0.126309295115104	0.132784862227979	0.118130124705194	0.159974354667935	0.00488355204041378	0.953838966824758	0.127792837713286	0.128257025725375	0.0241956032199744	0.774234888107699	-0.126369262489083	0.132599495646708	0.0211511499333151	0.802015797955726	-0.0619476334768867	0.462345177669568	-0.0813562596477313	0.334072637033951	0.163023850581071	0.0517260379008172	0.0846782634371979	0.314644202357247	-0.0262582495043683	0.755571960276191	0.00696227240877672	0.934227685401426	0.0823007930039294	0.328472336380672	0.0621794427616502	0.460668603793947	0.00738976079028821	0.930199132102939	0.0924189723490805	0.272282257698685	0.0791417713599183	0.34743995762702	-0.0384404744520339	0.648522795102565	0.0931885547517317	0.268292442009549	0.147989477726389	0.0777503986846689	0.00716126715337422	0.932352190611233	-0.0547178967218702
10153	CEBPZ	0	0.0878190411099193	0.296965576646928	-0.000752488067242659	0.992883384224445	-0.0780774485961221	0.353982642446955	-0.0407926792079049	0.628577777156003	-0.0408125095213337	0.628410738762723	0.041241329869379	0.62480323523042	0.0698845789184145	0.406890509707127	0.0895163735676241	0.287690700506546	-0.041213673046803	0.625035634728436	-0.0696933509228835	0.408178650427902	-0.0146758970072208	0.861891170594958	0.0014728588040957	0.986071033678108	-0.0313542108332785	0.710084552798073	-0.0536238727827515	0.524725484731666	-0.0161745160815709	0.847950528721578	0.00942686062661417	0.911028009794303	-0.112582092169457	0.180658443345599	-0.0588695229157316	0.484924195169069	-0.0400190538616172	0.635108936697655	-0.0374771644363902	0.656764592336381	-0.0506778919033372	0.54778199446647	0.1032407865359	0.219812618933261	0.062754197654451	0.456526199506639	-0.0343444258880894
10154	PLXNC1	0	-0.0674048745039339	0.423779762441144	0.039746069843282	0.637420299198345	0.0594464291800602	0.48064790574322	-0.0644807510614475	0.444207910264587	0.0297117193063249	0.72464332633734	-0.00646313200620025	0.938933573456905	-0.0837491591833494	0.320002437050625	-0.136857096823432	0.103125221473493	0.0401931592512388	0.633636615493351	-0.0207276797851742	0.805900563898942	0.174741608976299	0.0368561555697477	-0.0946687055606196	0.260730926576507	0.162616894602321	0.0523208124706342	-0.0143801087045048	0.864647868008749	-0.0940856814730438	0.263691774085337	-0.104935672738129	0.212294298143751	0.0222818675066363	0.791666934737041	0.141861989220674	0.0910102679778081	0.0262310812483765	0.75581689161262	0.15109320489818	0.0716540017963717	-0.00850897511032101	0.91966054703231	0.0597648353082928	0.478296469711871	-0.153787215031689	0.0666819115166685	0.125665255303696
10155	TRIM28	0	0.0755232971363599	0.369995357839189	-0.128714388600464	0.125504790743347	0.0884751516474611	0.293357149040522	0.0065558893940747	0.938058893703229	0.168271724443027	0.0445450828591938	0.0963296106887461	0.252421187450587	-0.159437288280667	0.0571652934898715	-0.03056161638387	0.717097293406334	-0.114226938054405	0.174331185789186	-0.149723973302513	0.0742939285795171	0.141258797619845	0.0924073985585923	0.130072377338664	0.121532393842315	0.0161198783801963	0.84845798799164	-0.0008286538656622	0.992163072111143	0.0988529376444538	0.240149295664403	-0.0303804065402196	0.718703951522106	-0.0540616824525043	0.521341453559092	0.092323550841751	0.272779744941544	-0.0601751916571654	0.47527517577982	-0.00331255566589923	0.968679232675414	-0.0650446470506743	0.440225772108423	0.134011290757706	0.110559501824469	-0.113299482090083	0.177878407400656	0.0611251650697059
10156	RASA4	0	-0.0916240279617745	0.276445541503357	-0.0368462151760599	0.662185366465102	0.0337250578176976	0.689254277917485	0.043791808003669	0.603532715533551	0.0643334260160129	0.445251636202763	-0.0150971860432636	0.857967706796107	-0.10222881684715	0.224390722873238	-0.137313909678097	0.101969374108852	0.0192388069493915	0.819596015608119	0.0496782418850734	0.555716739979178	0.0452493305659949	0.591523751587314	0.0827266326738336	0.325967274910689	0.0760504670279486	0.366654431088336	0.0228131483148837	0.786816795707977	-0.0183388616035374	0.827900956335381	-0.0965681831004065	0.251242747704866	0.125486251174332	0.13534909350063	0.114901753544291	0.171783269455012	-0.016466700590196	0.845237866177671	0.0763393149728339	0.364831781437903	0.12080198766248	0.15066916100498	0.106131355754354	0.207102131354548	-0.0295440920271481	0.726134805407633	-0.0975346631707214
10157	AASS	32	-0.147453337737279	0.0788446438671385	0.141111035607996	0.0927522346258476	-0.0574542101664358	0.495500927406083	-0.00836031189579878	0.921059604769753	-0.155628967113816	0.063447342708731	-0.112296034719885	0.181775832751686	0.120455915045499	0.151850869227268	-0.0698781208828793	0.406933972829054	0.117286340640493	0.163000498908425	0.154798631559842	0.0648893764409868	-0.109043112229336	0.19484084805209	-0.0505355620335746	0.548908349678128	0.104059523832016	0.216157522339152	-0.122901561655271	0.143648101990187	-0.116705262714582	0.165109171950853	-0.000960486142444251	0.990916328495581	0.0756121588227832	0.369430891562036	-0.0484884202172084	0.565232733647706	-0.0592213047403655	0.482314207155926	0.0246162263423495	0.7704181862693	0.0658934662162012	0.434269923065928	-0.287005732901032	0.000510132299803985	0.0409712022089097	0.627074687500175	0.0643790653887513
10158	PDZK1IP1	0	0.0590470701549023	0.483605967159921	-0.0806166097262162	0.338500418885772	0.0548437589254355	0.515324204343315	0.0719080636165615	0.39340762019228	0.0393179204409792	0.641052481220806	0.0710411732750415	0.399150795795663	-0.0500945630049596	0.552405444389443	-0.00847960883490352	0.919936891362128	-0.0541553645811829	0.520618787576843	-0.0624318245904165	0.458847068414797	0.0866898973938222	0.303244030301326	0.0458187371466628	0.586861929521927	-0.00764684840567809	0.927777242047993	0.0076211549074778	0.928019257866033	0.0244827078737989	0.77162913165041	0.0274928150343313	0.744467918989465	-0.0169139035071368	0.841089524900271	-0.0216729929298809	0.797235255018343	0.0314756439781275	0.709012258225484	0.00689749019182331	0.934838326247611	-0.065077729336274	0.439992781415206	-0.0270358759679588	0.748571777304868	-0.0245135275676516	0.771349563536396	0.121137435162889
10159	ATP6AP2	0	-0.0851310581234949	0.312054163722428	0.00643734147193182	0.939176784958949	-0.0593458680062597	0.481391844727502	-0.101891111367303	0.225933385056607	0.0245526762955574	0.77099448439234	0.0350031816955063	0.678119422010892	-0.108244780143941	0.19814891385776	-0.176396792004152	0.0350794445639391	-0.0348343501941393	0.679586344797286	-0.00498617056735295	0.952870086167329	0.0159208272157941	0.85030724210118	0.115875493753515	0.16815544263852	0.101338904574487	0.228472011273325	0.0532094252071386	0.527939161481698	-0.09472363238134	0.260453161888337	-0.186153311998032	0.026012360010424	0.0620391109593038	0.461683159553509	0.14642648505975	0.0809750054236042	-0.0955604167662566	0.256246587085088	0.183605269832024	0.0281618022599563	0.135051834974643	0.107794103918645	0.0209820981416075	0.803566044719309	-0.150946857946086	0.0719324830709124	0.0562859314578853
1016	CDH18	32	-0.116244509643902	0.166795586699818	0.0723175726255593	0.390711920134694	-0.0322939296130631	0.701801486319884	-0.0896302700650934	0.287075325579244	-0.0637451508026048	0.449433038336929	-0.0187425379340032	0.824173308167141	0.0176265990549386	0.834487479486477	-0.11807582935999	0.160167805227322	0.0230638059071013	0.784531331688474	0.0926154508634506	0.271259837902352	-0.0392402514500047	0.641712297202094	0.0115500399437001	0.891101349754082	0.0619717033111825	0.462170934660103	-0.0438775799574958	0.602823019860418	-0.0918656862439412	0.275175411345805	-0.0729728681247512	0.386421432638778	0.0505667025298377	0.548661816676123	-0.0531466647038456	0.52842667777318	-0.0115201424095537	0.891381504857489	0.121514401358398	0.148258386300587	-0.0707041133873459	0.401397236982856	-0.144876479352988	0.0842780365973927	-0.0393624367332999	0.640674431463582	0.0250270696458732
10160	FARP1	0	0.0582538354762381	0.489510344384672	-0.076443038068295	0.364178650704712	0.0606643446894524	0.471687309635218	0.0130787326797181	0.87679540472864	0.14250813769507	0.089532335887071	0.0746138001945584	0.375803093073834	-0.122358883224583	0.145438589454419	-0.0455769865808705	0.588839122761327	-0.0462862970599674	0.583046579665649	-0.122146034797696	0.146145449076414	0.0933264536069793	0.267581739828793	-0.0104975253379684	0.900971795314906	0.0193485407676651	0.818584710271481	0.0605773806348518	0.47232409660606	0.0769449066515383	0.361028675107789	-0.0648901557336527	0.441314744243644	-0.0290732481791329	0.730329663973125	0.0960464373729383	0.253824875293922	0.0141048133908677	0.867215039988992	0.106585605705419	0.205153679376649	0.0574991322018979	0.495163359750076	0.121834786076957	0.147183769839835	-0.10927703890674	0.193879157018493	-0.0369358895314385
10161	LPAR6	32	-0.00969995811943485	0.908461538231061	0.016603628367338	0.843967240958282	-0.0175472890373064	0.835221605175503	-0.0198756380648156	0.813731178204779	-0.053441277147695	0.526140131128267	-0.00721547042880694	0.931841397040127	0.0124483420594775	0.882690228666429	-0.0364642115614446	0.665475888895196	-0.00954091913295611	0.909956015935547	0.0305185632640971	0.717478902797429	-0.00399056157895459	0.96227290039783	-0.00283999437475665	0.973145570205015	0.0279295048765651	0.740552617422962	-0.0178220364900048	0.832679041621438	-0.0403265479187023	0.63250958475976	-0.0214438483361628	0.799333506774611	0.0199494681206101	0.813051908306215	0.0214321893882273	0.799440304940364	0.00412488294862485	0.961003999552336	0.0241370805156005	0.77476634900844	-0.0181616589153698	0.829538507532703	-0.0254481983252025	0.762885194940169	0.00440074075435205	0.958398348833211	-0.0129315289481977
10162	LPCAT3	0	-0.00201687347694612	0.980927073800887	-0.0383738087275763	0.649091812353021	-0.0227420068739013	0.787465786378601	-0.0714340623854282	0.396541733279218	0.0773987155605133	0.358194949261959	0.0380869364814685	0.651542684789566	-0.0863998019033832	0.304871058896319	-0.0442666351366736	0.599608570170197	-0.0709650660613116	0.399657380792173	-0.0926342550158233	0.271162122909545	0.121053463854953	0.149814824165471	0.0192864930950742	0.819156504181728	0.0435797274258894	0.60528910915483	-0.0551261016085524	0.513160674781599	0.0196059878280927	0.816213256352573	-0.120456566622944	0.151848637793207	-0.0588608875751366	0.484988358712568	0.141744077933269	0.0912820481003089	-0.032017667694085	0.704232988964958	0.119193823138144	0.156219638819235	0.0138691030747775	0.86941417824041	0.147849739415164	0.0780344143972759	-0.102841342236413	0.221611700288885	0.0328760039475946
10163	WASF2	0	-0.0555961588542209	0.509569140344307	0.0692904202324598	0.410900706576959	-0.031719066439381	0.706864476669829	-0.115813334878681	0.168385311578451	0.0133888684374408	0.87389776354198	-0.0273060620028248	0.74614432442259	-0.0409144769353772	0.6275521251945	-0.146821306797664	0.0801504813275141	0.00706401736304401	0.933268709116381	-0.0279254248229854	0.740589168054676	0.0719506812280181	0.393126560183043	0.0252693532787205	0.764502679675401	0.182018367538942	0.0295755654518626	-0.105419366460938	0.210182799028821	-0.0848137713410553	0.313867619508831	-0.171573769390105	0.0404683676852621	-0.0110074398834839	0.896187847147278	0.153383225321078	0.0674090864762718	-0.0906204699774192	0.281762397074587	0.252283139282771	0.00236801692411873	0.00953597649160972	0.910002466652296	0.0322089015749823	0.702549535160845	-0.188227769727815	0.0243675469095612	0.0448585811543449
10164	CHST4	0	-0.0738423971578075	0.380772396899925	0.127657565742798	0.128664895886427	-0.12180385764735	0.147287250599507	-0.0336670854241893	0.689760930525208	-0.179996171682344	0.031464245800533	-0.0764830581997376	0.36392684264538	0.177735753456932	0.033695606707509	0.0357402818008985	0.671729185002628	0.092233109851748	0.273251833392025	0.141046166766908	0.0929039432007627	-0.164481904594388	0.0496408314980685	0.0667502951693615	0.428304855025806	-0.0157590285211325	0.851811008811949	-0.0645222549627366	0.443914125043057	-0.124407494687923	0.138767106142634	0.0405719981807899	0.630437926820787	0.0091135326974976	0.913973682485771	-0.0862617083422986	0.305647579856508	-0.0702964835950282	0.404124020598343	-0.0996621566763115	0.236303356549086	-0.0549616740157358	0.51442007764762	-0.013845468801144	0.869634737522164	0.102146451934456	0.224766283000702	-0.119021374151422
10165	SLC25A13	0	-0.227397328930339	0.00630873530278417	0.149253258800557	0.0752194412679123	0.0427615486157907	0.612086168146588	0.0401979317180571	0.633596277322792	0.00776034248786559	0.926708281982429	-0.123436800477546	0.141898592012561	-0.067425487215785	0.423637718065925	-0.341491277784217	2.99319818580667e-05	0.174003470654055	0.0376726028975555	0.0993177939827994	0.237934693609489	0.0376498789451825	0.655283818048087	-0.0541649796651349	0.520544645512275	0.275476295775989	0.000868531100119017	-0.0402177576451957	0.633428714800622	-0.178171374148314	0.0332554634573546	-0.209783422356551	0.0119142218134168	0.164315216043467	0.0498756292352389	0.132951173739968	0.113433609415884	-0.160663455795482	0.0552550851340001	0.162892616662158	0.0519172245034387	0.0490837750945532	0.560461506200612	-0.104371858203642	0.21477463635255	-0.260689081745736	0.00166322660464181	0.0883568708933947
10166	SLC25A15	7	-0.275151172263794	0.000881373379407674	0.132734591129587	0.114027891672614	0.0425849487890991	0.613557651754343	-0.0798181956797767	0.343321611255873	0.0623011725530576	0.45978953473416	-0.0861727459058927	0.306148515713884	-0.166246299386134	0.0472112711918382	-0.446472522325296	2.28294148610307e-08	0.130054862347591	0.121583002103773	0.133699327764722	0.111399300139469	0.131224004989625	0.118240478630372	-0.00528666774094495	0.950033320717418	0.351436588813121	1.67903197150499e-05	-0.0513120473776081	0.54277726338229	-0.234982366126799	0.00472827516919699	-0.324766353077225	7.57784911252127e-05	0.228664215622341	0.00601578956555976	0.156799205517725	0.0614595818086638	-0.185909186766538	0.026212029367166	0.256029914332834	0.00202586630298215	-0.00570769142488002	0.946059817636503	-0.109730935172395	0.1920229970973	-0.332376591664536	4.99882527294411e-05	0.12037618372625
10168	ZNF197	0	-0.0800695845399056	0.34179895020671	0.0817713060414367	0.33160429553332	-0.0450574789695628	0.593098253433482	-0.120622638326506	0.151280703080105	-0.0095091784802067	0.910254318429127	-0.045335765247498	0.590815014416264	-0.0218970161987265	0.795185298983766	-0.10272701479725	0.222128542370871	0.0269079269653064	0.749722181621531	0.0263761392973954	0.754509424358024	0.0628646253356111	0.455732698289283	-0.0111809419085198	0.894560917287098	0.116151363338947	0.167138064947645	-0.011885865647264	0.887955424030668	-0.109522930971782	0.192871996825195	-0.134185301402946	0.110093222305246	0.0373830904035061	0.657571701392198	0.102626373362639	0.222584220184175	-0.0803502709218276	0.340103893531464	0.177091254520696	0.0343558308545268	0.0579520018356024	0.491767060239741	0.0808534241387437	0.33707873325319	-0.139446407149273	0.0967080291712615	-0.0435327013646696
10169	SERF2	1	0.0185834777423701	0.825641646272004	-0.0897491891537887	0.286433752631663	0.0465829431137373	0.580631858715504	-0.0604258365996493	0.473434883640577	0.110468203425869	0.189035627357036	0.0544024313207606	0.518715361372297	-0.130329000155642	0.120792768681665	-0.108858925029646	0.195600488506323	-0.0327847354469801	0.697489142645975	-0.0531191768712294	0.528640271465981	0.0866091965524185	0.303696074408636	0.108406318626674	0.197476284926967	0.0947288223230681	0.260426926853841	-0.0274651151453394	0.744716494120095	0.0204987648089897	0.808002530694735	-0.101043260171556	0.229839388720257	0.107171330869235	0.202660786198095	0.230773987369703	0.0055547701120354	-0.0924206643595658	0.27227344182096	0.0850340567269634	0.312607849688599	0.0816721458095286	0.332192952812509	0.135921880637887	0.105523676395985	-0.0812613316958209	0.334638830230067	0.0905316782082111
1017	CDK2	0	0.056313086480796	0.504116536889476	0.00745126656400748	0.929619658834499	-0.0864616074780675	0.304523936773954	-0.0585895630165055	0.487006708478585	-0.044481242433338	0.597838735246267	0.0822832745711499	0.32857565481368	0.0334335554910781	0.691803268755786	-0.00578186748327874	0.945359899591177	-0.0673220492808781	0.424350797632911	0.00561878377624362	0.94689879575828	-0.0251822720066269	0.765290616206321	0.106907409263167	0.203781341763162	-0.0456975042638295	0.587853070513909	-0.0339927349384694	0.686916690977551	-0.0591625235395015	0.482749798320497	-0.0795338457456077	0.345049075915623	-0.0349452261418924	0.678622843544148	-0.0760496386480328	0.366659666284614	-0.0224470610813538	0.790157994404733	0.00575383637152218	0.945624393549248	0.0559107036184796	0.507173110947659	0.0769629790412361	0.360915560139324	0.034499108773684	0.682502705713934	0.0157414428941222
10171	RCL1	1	0.0816811429787762	0.332139514257028	-0.142233378601413	0.0901584374185364	0.0984532394579762	0.242064938544238	0.065387502909063	0.437814518583549	0.165850241131485	0.0477478482705224	0.0834848912956444	0.321537215859953	-0.159484970211926	0.0570900088881967	-0.0264239015792983	0.754079075529278	-0.0870736334200784	0.301100597837731	-0.158709106228262	0.0583251989847	0.159543437469356	0.0569978068074001	0.121837218119759	0.147175635010807	0.0392430096506329	0.641688860854015	0.0011551468238712	0.989075454901965	0.0614441598096634	0.465998155082614	-0.052690624116719	0.531975946927535	0.000380136392886612	0.996404845207067	0.169052630718133	0.0435512645647176	-0.0944636709516854	0.261769576051473	0.0825399927061203	0.327063694233571	0.0455584745806035	0.588990651250189	0.201468833129632	0.0158275788217073	-0.092613992248797	0.271267418529759	0.10181135833154
10172	ZNF256	0	0.0705219925724352	0.402614156320804	-0.0973128450169709	0.247588904123124	0.0947008539644381	0.260568327648812	0.00747054227226861	0.92943806139113	0.0914692802412293	0.277260952587405	0.041842540676006	0.619760431110578	-0.0887844124932048	0.291666435231776	0.014180699695083	0.866507248787337	-0.0288205434727483	0.732584374385719	-0.0211545448164694	0.801984673911188	0.0697208368403373	0.407993353377813	0.0807095100704513	0.33794225000461	0.00858494411801329	0.918945703422116	0.0176269307795448	0.834484409208201	0.0943886888082431	0.262150120619296	0.0642042174758365	0.446168152859739	0.0673673172991981	0.42403864396087	0.178456150117946	0.0329703697570389	-0.0307741502793264	0.715214484613099	0.0333427376447774	0.692598117401237	-0.070878708975093	0.400232654097816	0.134168174042862	0.110139048523391	0.0614458515399105	0.465985854159323	0.102931796471049
10174	SORBS3	7	-0.246317925025717	0.00302178233302101	0.103632914076395	0.218056601916131	0.0482724606648356	0.566968213915966	-0.0707497384851882	0.40109271559126	0.0820091141629736	0.330195285729951	-0.0446284765440602	0.596625876641498	-0.18362561427993	0.0281440582781333	-0.415636870550015	2.44111142731333e-07	0.103690202374575	0.217800892188344	0.088751329525761	0.291846988078636	0.189338661759731	0.0235239864720442	0.0413478980606978	0.62390809097814	0.343202572690073	2.71353779608386e-05	-0.067547593859795	0.422796833657782	-0.221944839242419	0.00771963927542802	-0.344921364266038	2.45752852438504e-05	0.193187126604996	0.0207926767154582	0.211886703904937	0.0110702905628328	-0.181793161672031	0.0297810123211741	0.176328346822296	0.0351514545873753	0.0437740589781964	0.603679621193754	-0.0681232444582268	0.418845678096861	-0.327428412152145	6.55973741941426e-05	0.146491133654487
10175	CNIH	0	0.073118190293402	0.385473817744134	-0.0328309690683595	0.697083417543162	-0.0290138907607281	0.730859063103272	-0.0924909793892613	0.271907250508556	0.0579832771656051	0.491532968116329	0.108098447540291	0.198759656825673	-0.0663567347124251	0.431038865559705	-0.084089557731579	0.318032513162223	-0.0634633354424451	0.451443932916866	-0.0078767253276146	0.925612249667647	0.00558989625440014	0.947171405798755	-0.0640546881570424	0.447230136560815	3.220174326706e-05	0.999695449742268	0.149245283906989	0.0752352012560891	0.040932014256792	0.627404502927426	-0.10393598705637	0.216706238053365	-0.0194609350190263	0.817549195905732	0.0222889605925208	0.791602127905922	0.0912094155058114	0.278633899429437	0.0645722583601166	0.44356032199201	-0.00665501990777807	0.937124198667571	0.0118812268058953	0.887998867685052	-0.0753512832136789	0.371089528242095	0.075693518858051
10179	RBM7	0	-0.0727679815827092	0.387759841356437	0.0214608263496161	0.799177991604782	-0.0515654626536132	0.540783642224441	-0.0197429207208451	0.814952586017793	-0.0409120600108655	0.627572471069959	-0.0189224762795287	0.822512970667809	-0.0171146195645249	0.839229054819581	-0.0886763367779851	0.292256541850414	0.0262224061505767	0.755895105770894	0.191350521238808	0.0220599923886683	-0.0483852173247768	0.566061770912385	0.0394029423423637	0.640330522118439	-0.00993069932199229	0.906293851184319	-0.0268655925390392	0.750102936800677	-0.062413475804623	0.458979363794542	-0.0261364977396455	0.756669784306702	0.162186292912288	0.052956294599397	-0.0839629513386588	0.318764278218323	-0.138563654933499	0.0988593075519912	0.0596511700521974	0.479135175454345	0.00597329431553024	0.943553808773017	0.0984406742878973	0.242125331869248	0.067616132557909	0.422325267674022	-0.0359142105639914
1018	CDK3	32	-0.0464471584372596	0.581736581013062	0.0887792200823707	0.291694768299706	-0.0554556454860662	0.510641385361811	-0.0488302223197305	0.562491139880796	-0.101560957529575	0.227448775717475	-0.0321403104792255	0.703153184961274	0.060935813971203	0.469702514171112	-0.0765586064707215	0.363451783974978	0.0433567991339881	0.607137779142691	0.109297906982827	0.193793534499833	-0.094452535429392	0.261826066448333	-0.0896044221303809	0.287214903021889	0.0123965726111365	0.883174618404841	-0.0372492196256623	0.65872092812333	-0.0593392772960695	0.481440623616453	-0.0530937801921392	0.528837654531571	0.0226373706625374	0.788420599692691	-0.071729047295243	0.394589534166121	0.0170453736962163	0.839870806267672	0.0447753753045985	0.595416886196572	-0.0378004871332875	0.653993666437498	-0.137883377483442	0.100542795700154	-0.00862427715507948	0.918575617785596	0.046768925767713
10180	RBM6	0	-0.0123814832950912	0.883315812325244	-0.0881242402581031	0.295283428555177	0.0936956551365638	0.26568525827684	-0.00400992777075031	0.962089946853311	0.171781177896225	0.0402231050332779	0.0179719436341165	0.831292501330694	-0.170282618985985	0.0420235359842199	-0.0754111375142995	0.370708573410611	-0.00425763382427891	0.959750030778514	-0.0682408319193886	0.418041232226054	0.18861705601686	0.0240690352039574	0.00235582056927071	0.977722524616028	0.0548855352974009	0.51500378615912	0.0274860835172516	0.744528324310043	0.0537159994926348	0.524012471877243	-0.0313018942319036	0.710546700822221	0.0405097934008336	0.630962678782976	0.117377089534808	0.162673002507574	0.0240627852324759	0.775441195467352	0.0310610651389735	0.712675463385307	-0.107676034324657	0.200530301943959	0.150963922416244	0.0718999662609349	-0.113408337693767	0.177459337398025	0.127098995271123
10181	RBM5	0	0.0421656260418512	0.617057744665674	0.0422352545441385	0.616475955437348	-0.0833510092753611	0.322316569176102	-0.0689692424592238	0.413078087634302	-0.0695977799563059	0.408823330579041	0.0196533570711623	0.815777098815559	0.141747481351049	0.0912741943413925	0.147970150691388	0.0777896308484901	-0.0538207020891497	0.523202725194415	-0.121399940433032	0.148643738826082	-0.0101705692778012	0.9040411366216	-0.024895800252081	0.767884387374048	0.0222128204712959	0.792297865626171	-0.113238923800146	0.178111858716111	-0.0268751826963433	0.750016677792555	0.0365680294769295	0.664580982580245	-0.161707884566366	0.0536697986249794	0.0264250456259623	0.754068768339178	-0.0343566351453313	0.683743549218153	0.0510512231683967	0.544832946886301	0.00968426073093294	0.908609031271366	0.0153656628367311	0.855469186333766	0.0344359931053432	0.683052293580622	-0.0883202680399566
10184	LHFPL2	7	-0.284575760361039	0.000571758835482966	0.111613826343515	0.184461114646177	0.124582420078404	0.138208435379642	-0.023739558505832	0.778379108289638	0.104349826958315	0.214871974182363	-0.0950848795179971	0.258631384004017	-0.224880977718521	0.0069285203779364	-0.481368084301583	1.15837455065919e-09	0.149765142959498	0.0742134210929214	0.0635887309789051	0.45054855141183	0.270824093931953	0.00106970379372506	0.00471966417105844	0.955386466046501	0.423015013694311	1.41447735046965e-07	-0.0510115121841049	0.545146263858949	-0.258722904257104	0.00180837041590774	-0.339044077938036	3.44050892974698e-05	0.224208731909907	0.00710300055984991	0.225411873584053	0.00679342997295359	-0.160574953447755	0.0553911746677409	0.298246331224238	0.000297001933043346	-0.0109354571902356	0.896862956608024	-0.125723155351599	0.134607159156552	-0.417745585676408	2.09137046248179e-07	0.231395969846578
10186	LHFP	0	0.0863696521487798	0.30504048489579	-0.0527809059008611	0.531272355208762	-0.000206299733829308	0.998048907596423	-0.0386674352025514	0.646587122298099	0.0503312292374815	0.550527351478834	0.0633004084463962	0.452608792360002	-0.0483072117112221	0.56668877929435	-0.0104321283035329	0.901585602533895	-0.0602439243983349	0.474770138294973	-0.0459577798460612	0.58572612800916	0.0482585127836613	0.567080387784433	0.0603827525851739	0.473750940034586	-0.0121040863827899	0.885912122767806	-0.00713084474930225	0.932638893279539	0.0144146544310251	0.86432582289802	-0.0473234453780303	0.574624424503971	-0.0258976959164225	0.758824447150257	0.0455328820407287	0.589200166242278	-0.0297800206105807	0.724035905165602	-0.029012174485662	0.730874372168608	-0.0748021987275101	0.374595494240306	0.101234501178257	0.228954228656501	-0.0161592780264358	0.848092049138166	0.0209921943617324
10188	TNK2	0	0.0627021009536976	0.456900817824639	-0.0510563367747153	0.544792607310848	0.0765743633429801	0.363352750835714	0.0817124130934396	0.331953828606298	0.0653681987126602	0.437950082072087	0.0208427451302417	0.804844521682355	-0.0862398979592124	0.305770341487334	-0.0349080810166176	0.678945573298656	0.00755848701370316	0.928609575704606	-0.00522099785494448	0.95065320795021	0.0701195664782078	0.405310887988389	0.0399909887132902	0.635346403318036	-0.00792738079070596	0.925135246685714	-0.0619417564107978	0.462387727619415	0.0412035190021164	0.62512096813717	0.0115844236990841	0.890779173104828	0.0320809251972163	0.703675966730535	0.123046953062091	0.143171256967376	-0.0268112989961151	0.750591340251757	-0.0169912070012317	0.840372881572751	0.0486749365462471	0.563735899093541	0.151118751067598	0.071605480106406	-0.0385535456743579	0.647558153505702	0.0107526038042295
1019	CDK4	0	0.0735973836496167	0.382359066471661	-0.147111913164319	0.0795479173261263	0.100717372932469	0.231353302352754	0.138135260736812	0.099916842006326	0.098834527750238	0.240237296313904	0.048618730436637	0.564186766517333	-0.0539021565420913	0.522573214218485	0.0975599286263934	0.246384707626417	-0.0791844904930966	0.347178950082938	-0.128804924875043	0.125236877330824	0.0627242711774302	0.456741374718704	0.0765540924816438	0.363480157817614	-0.0717399592919807	0.394517429467179	0.00598778795586807	0.943417074467051	0.138862472927824	0.0981268928316927	0.128990960578666	0.124687748019658	-0.0733296237167367	0.384097616722431	0.0172013207203211	0.838425681750224	0.0801236530907869	0.341472016698094	-0.0852539828569891	0.311353425957044	0.0462449968620084	0.583383133442353	0.103012611467468	0.220839036369416	0.046702536839349	0.579659669183928	0.0666083403009547
10190	TXNDC9	0	0.0160094916374598	0.849483417736831	-0.0424929279564785	0.614325008704716	-0.0536783842909444	0.524303534621867	-0.0746803156486901	0.375376470319452	0.0319806474235821	0.704559048651791	0.0887779150259504	0.291701889798294	-0.0366608919786321	0.66378091201758	-0.0205805818007395	0.807251103934531	-0.104253735825839	0.215296889127248	0.0511692667784037	0.543902113570701	0.0305314342314695	0.717364811252585	0.174873729756776	0.0367116026658389	0.00218255785963515	0.979360582345709	-0.093303067722883	0.267702175602223	0.0177287114091737	0.833542496323863	-0.0826653573743705	0.326326976640872	0.0576488133966146	0.494039454757114	0.0512287658200147	0.54343323047689	0.0515363176624641	0.541012741842085	0.0689034892794246	0.413524684730996	-0.0558804850885925	0.507403044619472	0.0925649030483635	0.271522625801193	0.0796002638030267	0.344645087120424	0.0489942271001339
10193	RNF41	0	-0.208456413831664	0.0124752551138608	0.192650113284469	0.0211565699625143	0.00840674238418482	0.92062262496121	-0.039559341524654	0.639003346105373	-0.123330474370656	0.142244840094502	-0.13460833450673	0.108966072085666	0.0265425124383047	0.753010692190028	-0.283515215335659	0.000600746850720189	0.1867610942262	0.0255208992499982	0.110995100120181	0.186921537920282	0.0689348621899959	0.413311563940297	-0.119787338877605	0.154153559460502	0.236985533936228	0.00437502135184792	-0.110884228130923	0.187364952703359	-0.278375512126262	0.000761374574067284	-0.155067189891284	0.064420076069954	0.0634179479401821	0.451768265745809	0.0210190792220296	0.803226853501431	-0.0498529491085058	0.554326003396323	0.135387105786029	0.106914708261929	0.0975551752706258	0.246407835394409	-0.0848893198350421	0.313435200414452	-0.238635911452913	0.00410196518132748	0.0848145662118603
10195	ALG3	0	-0.176197038645538	0.0352899511806171	0.0648360191577722	0.441696700832039	0.0128593004207866	0.878846580166244	-0.0289297150463175	0.731610030009561	0.0121098967649127	0.885857727677836	-0.131692647147023	0.116920846706664	0.0217166592338819	0.796835571381857	-0.021394675771546	0.799783961928026	0.0568731549588005	0.499878213373438	-0.0153533104988812	0.855584109404697	0.0695542043841269	0.409117471338087	0.120539336239924	0.15156538046315	0.164721221846145	0.0493053331410947	-0.185477391125165	0.0265684032424628	-0.0429032603654533	0.610906500887182	-0.0653303829353496	0.438215712128805	0.0291777426552956	0.729398003708601	0.0693039772248983	0.410808947351576	-0.200413531772533	0.016396633222559	0.0154049152719456	0.855104011606834	-0.05471584165749	0.516305946024294	-0.0842942543462372	0.316851704263369	-0.0104788703510056	0.901146882400766	0.0410904646011055
10196	PRMT3	0	0.113222480963359	0.178175284536381	-0.0200188418890905	0.81241376502334	-0.0722530043089295	0.391136219174589	-0.05363056542466	0.524673670609804	-0.00269658549055417	0.974501147524543	0.110915554367798	0.187239590629643	0.00197782928529905	0.981296234632829	0.0327330079518348	0.697943180908059	-0.0736338165809898	0.382122878956536	0.00982877350984789	0.907251304099597	-0.00391647964179482	0.962972774839221	0.0246895869828888	0.769753077544108	-0.0973960192638423	0.247183088539296	0.0872610055427609	0.300057630718791	0.0106037413170476	0.899974992302712	-0.0209849947784676	0.803539475385448	-0.0311598120233286	0.711802340279537	-0.0999487606430204	0.234951617154941	0.0384511998384396	0.648431268805614	-0.0381075020372832	0.651366860042863	-0.0514578226739174	0.541630004781766	0.151784264962307	0.0703507786129802	0.054750215235673	0.516042040860206	-0.136811068952814
10197	PSME3	0	0.0624841138486657	0.458470177060714	-0.070029581241581	0.405915353436085	0.0884183960865605	0.293668134030824	0.00722547724016918	0.931747099221158	0.138259484728729	0.0996092677893955	0.069094179558484	0.412230291182603	-0.119266972502619	0.155963882560569	-0.0451103622354028	0.59266405752737	-0.0219102123996635	0.79506458878302	-0.0791569988308704	0.347346905885368	0.113372070691374	0.177598876458477	0.0584797992008503	0.487824501352856	0.0134779350199753	0.873065909597434	0.0665669005521705	0.429577628252572	0.0376588547836576	0.655206899940483	-0.0345951092560533	0.681667088400134	-0.00802751411027155	0.924192408289212	0.0283500252234371	0.73678856139453	-0.0294066532813228	0.72735844640434	-0.0226167672302826	0.788608644677355	-0.0287164754101805	0.733513567632703	0.0585122810236003	0.487582419911063	-0.096590108472538	0.25113463715043	0.0504568841991817
10198	MPHOSPH9	0	0.140576275455424	0.0940087681635775	-0.0703497710535007	0.403766939616038	-0.102257276419803	0.224261058675942	-0.000463836603497389	0.995613254372822	-0.0471933381303807	0.57567782921692	0.102404469705305	0.223591279432865	0.0885085519007098	0.293174238756369	0.193637833734421	0.0204914452002777	-0.120944198187168	0.15018558078436	0.0117528699899496	0.889201085890287	-0.148312934299942	0.0770961734618411	0.0369164299127694	0.661581246211464	-0.21279378437419	0.0107228518786995	0.0769396917241994	0.361061319393192	0.123793394376553	0.140742028784003	0.088142760531825	0.295181555058517	-0.0580857813187645	0.490766151783524	-0.121862319246154	0.147091695265885	-0.0366379425257872	0.663978601179034	-0.0740897207646379	0.379174831373764	0.0679487128175785	0.420041353502968	0.0921258072680094	0.273812653333359	0.188674069302451	0.0240255808351386	-0.0245814933783256
10199	MPHOSPH10	0	0.0497577076546989	0.555083953050438	0.0179602207381809	0.831400911572402	-0.0248480615040895	0.76831687427421	0.00661200198753387	0.937529801330464	0.0139302254799746	0.86884381963848	0.0299241087043931	0.722755056594018	-0.00325182038060706	0.969253211015846	0.0110765970792952	0.895539307422347	-0.0304813823360246	0.717808519062485	0.0206287562191286	0.80680874083791	0.0206658861205772	0.806467836067777	-0.00909863442983927	0.914113774193943	0.00560076448166698	0.947068842183854	0.0440863680031714	0.601097017917335	0.00626222757384949	0.940828302241405	-0.0600586860545465	0.476131906522076	-0.00320221007008201	0.969722064574626	-0.0128494306264758	0.878938858539904	-0.00919947295327442	0.913165618990695	-0.0425486583594134	0.613860225810272	-0.0495881600688002	0.55643448366739	0.0616805441979082	0.464281085153201	-0.0324627410955248	0.700317185639928	-0.0334171818636736
102	ADAM10	0	0.0350513787087961	0.677700874680636	-0.0230477430367105	0.784677736011258	-0.0489390928539842	0.561619225408172	-0.00289244442582141	0.972649803288158	-0.0382535183134798	0.65011904926286	-0.00870443940281527	0.917821423083036	0.0506695788528853	0.547847750316925	0.136736903712642	0.103431045422344	-0.0532451124357145	0.527662048416556	0.0936096260015529	0.266126344706474	-0.0828924523608552	0.324995150091749	0.137395776563539	0.10176331316304	-0.079498805760229	0.345262327469221	-0.0644218784419399	0.444624828165338	0.0570341816232496	0.498663114830535	0.0927595833047071	0.270511469131793	0.0824862592610439	0.327379790908377	0.00246075842760882	0.976730467430504	-0.00225930112608238	0.978635026270478	-0.0243834586833799	0.772529628870422	-0.0565382757575085	0.502410163510277	0.0726731979120732	0.388379954332385	0.168634380035689	0.0440812207896999	-0.0355961346168287
1020	CDK5	12	0.125455011274043	0.135447163130707	-0.0653550630307166	0.438042340896116	-0.0275143052598532	0.744275086692919	-0.0611052030736277	0.468466375882903	0.0340659573298628	0.686277764483321	0.117316918209521	0.162890095070973	-0.0452748371761937	0.591314565224303	0.0560775438989296	0.505904593880898	-0.0966290490673498	0.250942706394473	-0.0318692715814822	0.7055403260686	0.054727451941359	0.516216799646833	0.105400761971115	0.210263735304285	-0.0960008773556942	0.254051216965429	-0.0385568781839691	0.647529731823881	0.0471668135823369	0.575892694141422	0.0036322131121438	0.965658583908407	-0.0441331194907117	0.60071083703321	-0.0429120156004487	0.610833651407644	-0.0434063708093891	0.606726482146191	0.0724900623975687	0.389579792087939	0.00273998672938559	0.974090887982353	0.111301343673352	0.185700750810226	0.10362705368459	0.218082772154357	-0.0269864257422778
10200	MPHOSPH6	1	-0.0594655777448985	0.480506317320678	0.00909863554787554	0.914113763680702	0.0434571074484189	0.606305647034876	0.0116696159037936	0.889980996981098	0.0606181675524724	0.472025379516137	-0.0360585923101706	0.668976821789229	-0.055602277292221	0.509522477596261	-0.07707526242852	0.360213272087786	0.0161884860851079	0.847820789343742	0.0125888941218337	0.881375348496494	0.0320559697054218	0.70389569681598	0.0359154735123978	0.670213797877469	0.0630767139227317	0.454210846840706	-0.0782715826910204	0.352783539150309	-0.018453435598197	0.826842557735779	-0.0519767988822506	0.537555382661603	0.0422877230763016	0.616037705735854	0.0505372893582253	0.548894673382042	-0.0458698720028047	0.586444105623321	0.100736954652281	0.231262137800889	0.0758204774829146	0.36810968964147	0.0865348587572654	0.304112867769781	-0.0385866963880121	0.6472754465566	0.0615312027967025
10201	NME6	0	-0.0790124106844729	0.348231085040578	0.0291710791881966	0.729457402604496	0.104385487068948	0.214714437427461	0.189043477440703	0.0237456529958048	0.0106728316755233	0.899326685047507	-0.141399165800773	0.092080761798092	-0.0222818705048739	0.791666907342981	-0.0241996994117683	0.774197693370775	0.104494109697154	0.214235079575745	0.0392981690293337	0.641220247441564	0.072989767690494	0.386311161946418	-0.0292801756838743	0.728485106531149	0.0808686764554986	0.336987298245918	-0.104912345164928	0.212396513300267	-0.0113189420702618	0.893267201584148	0.0809541627940156	0.336475114447738	0.0321598390991087	0.70298130052278	0.0729480807127274	0.386583206387632	-0.180623059283635	0.0308680964591122	0.0435720983775035	0.605352333057485	0.115042091959537	0.171256871357991	0.0312494862796892	0.71100976139902	-0.0228768608126948	0.786235700182055	-0.0114480984016555
10202	DHRS2	32	-0.0174908659782277	0.835743966417779	0.0972096552181189	0.248093018649633	-0.0265871035707882	0.752609159936538	0.0164421927506134	0.845465329501915	-0.0942139776397012	0.263038269823927	0.00257456389422387	0.975654618313491	0.0401818008107887	0.633732624413716	-0.0930550419215366	0.268981760771868	0.055022929137516	0.513950719595857	-0.01967773534387	0.81555265517397	-0.00476902001920973	0.954920409287016	-0.203314313080493	0.01487366208848	0.0616178030301347	0.464736490093005	0.0353925097199078	0.674741280639531	-0.110862287432858	0.187452792006307	-0.0643524341342376	0.445116895314653	-0.0985014088241754	0.241833514095748	-0.0628441574082396	0.455879716875498	0.0868366929566135	0.302422892985955	0.0333530581524124	0.692507774198836	0.0389835642164021	0.643894903923348	-0.12039683433	0.152053303533976	-0.153172849428307	0.067790308213324	0.0289666191112572
10204	NUTF2	0	0.0313501709232721	0.710120236307625	-0.101629359370593	0.227134227304765	0.146636525630418	0.0805355241535144	0.121096062660134	0.149670466608644	0.147549549353451	0.0786473715216773	0.0200949949939859	0.811713403058212	-0.16225265360189	0.0528579455949318	-0.0853420457382755	0.310852051395839	-0.0245782897826523	0.770762195628077	-0.103587389936385	0.218259953788593	0.199669953317223	0.0168081986493517	0.0436614353439292	0.60461215808854	0.0931061964643792	0.268717510916907	-0.0480017535470603	0.56914721492924	0.0309741730705112	0.713444074122271	-0.038437015646052	0.648552312334532	0.0288273800106989	0.732523346495892	0.181459466790432	0.0300876609539057	-0.0558318072270458	0.507773549735273	0.0574983478976036	0.495169252379862	0.134059065058896	0.110431332252176	0.220613928421329	0.00810390129104202	-0.139717263165413	0.0960554291870872	0.104019432632945
10205	MPZL2	0	-0.0221392056413053	0.792970683867243	-0.0371551299791016	0.659529127499879	0.0216880623962915	0.797097316187236	0.0391616258536836	0.642380524972005	0.129079517983387	0.124427002929702	0.0508761214399113	0.546215152344949	-0.131270534751073	0.118108942692904	-0.152971774285828	0.068156314070764	-0.0171390069093203	0.839003064847172	-0.0778938238484844	0.355119174609636	0.0609598559029368	0.469526956614689	0.0231818560703993	0.783455600426409	0.0342208533427597	0.684926898651992	0.157300837365497	0.0606232761471734	-0.00465554717604113	0.955991931683806	-0.146362049648279	0.0811102131695544	-0.00630868306261468	0.940390150898927	0.0732886839724632	0.384363857343297	-0.0662685755093515	0.431652665363196	0.0300269514350075	0.721841321805588	0.194950742705795	0.01963532278843	0.136652834460907	0.103645378015894	-0.206606339173827	0.0132960036204109	-0.0703388293420423
10206	TRIM13	0	0.0271636622242006	0.747423388624625	-0.101749308349708	0.226583378517784	0.0830216785486161	0.324238851571526	0.0206976187306065	0.806176514856284	0.145696938471231	0.0825164659760111	0.0944115814308175	0.262033897374416	-0.173902239120454	0.0377857522618797	-0.105683238317081	0.209037261930404	-0.0647415613711908	0.442363588916559	-0.0462894248774281	0.583021094846973	0.103568853280797	0.218342793825603	0.0956750384947973	0.255674031811441	0.0542135582105609	0.520170137890353	0.0778002591032956	0.355699162117613	0.0390466428685229	0.643358264747455	-0.101503241385189	0.227714424400095	0.0810783218256681	0.335732109459035	0.102741344492715	0.222063715090415	-0.0316002389758083	0.707912636036374	0.042912800211409	0.610827123099608	0.0366207317003701	0.66412687234283	0.11959286807052	0.154828253810474	-0.091130730859402	0.279050516128281	0.148877680673555
10207	INADL	30	-0.254752369753131	0.00213712851836608	0.160590129590651	0.0553678187923782	0.00678373898785839	0.935910643096265	-0.128493977606639	0.126158874402133	0.0634265205955024	0.45170699675019	-0.0805374743471622	0.338976345896777	-0.123215473227286	0.142620060317635	-0.395148846056204	1.03910312395224e-06	0.130039496092953	0.121627415176435	0.101812929123101	0.226291592022672	0.144687766451453	0.0846874426134875	-0.0907720475706609	0.280954968135736	0.313155405794293	0.0001400003263888	-0.0318793581628785	0.705451438208225	-0.210609047074528	0.0115764416369403	-0.331064088070614	5.37488894502566e-05	0.139520112800488	0.0965300964337657	0.121261336889283	0.149111383967738	-0.0470740820238877	0.576644170246528	0.231339612950329	0.00543665843739779	-0.0200128940468011	0.812468472170465	-0.122004890789448	0.146615613938101	-0.330863002390055	5.43479498113505e-05	0.136999829048712
10208	USPL1	0	0.0173193038265318	0.837332717789679	-0.00617904912996298	0.941612855372928	0.0241237246256458	0.774887652190459	-0.0135382351894372	0.872502803678865	-0.000797071576826142	0.9924617501242	0.037730886516118	0.654589757855512	-0.0844710789930496	0.315833970480236	-0.131724244808263	0.116832285437778	-0.0344524058368468	0.682909361586696	0.0218271296157226	0.795824656463877	0.0860070684754394	0.307082857825906	0.0394577770101581	0.639865074890809	0.10919258430265	0.194225958119059	-0.0506677206407846	0.547862449217868	-0.0706500157591874	0.401758485523462	-0.106525137146438	0.205412288788045	0.0895114017640763	0.287717582857797	0.185287107373189	0.0267267596861452	-0.060719776651276	0.471281658235284	0.0519152392910492	0.538037906199293	0.0955296110111163	0.256400617235632	0.0757070601214807	0.368828645742086	-0.0633200747575397	0.452468097436272	0.0257365740636647
10209	EIF1	0	-0.0434646114282259	0.606243416230468	0.0519656816103695	0.537642507439964	-0.0581694351571233	0.490140823151631	-0.0149153982303912	0.859660276404547	0.0203046704532285	0.80978583941592	-0.0296563541000556	0.72513582932422	-0.00113273480555018	0.989287398873434	-0.090512221088602	0.282339973430244	-0.00373434944499649	0.964693532731979	0.0340344401710272	0.686552750847678	-0.0472138641219281	0.57551158195175	0.108183853763134	0.198403034836037	0.108329166014206	0.197797333618765	-0.094120644192727	0.263513574175622	-0.0190340769470895	0.821483596955047	-0.139421942556843	0.0967671464541856	0.05656211117561	0.502229727481559	0.112284694002108	0.18182023584373	-0.125173673040984	0.13633280028613	0.0678466573785207	0.420741429751437	-0.0433406907437118	0.607271457228932	-0.011038629715416	0.89589534780322	-0.0799161545107727	0.342727766064957	0.0563838635339027
1021	CDK6	0	0.0839200253456911	0.319012631090313	-0.15036360080651	0.0730510790346799	0.0957222468137185	0.255438474044992	0.11758759353832	0.161915222493357	0.129609899177772	0.122874165996788	0.0578083519743011	0.492843022264406	-0.12428099350797	0.139172192302809	0.0271806330318461	0.747270917132019	-0.0590482654553281	0.483597098984198	-0.106626697932511	0.20497807153275	0.0702664498575322	0.404325360002379	0.0528083471258936	0.531058590464493	-0.0459883921781038	0.585476199958157	0.103193603627903	0.220024587169571	0.112124753971679	0.182447308120758	0.0474479547167745	0.573617188595019	0.0379516739790655	0.652699585784864	0.123737095656876	0.140924147715408	-0.0650632039505721	0.440095071642144	-0.033147401031648	0.694308860942599	0.0617686707546048	0.46364183629779	0.183521329941803	0.0282351136866836	0.0146155771230484	0.862453207861095	-0.143174116205261
10210	TOPORS	0	0.00416408350147475	0.960633699879234	-0.0487984124976822	0.56274601809296	0.0543317555492551	0.519259490939493	0.0661841825859253	0.432240712026664	0.101049904446798	0.229808595334126	-0.0191053129806387	0.820826694320263	-0.0368168882070439	0.662437757078643	0.0251389834428009	0.765682393138096	-0.00526756242295082	0.950213661233888	-0.0294230666355101	0.727212279222511	0.0806329138822805	0.338402417032817	-0.00690455102417757	0.934771768593812	-0.00536023750327227	0.949338898588009	-0.0618811554434596	0.462826604566988	0.0674092289602177	0.423749753126602	0.03641360049622	0.665912325349392	0.0117586695421575	0.889146760547648	0.00382697306328917	0.963818408132091	0.0353871789113957	0.674787491704242	-0.0141235358531812	0.867040405861905	0.0294755072354967	0.72674534150241	0.0306403567235438	0.71639954442059	0.0232711166360737	0.782642485831492	0.036723233770232
10211	FLOT1	0	0.0281848331978148	0.738266447445662	-0.0640658937697326	0.447150503055286	0.0950721751423812	0.258695303865624	0.0377161020998675	0.654716406411765	0.113964309341064	0.175330309723867	-0.00578855555703584	0.945296793622878	-0.108063223815123	0.198906871861258	-0.0435463545872502	0.605565700124608	-0.0363646661327014	0.66633440949616	0.0191888998391956	0.820056057163463	0.186235854983297	0.0259451432664381	0.0828569249976564	0.325203273474959	0.0676480868059225	0.422105517506228	-0.0476514556390164	0.571972723741569	0.0347088546295644	0.680677514025195	-0.0494841904828671	0.557263436267839	0.102297990103168	0.224075655857194	0.18745283813268	0.0249712367110079	0.0415964803557957	0.62182220218259	0.0543202493371858	0.519348104330641	0.0253438821981196	0.763828511924127	0.127552201295285	0.128983279578002	-0.0395490143838744	0.639090945214	0.0388978402159014
10212	DDX39A	0	-0.0763658242609435	0.364664787096213	0.000882115294660868	0.991657482583527	0.0308640393097532	0.714418684684936	0.0681239115896709	0.418841111539951	0.0147800086671628	0.860921261439721	-0.0743039850092569	0.377794113328706	-0.070670185976049	0.401623772005512	-0.117299930103729	0.162951425694769	0.0269157366931934	0.74965194763745	0.0971491137643052	0.248389113143655	0.0396160290169654	0.63852258794798	0.110872141233036	0.187413338723845	0.0755215342884263	0.370006561143544	-0.105123603973622	0.211472116253444	-0.0429756529627742	0.610304260057893	-0.0563887649238565	0.503542745678096	0.141532215553863	0.0917720027198637	0.107013411673717	0.203330742961472	-0.263822805617989	0.00145368241193388	0.253180424201958	0.00228162299154543	0.0360852118078645	0.668746847284213	0.0598420315112237	0.477727312357553	-0.0178850085011253	0.8320965298698	-0.046055871020975
10213	PSMD14	0	-0.0164930819676135	0.844993028349165	-0.00384716528645624	0.963627634065397	-0.0269684690941144	0.749177771493471	-0.0911064777636988	0.279179015029341	0.0185444516016329	0.826002002106982	0.0399449768506526	0.635735802101679	-0.00514007629741463	0.951417103080943	-0.0244637826795272	0.771800818270389	-0.0170427063816852	0.839895528306248	-0.055161704423533	0.512888190970149	0.0103458804201107	0.902395201800729	0.0262412930829335	0.755724825500793	0.0338882671756488	0.687828642501948	-0.0342491033295862	0.684680634578912	-0.0386714861309955	0.646552594710684	-0.0478284441420408	0.570544307214537	-0.0280377616286688	0.739583025197111	0.0328857654921912	0.696602660173266	-0.0213279338927576	0.800395469720513	-0.0233037565919979	0.782345212408518	0.149637851530446	0.0744625685074079	0.0982540127196794	0.243023738587542	-0.0130318476360054	0.877233601316827	-0.00429587029525818
10214	SSX3	32	-0.134897530140487	0.108200735593155	0.0834954845732416	0.321475602341583	-0.0852570673056997	0.311335856137968	-0.0451118762759792	0.592651628682142	-0.129083812375994	0.124414369386952	-0.0858623096604675	0.307900756562907	0.0916317904002737	0.276404681587684	0.0154955230044922	0.854261183699052	0.0443766773294625	0.598700775102696	0.157892177034906	0.0596494176994379	-0.08053689005814	0.338979861440463	0.0811619839624158	0.33523203982713	0.0267562834230773	0.751086339688316	-0.128698762869306	0.125551074820955	-0.0926424403156405	0.271119595794679	0.0109181825403775	0.897024982667235	0.095614148780273	0.255978076813919	-0.0361992956089404	0.667761588648558	0.00154871481701712	0.985353733889355	0.0187695020399724	0.823924453629544	0.0523800690840763	0.534399751539532	-0.095856344563215	0.254770173844993	0.114496113361581	0.173311527672878	-0.0623283894632623
10215	OLIG2	30	-0.127830094093808	0.12814486564093	0.144444336850947	0.085217903708231	-0.016824269669694	0.841920639968215	-0.0532672750225878	0.527489991790775	-0.116973048164843	0.164134895609472	-0.098240187408053	0.24309037223987	0.043290937062058	0.607684428270866	-0.171817655937475	0.0401800986046119	0.149670811466496	0.0743979912737639	0.0551712823798534	0.512814899442049	0.00371233205592671	0.964901563211407	-0.0892296621265125	0.289243677732702	0.120750822964782	0.150843431083222	-0.0212797680372122	0.800836854012475	-0.208475872440297	0.0124668640264852	-0.0720074480264564	0.392752374314671	-0.0188532024780331	0.823152085241218	-0.0157098637496994	0.85226805499553	-0.0548450551549748	0.515314260928085	0.00763658863930591	0.927873881493358	-0.0862828452149157	0.305528639995505	-0.106477953937851	0.205614242710139	-0.128732461891953	0.125451273296058	-0.0108273295087685
10217	CTDSPL	30	-0.161814393331671	0.0535102668333444	0.110792694051471	0.187731607212092	-0.0617965955513494	0.463439377783288	-0.138851549589249	0.0981535906422539	0.0103289783726922	0.902553871230963	-0.073555283612422	0.382632102967964	0.0195192837083963	0.817011739932059	-0.142519771794099	0.0895059015592513	0.0772574657406781	0.359075470104774	-0.00339517240188339	0.967898489679897	-0.0182001496500483	0.829182747510158	-0.128402153372218	0.126432142445763	0.159660386532839	0.0568137474340304	0.0481846885768722	0.56767428371161	-0.0690269804996595	0.412686162712793	-0.136898004021218	0.103021298032759	-0.0261967735679976	0.756126222045485	0.107640031716099	0.200681740496416	0.00931931626955556	0.912038926372944	0.0944230915809688	0.261975474957187	-0.0276195924274	0.743330571880746	-0.103593170326347	0.218234125883098	-0.166869491880113	0.04637713828282	0.0380340357288142
10218	ANGPTL7	32	-0.0229604046523912	0.785473909653734	0.0239120707468775	0.776810695591507	0.0165823993782186	0.844164209745533	0.0665456182661477	0.429725469657101	-0.0970886262184059	0.248685188134808	-0.0468972681871158	0.578078296842603	0.0974766151939067	0.246790292677527	0.0844639291120165	0.315875081167056	0.0457473539959637	0.587445430681059	0.0648316517081774	0.441727523208698	-0.0928974223184045	0.269797088343985	-0.134950376721173	0.108061336672335	-0.0652498861061925	0.438781452554726	0.0665309908379324	0.429827098792298	0.00871516294034981	0.917720537792113	0.157859983131967	0.0597021043001868	0.0165798276522795	0.844188071627992	-0.11576995677523	0.168545865772746	0.0883992911674039	0.293772866244641	-0.0534115932642813	0.526370286924566	-0.0464565606373412	0.581660054912886	-0.132396054871672	0.114961657530386	0.131725006775398	0.116830150455838	-0.0129602083032912
1022	CDK7	0	0.0380815486205805	0.651588751352031	-0.0419143221624761	0.619159520728073	-0.064847211137494	0.441617721299737	-0.0763508928643702	0.364758841098698	0.0324096255214093	0.70078409066661	0.0607598365917869	0.470988617912447	-0.0603892195584286	0.473703492190969	-0.0612739009908209	0.467237054541427	-0.0660222316517543	0.433370464574	0.0158851977913991	0.850638338046532	0.0176781798036655	0.834010103692837	0.111970101892687	0.183055155337925	-0.0331417896850681	0.694358027521393	-0.0184209155388588	0.82714293629662	-0.0118897279360667	0.887919253196597	-0.0979697782499436	0.244396214183564	0.0493795660086472	0.558098210419489	0.0686394355951475	0.415320989385452	-0.0134088330661028	0.873711288147602	0.0555784085152772	0.509704527222377	0.144991450264313	0.0840293890217646	0.154762827346406	0.0649521538737793	-0.0297158442218563	0.72460663752631	-0.0483739959446982
10220	GDF11	0	0.0263089702168234	0.75511476035798	-0.0979728960094895	0.244381130396237	0.0524879139472812	0.533557424684802	0.0927466172761893	0.270578734358146	0.0962950528205524	0.252592203188231	0.00105012888253896	0.990068585526182	-0.0616822511311111	0.464268698862827	0.06330928939925	0.452545254032422	-0.0305191027086298	0.717474120897993	-0.0295687479112792	0.725915362816886	0.0587847570769587	0.485554231240017	0.0387900455656801	0.645542401798722	-0.0447209504100206	0.595864679177329	0.00182764726143052	0.982716234218635	0.10464972069743	0.21354969052694	0.043609720895559	0.60504057387337	0.0307643501573983	0.715301264972133	0.0505074730626173	0.549130770756393	0.0642296346298939	0.445987777099546	-0.0248978975589212	0.767865388561573	-0.0809860282456508	0.336284322250122	0.174237348357618	0.037412281312748	0.0629679394756836	0.4549910085942	-0.0548469882089999
10221	TRIB1	0	-0.0133395699404305	0.874358255395832	0.0105234394382732	0.900728585457341	0.00688124285267738	0.934991480549791	0.0996936538544132	0.236154537655656	-0.0382974956106039	0.649743422530851	-0.0256998286348907	0.760611170910138	0.0311340414569615	0.712030168453686	-0.0144261349882343	0.86421880280412	0.02745982867107	0.744763937229388	0.0681115926621774	0.418925440050885	-0.0707791044315832	0.400896787340102	-0.0261866572325598	0.756217441963245	-0.0216959578629664	0.797025047289183	0.0706465189219117	0.401781843045034	0.0288576834527738	0.732252856171493	0.0935675252193583	0.266342384409855	0.0321552540836899	0.703021654959615	-0.0225788427575256	0.788954808515265	0.0618637308077352	0.462952837666486	-0.0151757179593831	0.857236719910499	-0.00912746594686162	0.913842667450887	-0.0738366197726657	0.380809764236637	0.0257165893151508	0.760459774342706	0.0306347701303609
10223	GPA33	0	-0.0163110547668705	0.846682669675684	-0.0117005642049626	0.889691065857458	-0.0533107885268958	0.527152262207561	-0.09666296082868	0.250775644324343	0.0676145677797776	0.422336030395789	0.0188845612385465	0.8228627574113	0.0190811246856658	0.821049732614042	0.0740620262184043	0.379353518802564	-0.0927965137428101	0.270319943380934	-0.009614831129868	0.909261430787503	-0.0033757177135901	0.968082337266253	0.00471214226163148	0.955457495163886	-0.0452198088875376	0.591765908559885	-0.00378421083086153	0.964222428097946	0.0809473518673352	0.336515903336461	-0.0529703114478602	0.529797782443695	-0.0142031714897549	0.866297674759716	-0.0707065440012145	0.401381010565943	0.112588515914512	0.180633409162569	-0.0830403498611266	0.324129671214989	0.0623063384727767	0.459752249717014	-0.00254394300774391	0.975944085713303	0.0432158260709875	0.608308107530952	-0.00349339129521649
10225	CD96	0	-0.0336458280881596	0.689946744562922	-0.0617082449342381	0.464080098388611	0.0858470437002949	0.307987093493773	0.0169260681250649	0.84097674395441	0.129883399119064	0.122079293748135	-0.00368347374180814	0.965174233492987	-0.10253363388292	0.223004705783232	-0.0335225738727396	0.691024495095264	-0.0149154997621327	0.859659330895362	-0.122634657121372	0.144526612816669	0.106831434654661	0.204104739365172	0.0795887352746654	0.344715188140565	0.0573389952900072	0.496367267637312	-0.037374071744282	0.657649097836101	0.0627954235037011	0.456229872697885	-0.0250941363109879	0.766088338209417	-0.00425319712272201	0.959791938421022	0.079455096294735	0.345528457535928	0.0195717171881079	0.816528842181317	0.0129307008478003	0.8781790651505	-0.00330369130466519	0.968763004258788	0.0535363419180194	0.525403383193702	-0.0825887164907343	0.326777237356439	0.107373761936834
10226	PLIN3	1	0.10398256359276	0.216499241800729	-0.104219494412819	0.21544844928688	0.0138539558040338	0.869555534133012	0.0204609784944944	0.808349628421761	0.11258004414213	0.180666425314508	0.105853428928775	0.208300797632825	-0.0984384459841336	0.242136043099369	0.0160992136632699	0.848649932152306	-0.0946255974804086	0.260949065880659	-0.0628584762696621	0.455776863494388	0.0518573414492199	0.538491923967074	0.108194337846225	0.198359289447553	-0.0271658804385225	0.747403458879116	0.0764637529391156	0.364048298566531	0.0792805644478659	0.346592403620191	-0.0165942213988248	0.844054520380815	0.00657284206077652	0.937899042113082	0.123737550819882	0.140922674604805	0.0127962152547112	0.879436427607807	0.0612721493586795	0.467249809790229	0.047454277437952	0.573566062142976	0.179234472973169	0.0322017175900061	-0.0138260127138822	0.869816312749991	0.0284382319028548
10227	MFSD10	7	-0.254932203910393	0.00212113853093804	0.113636961773886	0.176581554214931	0.0452004495592289	0.591924731443295	-0.0639222624796622	0.448171833409934	0.0677407275680589	0.421468799555844	-0.0612136322509169	0.467676036569649	-0.177888217800679	0.0335410021447721	-0.451325211998061	1.53825978426552e-08	0.100432392241545	0.232682915851474	0.0194967952306384	0.817218873621774	0.189518537542556	0.0233897830665027	0.102259984201844	0.224248724555181	0.381648828846059	2.56281548589983e-06	-0.179267914160536	0.0321690351924815	-0.259169609689325	0.00177441884484674	-0.354366611073719	1.41077827847874e-05	0.123675245111133	0.141124432627654	0.20325556211379	0.0149032397939782	-0.117042657314096	0.163882341679583	0.327792162531318	6.43101332816519e-05	0.0722703931970942	0.391021924008566	-0.130429651137069	0.120503630830279	-0.396489931443192	9.47883151346426e-07	0.211787700099956
10228	STX6	0	0.0244551263060125	0.771879351321957	-0.0911095678257542	0.279162640903569	0.0986596573080238	0.241074310965626	0.060562854059469	0.47243051187543	0.177408756524462	0.03402922804206	0.0557522479393698	0.508379407040282	-0.105535608649595	0.209677608441495	0.0109907892654394	0.896344002948841	-0.0886515035580379	0.292392246286198	-0.148301980621251	0.0771182556024085	0.118335172211572	0.159245360798306	0.0838704485970447	0.319299618499832	0.0431705928871603	0.608683834416309	-0.058650707044068	0.486551474193734	0.118608797398491	0.158276433282489	-0.0152523359317145	0.856523665016302	-0.0517609639048236	0.539248109569019	0.089991583815512	0.285128993141377	-0.0166654327959352	0.843393856345186	-0.00986411890900822	0.90691926748166	0.144131070583623	0.0859044541934243	0.140679448766924	0.093765294750336	-0.0612127383927895	0.46768254890395	0.131132180005753
10229	COQ7	1	0.102043167104893	0.225237859511572	-0.113996712109327	0.17520681112628	0.00280832870911206	0.973444884512452	-0.0752022809447624	0.372038926830836	0.131135904184718	0.118489843940535	0.10155591830017	0.227471960944087	-0.0619353384619376	0.462434196028681	0.103097471010319	0.220456909829396	-0.13966832438217	0.0961730834055159	-0.0270091493718561	0.748812033580515	0.0431489060062718	0.608864011513667	0.160312719481313	0.0557960335778626	-0.0926501067624917	0.27107976850542	-0.0469298613172736	0.577813811144564	0.128989233873589	0.124692836251828	0.00301350431526719	0.971505564588662	0.0377444531193127	0.654473550170054	-0.00688097465635087	0.934994008701975	-0.0569798202607012	0.499073148973719	0.0113869273121226	0.892629960654207	-0.056131417727298	0.505495334441427	0.160807046128612	0.0550348737366911	0.127165322294954	0.13015752178999	-0.068302325110734
10230	NBR2	1	0.111474816007258	0.185011826065495	-0.12638218078283	0.132559589567093	-0.0583179296763462	0.489031843055941	-0.123159641664058	0.142802495691613	0.123274589622097	0.14242708440096	0.123315707245841	0.14229297955316	-0.0844074797515141	0.316199778128644	0.0766857918193023	0.362652891226794	-0.155426480382607	0.0637965611438801	-0.118360294319997	0.159156216841208	0.0346688869506539	0.681025167321681	0.14722010637474	0.0793245146902964	-0.0814604722474994	0.333451770172253	0.117651017615946	0.161687423756003	0.124844860168846	0.13737348144474	-0.0597722948590863	0.47824145543732	-0.0517246143813116	0.539533447338997	0.07076582612758	0.400985372532261	0.0899476103429759	0.285365397367039	0.0156527837017002	0.8527987448378	-0.0358135107390952	0.671095602530994	0.136573820774131	0.103847139762199	-0.00512380363268654	0.951570721512941	0.0116501660576543
10231	RCAN2	32	0.0346248185654725	0.681408567756356	0.016101044840977	0.848632922905025	-0.0505613420187085	0.548704250903308	0.0215311961060396	0.79853350294436	-0.133147830669595	0.112896094735437	0.00686442376786406	0.935150026876125	0.100732077016154	0.231284843736555	0.109286288449177	0.193841202400561	-0.017806271163044	0.832824890305713	0.0477047666497295	0.571542291018162	-0.0663819616987379	0.43086331734394	-0.0474575255081505	0.573539798601195	-0.0689780791942232	0.413018089881446	-0.0632755850024598	0.452786416872857	-0.0146740382797802	0.86190848846429	0.0968985393086457	0.249617216290611	-0.0321703556754788	0.702888743325501	-0.0795481267911499	0.344962186045971	0.0562951844722045	0.504252319164299	-0.00838394034987294	0.920837222992489	0.0383374047821162	0.649402619410488	-0.0418410595043974	0.619772833214825	0.157521495924327	0.0602583670283928	-0.0293302891001857
10232	MSLN	0	0.127364736664638	0.129551245102745	-0.0713991554203605	0.396773127261915	-0.0698853890327982	0.406885057762642	-0.0161516014671264	0.84816334549664	-0.035452050987819	0.67422521903399	0.0986112503652782	0.241306368638146	0.0570349719880339	0.498657154613931	0.157878582290943	0.0596716613814747	-0.117008304776945	0.164006942344626	-0.0638469207231587	0.448708095713136	-0.115911022119833	0.168024160365411	0.0854434580564604	0.310275326842371	-0.128565418175763	0.125946582896509	0.0419578056543664	0.618795626118036	0.0851831727439858	0.311756956607482	0.0509289648299649	0.545797839907893	-0.0729642948725516	0.386477380896132	-0.0937961285093248	0.26517074452074	0.050274138136266	0.550980119959516	-0.0605007925512871	0.472885294137772	0.0413981141153608	0.623486479816791	0.0573985364181814	0.495919457683205	0.156564844778131	0.0618535273628465	-0.184324514944435
10233	LRRC23	0	0.00805887139469527	0.92389717500293	-0.0263220904137275	0.754996507827135	-0.00310947005146807	0.970598552923119	0.00516215213395691	0.95120870396656	0.00137736212743491	0.986974072732436	0.0312584670857785	0.710930402256865	-0.0199497448073466	0.813049362924457	0.0206703316011021	0.806427022734777	-0.0306698754429566	0.716138027809753	0.0588608396804296	0.484988714599361	-0.0281711744667051	0.738388687846361	0.0879216403135714	0.296399380739664	-0.0861185934479074	0.306453704582552	-0.00045560648524656	0.995691090155093	0.00924600899625385	0.912728095312022	0.0193408570401279	0.818655513695974	0.0520615994681319	0.536891041196511	-0.088896895011684	0.291053108859709	0.0449080593779709	0.594325835422346	-0.0656343468663634	0.436083166267267	-0.0165430800976181	0.844529051018539	0.0693191310310055	0.410706394494878	0.0871842478835418	0.300484597421875	-0.0521921354562578
10234	LRRC17	0	-0.0638206537912382	0.448895141329268	0.0752631976213961	0.37165060381314	-0.0200697840167273	0.811945245935963	-0.0380547213207041	0.651818146100935	-0.0323116827919683	0.701645335703436	-0.0287816055341079	0.732931994516859	-0.012737935727539	0.879981401073882	-0.125363290438047	0.135735410878822	0.0573467519089056	0.496308917875489	0.0591591874947942	0.482774526025725	0.00956512598627532	0.909728525438481	0.0366818651189916	0.663600267277861	0.135321857299998	0.107085409002749	-0.0807898676697732	0.33745991317086	-0.0716104369176222	0.395373800878317	-0.0867271111043718	0.303035727604663	0.0783810624749154	0.352108440547119	0.126728903525197	0.131491957791699	-0.0483382067111233	0.566439602334969	0.168325393000003	0.0444761812218654	-0.0858951894211006	0.307714858262341	-0.065258509814641	0.438720824348706	-0.0376387412665548	0.655379266993359	-0.072101120282242
10235	RASGRP2	0	0.0420205640209991	0.618270591381146	-0.0550317504688822	0.513883145646899	0.00300573256652523	0.971579020195829	-0.0370402622416656	0.660516337082866	0.0427030163714788	0.612573705535612	0.0716679886792148	0.394993145070223	-0.0418998266022741	0.619280848356904	0.0329415695239322	0.696113186419999	-0.0853484664372642	0.310815516606637	-0.0605451189428143	0.472560449207822	0.0573338272518164	0.496406146610873	0.000309888226410659	0.99706921669595	0.0105266271260925	0.900698668902253	-0.0457181779527252	0.587683998350919	0.0402740304721551	0.632953215849875	-0.00827172579446945	0.921893396767603	0.0132666694679963	0.875039287832358	0.0944123232361979	0.262030131901962	0.00365775886097498	0.965417206168298	0.0177864971449107	0.833007832366528	0.0828152773352231	0.325447359474849	0.0697462448900696	0.407822108439011	0.0165799579755666	0.84418686241372	0.0192154372163062
10236	HNRNPR	0	-0.0843457953704567	0.316554834683826	-0.0181377308105968	0.829759686324927	0.0657154578858469	0.435515110765437	0.102610447162334	0.222656390437427	0.0513275148626357	0.542655476745474	-0.0457746247090901	0.587222482679019	-0.094429341712405	0.261943754706459	-0.121212394113004	0.149276780904324	0.0211407746804854	0.802110919453394	0.00626695603688077	0.940783704278727	0.0508106183096476	0.546732657766976	0.0713997612649657	0.396769110505229	0.122196008391516	0.145979255929252	-0.0387824606438204	0.645607010247731	-0.0237545585548122	0.778242698251756	-0.0697701676837163	0.407660912554191	0.0531088613048767	0.528720439603121	0.129653052367636	0.122748484929604	-0.0553587295365366	0.511381621676835	0.156790139636736	0.061474782674229	0.154116283319874	0.0660943279935367	0.0533214319897482	0.527069669706727	-0.108622451006704	0.196578920627124	0.0179380984720535
10237	SLC35B1	0	-0.0164483506109808	0.845408175676413	-0.00103624267473519	0.990199905386291	-0.0178124852106136	0.832767402035107	-0.0932792506095938	0.267824870057356	0.0394561426967738	0.63987894523181	0.0407473003664451	0.628960091451136	-0.0150917134047688	0.85801865143663	-0.0379781015682841	0.652473485377324	-0.026517212759755	0.753238539015723	-0.162070229542144	0.0531286684556971	0.0760208019711401	0.366841937086021	-0.0569863245212893	0.499024079633128	0.0730804200221562	0.38571997443072	-0.079123945850228	0.347548905344558	-0.0261418914317389	0.75662113959647	-0.0440382164976456	0.601494879255777	-0.127788967893409	0.128268680119243	0.00377333039245399	0.964325228543528	-0.0612131156573871	0.467679800281406	0.0121870984285775	0.885135038988762	0.00122685942430319	0.988397294790018	0.0446723487312946	0.596264688679882	-0.108036889292015	0.199016986613071	0.0456640881845033
10238	DCAF7	0	0.0692834283709709	0.410948035038324	-0.13917128459277	0.0973744956994844	0.115288345248275	0.170336084409207	0.0622472321759897	0.460178949331776	0.17889967855105	0.0325304698719267	0.0825181969624252	0.327191887979738	-0.169248036910039	0.0433055005144451	-0.0154977585380439	0.854240390970428	-0.0853830888516505	0.310618557924622	-0.148920042428401	0.0758802193385172	0.193416298716447	0.0206390349894488	0.0806221383574791	0.338467185087305	0.0606721063283343	0.471630498456626	0.0144344707907834	0.8641410992024	0.0948490658059625	0.259819605278476	0.0091960239166634	0.913198047263405	-0.0100757350799498	0.904931672139145	0.195266638073569	0.0194340075342343	0.0307763980285529	0.715194581242947	0.172465987981634	0.0394221498147241	0.0664309582427868	0.43052248005206	0.199975744892582	0.0166378715221314	-0.0379978348177019	0.652304678780487	0.0136289995016207
10239	AP3S2	1	0.0274180447493893	0.745138957934373	-0.0432600964381447	0.607940477253223	0.0102713700815945	0.903094702932772	-0.0348855299380443	0.679141533321892	0.0652816338795664	0.438558276200427	0.0575662593506722	0.494659157857788	-0.0892193658692393	0.289299551300146	-0.0541767905365491	0.520453579062997	-0.0339409015383549	0.687369114493893	-0.0112339755405367	0.894063707732383	0.0614629076774669	0.465861845394779	0.0469262562673671	0.577843062517873	-0.00758572370859169	0.92835300720756	-0.0523257260780502	0.534824451330443	0.00366969380663771	0.96530443582767	-0.0703125030176397	0.404016654279807	0.0215291556529787	0.79855218873435	0.0719962258403022	0.392826329898647	-0.0995415503805441	0.236873807687823	0.0851186692815711	0.312124843847388	0.130943792816775	0.119035021062644	0.087763511892766	0.297272314058857	-0.026590459146086	0.75257894647827	0.0123329771306749
1024	CDK8	0	0.15256335175561	0.0689046914851968	-0.0950195319852787	0.258960284198212	0.0149119152076034	0.859692711997895	-0.00906213995158008	0.914456950994867	0.0442066882102477	0.600103362724847	0.119222735916126	0.156118511847734	-0.0484376006522036	0.565640899205779	0.0471518516294922	0.57601391155492	-0.0585175802114097	0.487542932062577	-0.0918310071656829	0.275357438301983	-0.0101102885060835	0.904607186262273	-0.00758109289768455	0.928396628728397	-0.0980381165245664	0.244065740386989	0.144844182537212	0.084347990796446	0.0807403839072295	0.337756881707864	0.0595450213854065	0.479919134948489	-0.0570765089946376	0.498343972798933	-0.0295676796333051	0.72592487025597	-0.00434656622335289	0.958910027571394	-0.104100824778999	0.215974296030855	-0.166684040860519	0.046624068697225	0.0819139653875767	0.330758580075603	0.0517299584225986	0.539491492805773	0.0598787767683225
10240	MRPS31	0	0.046773929487162	0.579079671433372	-0.053123876155207	0.528603752685648	0.0150757937085992	0.858166850773597	0.0185345371815448	0.82609355470782	0.0181223482709459	0.829901881465592	0.0272284730726376	0.746841158655005	-0.0335831247813698	0.690494952673588	0.0667159346846048	0.428543154123396	-0.013804195246475	0.870019933791567	-0.0932784975427185	0.267828750123662	0.0528890057140134	0.530430517121978	0.0844610928343909	0.315891390278408	0.0277000030716313	0.74260947769879	-0.0494057587346552	0.55788916835606	0.00965088867925511	0.908922606223216	0.0618278544249636	0.463212804585918	-0.0313630462175437	0.710006514261659	0.111480934557054	0.184987561173126	-0.086760091131465	0.302851201511483	-0.0494257307218025	0.55772979884024	0.00682567677392308	0.935515287905638	0.148624303847528	0.0764705951514498	0.0657926724707567	0.434974736257879	0.0579825417476638
10241	CALCOCO2	0	-0.0284566760054774	0.735834924009112	-0.00892331983178765	0.915762493314699	0.105722323698303	0.208867963254617	0.0539045616493588	0.522554632488139	0.0505760893677673	0.548587513590743	-0.0237132889412199	0.778618019270197	-0.0824156176828923	0.327795651146838	-0.0911070010626124	0.279176242042099	0.0551406423431626	0.513049379211697	0.0231521142000894	0.783726584507501	0.105134437835033	0.211424788628295	0.0337330081776456	0.689184806094917	0.0683566547099009	0.417249739685679	-0.124248057524899	0.139277808615821	-0.0251902790852025	0.765218155797932	0.0146984341800294	0.861681195701929	0.0655627051039863	0.436585255730432	0.040665124361898	0.629652670341188	-0.0465937208516934	0.580544214424979	0.12376345692144	0.140838850200877	-0.0339035192290455	0.6876954716309	0.0415323771109573	0.622359814858885	-0.0546956304354599	0.516461151179943	0.0721690612164709
10242	KCNMB2	0	-0.0422813590831215	0.616090854539441	-0.00416577912887763	0.960617682685134	0.0103737264839599	0.902133802885511	0.0195139910158523	0.817060487978749	-0.0210557112352916	0.802890900079384	-0.01654385061696	0.844521901098032	-0.004628636671229	0.956246058801343	-0.01381157750007	0.869951034731267	0.0105122657156274	0.900833452313413	0.0972712643038699	0.24779195354208	-0.0294318610198714	0.727133965914237	0.0991424992933627	0.238768125838311	-0.00941993470250461	0.911093109181936	-0.0508455025525521	0.546457026005857	-0.00217382798310114	0.979443118550177	0.00447877930968192	0.957661304115519	0.124591793470171	0.138178547434185	0.000718129295994782	0.9932083225215	0.00208556999773908	0.980277561573156	-0.0993180504041027	0.237933475954246	0.188623531749501	0.0240640961404621	0.0392076713322433	0.641989156201929	0.115485268982527	0.169602394811005	-0.0779457635655433
10243	GPHN	0	0.0355740584688678	0.673168218252563	-0.0646086948023128	0.443302613424108	0.0042567072055708	0.959758783308912	0.0283150696040646	0.737101210791676	0.0638868828959707	0.448423610880337	0.0429065349864655	0.610879253378399	-0.100369824018977	0.232975552433135	-0.0492851245737677	0.558852252741805	-0.0478908494272786	0.570041055745956	-0.0238338413184155	0.777521815334475	0.0715142424879939	0.396010534438902	0.159171606738517	0.0575862729960314	0.0514020812089891	0.542068551358141	-0.0289768626600445	0.731189374954493	-0.000396180310683915	0.996253110308582	-0.075032780785214	0.373120741402866	0.0608219011962873	0.470534808946685	0.136791539299907	0.103291940243286	-0.0221662504104625	0.792723484756418	0.130786415451592	0.119483077040411	0.0576943365201559	0.493697905142461	0.178510446999587	0.0329162479061627	-0.0498145974994887	0.554631152560882	-0.0262826535242059
10244	RABEPK	0	0.054403140104514	0.518709905954679	-0.0195876539477598	0.816382082707741	0.0559108943920503	0.507171659518045	0.0685810470245465	0.415718810072991	-0.0447886022510558	0.595308081487155	-0.039480475854701	0.639672443739111	-0.0194172877391854	0.817951291136403	0.00718065681086088	0.932169465775566	0.0406591914704211	0.629702685197098	-0.00374710859380151	0.964572979477593	0.109534579751177	0.192824378609345	0.0611715761244239	0.467982496491636	0.018633214443302	0.825182444968521	-0.104123892834076	0.21587200575782	-0.0690170054901477	0.412753857339283	0.0703033003989127	0.404078330548929	0.0125799848812529	0.881458685869753	0.142491654657386	0.0895697983405198	-0.0581978650805919	0.489928400547974	0.0469953473804363	0.577282577297613	-0.0889347483566628	0.290846901406972	0.116435417445344	0.166095292418436	0.0161885478491513	0.847820215750325	-0.0255004464169227
10246	SLC17A2	32	-0.0245509062619054	0.771010537581771	0.0548121778202781	0.515566494384993	0.0069141036884049	0.934681722857419	0.0427548313785769	0.612142109950697	-0.0911778584991576	0.278800936045772	-0.060526768188195	0.472694917538357	0.0619877225884392	0.462054990225444	-0.00261346288777901	0.97528690034066	0.0621530582817829	0.460859261268848	0.016592699445559	0.844068641495073	0.0302842708466012	0.719556818182901	-0.045392193550549	0.590352528715021	0.0754587619579909	0.370405629649631	-0.0769192323113264	0.361189408455572	-0.0697185089043867	0.408009045298331	0.0424676730006796	0.614535681592182	-0.0238539287079018	0.777339199687501	0.0444584902970264	0.598026257490606	-0.0458691172178192	0.58645027199384	0.0416602549542288	0.621287543790972	-0.0838929305119707	0.319169455606277	-0.148351860588929	0.0770177409982273	0.00721600259515475	0.931836382219454	0.0550131070063813
10247	HRSP12	0	0.0261402068606226	0.756636332328989	-0.0466091293782557	0.580418923327799	-0.0192991628027444	0.819039740060179	-0.0561130340139936	0.505634969287182	0.0346691318852826	0.681023036587631	0.0658045009813782	0.434891990063083	-0.11749154927549	0.162260638510393	-0.129103715733406	0.124355829231526	-0.0680862396416857	0.419099023792119	0.000464046285890795	0.995611271316417	0.11078796304507	0.18775057225018	0.246963338915812	0.00294392528754134	0.0848805426652054	0.313485418629264	-0.0934141630874292	0.267130370022819	-0.0650315787172376	0.440317828569033	-0.161775051294076	0.0535691487424768	0.0705348919511333	0.402527891587455	0.227604103740315	0.00626007141333472	-0.0706269160599178	0.40191279751249	0.0995428982256159	0.236867427250516	0.000642907263927176	0.993919717290832	0.175310405275215	0.0362372322278677	-0.0840226776400991	0.318418933795319	0.0023856883627347
10248	POP7	0	0.0850965416795871	0.312251110966428	-0.204384551293878	0.0143437450174646	0.130164709368457	0.121265876693211	-0.110112833666203	0.19047130638516	0.250793509512451	0.00251800636935293	0.107864120562233	0.19974049227348	-0.256681506610879	0.00197116759787546	-0.0381144067630329	0.651307832549197	-0.147428245445492	0.0788961585383308	-0.120877807523171	0.150411193199874	0.228354989406009	0.00608615164251114	0.156273032260342	0.0623469331145128	-0.0302692873592317	0.719689775160305	0.0598034939983555	0.478011398505229	0.126023129777196	0.133672169559212	-0.0669985493058209	0.426585414571835	0.0886070481725104	0.292635283205265	0.082012850465653	0.330173178828164	0.0724669430696521	0.389731419981452	0.073569829461505	0.382537753637983	-0.19615974192039	0.0188744696096583	0.101144558757605	0.229370228167092	-0.0821832329415474	0.329166069568999	0.0975542391291181
10249	GLYAT	3	0.0582932874706164	0.489215782277726	-0.0603925728014056	0.473678890640797	-0.0597620443721672	0.478317053778067	-0.0702413227643518	0.404493851977407	0.00604523650693161	0.942875115936721	0.073799182703356	0.381051956070116	0.0431681116671021	0.608704447487696	0.127909597333924	0.127905773947172	-0.113761602834369	0.176104355682776	-0.010724553051149	0.898841402580291	-0.0911554065394041	0.278919819118967	0.00635475647702828	0.93995562077276	-0.109916527896585	0.191267771081558	0.0465031923279854	0.581280580504158	0.12743670853506	0.129332963629898	0.0693101854983479	0.41076693125734	-0.0417537330751513	0.620504221468517	-0.119664473399569	0.154579569651114	0.220843142938194	0.00803653858496096	-0.0228696194528087	0.786301739724805	-0.0551814675898578	0.512736967068944	-0.15876774182435	0.0582310891393994	0.137494234191465	0.101515927476245	0.0019797570009467
1025	CDK9	0	0.0288316062248038	0.732485621084349	0.0233033983991558	0.78234847453439	0.0427696918460456	0.612018353534459	0.0659939105689224	0.433568202864948	0.00106448225665499	0.989932848021583	-0.0259074136770188	0.75873672937032	0.0395093919177385	0.639427085680227	0.0363599638790486	0.666374974369308	0.0414080434723024	0.623403127941713	-0.0123099072827534	0.883985614086996	0.100117820702542	0.234156806576638	-0.0490739914869143	0.560539756660126	0.0248977321267894	0.767866887151802	-0.128440618121284	0.12631761627635	-0.0158369646082264	0.851086599288114	0.0480602227226605	0.568676244552345	-0.0404536693714107	0.631436292296004	0.038022074682409	0.652097344796436	-0.117570158482337	0.161977885543187	-0.0387455497938385	0.645921455037428	0.108442991264952	0.197323814513644	0.0888691493918735	0.291204315877831	0.00318752824208692	0.969860820532526	0.0506961354386379
10250	SRRM1	0	0.126541080517229	0.132069482578191	-0.0996683170578832	0.236274244617244	0.0560335093717206	0.506239235888567	0.0178356328202041	0.832553263403312	0.138493305471671	0.0990323631337668	0.111077383709219	0.186592953927027	-0.0914350264342249	0.277441664828987	0.0564625687302803	0.502983496653485	-0.0847766728831048	0.314080103103831	-0.147175500427985	0.0794165580064711	0.124825909633486	0.137433643422045	0.0714880417314883	0.396184069516444	-0.0571598933627282	0.497715581703741	0.0159834361330094	0.849725495301707	0.118489863660306	0.158697042627	-0.0256283384971225	0.761257031784402	-0.079447859672526	0.345572531013497	-0.0134397598487214	0.873422436776792	-0.0175971085789746	0.834760438661659	-0.0865096077675882	0.304254529205566	-0.0343501521490379	0.683800031618831	0.157357861408185	0.0605288007666559	-0.021944030992289	0.794755260617532	-0.0580675603011266
10252	SPRY1	1	-0.0442752751889238	0.599537271600672	0.0215420420568026	0.798434181253652	0.00421552393185514	0.960147791569175	0.0288229234907274	0.732563128431431	0.0132117334790786	0.875552557527684	-0.0305559169870162	0.717147807068245	-0.000973595238153197	0.99079235635337	-0.0454330793128755	0.590017532554663	0.0172519591919562	0.837956542581747	0.0103919092328262	0.901963121917454	0.00454474817567875	0.957038280964403	0.0358469592171133	0.670806280599949	0.113584779051575	0.176781622939095	-0.0952634268244909	0.25773419967493	-0.0490585000624196	0.560663669625629	-0.017840052963221	0.832512374039301	0.0342720535731224	0.684480594453172	0.182701000786806	0.028960177071826	-0.101331090237492	0.228508079262975	0.126531476707566	0.132099064874394	0.165199091497768	0.0486410388865988	0.0838287073565346	0.319541377677229	-0.0189834147997389	0.821950853023358	-0.00574206541852853
10253	SPRY2	0	0.082569344734809	0.326891108470845	-0.135416911397193	0.106836802904433	0.0550086409555132	0.514060180903508	0.0490806568717462	0.560486445549732	0.106643140171174	0.204907835836536	0.0672866234610913	0.424595175347215	-0.0623405555194394	0.459505330521523	0.0976802124970367	0.245799959335612	-0.0710354454221773	0.39918890823311	-0.0736952533178124	0.381724797234035	-0.0210466235427833	0.802974240253724	0.0298259791523341	0.723627280669252	-0.206585006608954	0.0133057364135255	0.147024701735197	0.079728363865546	0.164143342728386	0.0501186941715418	0.123217351383354	0.142613926328226	-0.0531314111319195	0.528545200000561	-0.121835899441895	0.147180045754033	0.105270376014997	0.210831587717761	-0.183341987271046	0.0283922932865784	0.0254524029700839	0.762847180183282	0.0470643571022592	0.576723005361673	0.0996453312220435	0.236382880884447	-0.0814986673753345
10254	STAM2	0	0.11550755237226	0.169519520230234	-0.179601566966133	0.0318444902617133	0.184553051975589	0.0273452272847217	0.0908066186652533	0.280771031455052	0.234699467062498	0.00478016995258671	0.0829237600680634	0.324811817030594	-0.225340504801779	0.00681145298610321	-0.0580007410603333	0.491402278698602	-0.077922592953016	0.354940959946784	-0.235764673400569	0.00458738581515247	0.270998104443955	0.00106146991966334	0.113782473669582	0.176024543041642	0.0705361845233581	0.402519248101182	0.0460986136390409	0.584576725695848	0.106701158596625	0.20466013901877	-0.0129700571415453	0.877811163933431	-0.036206443878261	0.667699873089884	0.269105256495303	0.00115423383418913	-0.0335459726838676	0.690819845189713	0.0882962878784824	0.29433795214234	0.124922841158695	0.137126127814839	0.167028541651435	0.046166230032651	-0.163082699842859	0.0516404935120001	0.0606837119912634
10255	HCG9	0	-0.11098659580551	0.186955522389514	0.00422753638529193	0.960034323568768	0.0248425912431107	0.768366436400793	-0.0642187562767294	0.446064971555199	0.127674319827556	0.128614325165761	0.0041514710458809	0.960752839841687	-0.181209746992051	0.0303188933110928	-0.283348273864567	0.000605431244695497	0.00963194856243738	0.909100580139656	0.0246170735725241	0.770410504081692	0.103601461391534	0.218197083586568	0.0703917753158371	0.403485599452169	0.18353271287911	0.0282251625307403	-0.0273610055706515	0.745650994694369	-0.0694725281407556	0.409669132048882	-0.258645256839771	0.00181433185812392	0.137499116796509	0.101503671731671	0.155094849186282	0.0643718998277806	-0.0622842977525001	0.459911340248242	0.248545052239889	0.00276072201077429	0.0759939737890863	0.367011562768057	0.0652286979567895	0.438930434156813	-0.236643976993219	0.00443352746274149	0.113042817468799
10256	CNKSR1	3	-0.0626723611173799	0.457114748406024	0.104968809904907	0.212149160431292	-0.0395119223214952	0.639405616600124	-0.00208433574306428	0.980289231097941	-0.113239751188062	0.178108667628512	-0.046973791337161	0.577457418379768	0.0987086720442753	0.240839498048238	-0.0129023322131868	0.878444270273584	0.0605060476390285	0.472846775997124	0.123730014539125	0.140947066880846	-0.0454992533315801	0.589475521559992	-0.0922245910651123	0.273296328649826	0.0322247878259559	0.702409751448235	-0.058974955006229	0.48414116553593	-0.0876156418717191	0.298090153740948	0.00999222287775895	0.905715987048526	0.0515714286381709	0.54073675141003	-0.107572790538377	0.200964799607322	-0.0362943112798771	0.666941439611785	-0.0536122904564469	0.52481516068723	-0.0696700512651827	0.408335764528434	-0.198658421078821	0.0173824609086037	0.0942076447559523	0.263070501763757	0.0819623887696267
10257	ABCC4	0	-0.0641804746445581	0.446336683713926	0.0381713663044707	0.650820976258937	0.0268004729702296	0.750688738773846	-0.0107222458232307	0.898863049647289	-0.027492281848471	0.744472703480202	-0.051174561617579	0.543860379442502	-0.0305613720143014	0.717099459224742	-0.0932588190714017	0.267930154100373	0.0192997816692312	0.819034036683638	0.0744528938413163	0.376836352828849	0.0489113260562795	0.561841540702563	0.0544121706621423	0.518640401478407	0.119473262644194	0.155244311780361	-0.155279227688315	0.0640515054003895	-0.0849901495096033	0.312858683336688	-0.0964284914384551	0.251932299639813	0.12560011036269	0.134992121172125	0.150319910895162	0.0731354331737184	-0.0602563617963612	0.474678781387986	0.0848711923698221	0.313538921720915	0.101583963162545	0.227342949193231	0.0182136341915553	0.829058121532298	-0.0252630949174886	0.764559299104807	0.12716401713526
1026	CDKN1A	0	0.0377291444687131	0.654604680340767	-0.0395609090866876	0.63899004982691	0.0627297561526974	0.456701932822763	0.0704797457142978	0.402896759383968	0.0118012112855926	0.888748280923963	0.0283938387864559	0.736396745813454	-0.00109009018284114	0.989690678782641	0.0214962279926492	0.798853745065539	-0.0167406136767749	0.842696483705236	-0.10971279280924	0.192096939416266	0.0646830526951641	0.442776955804783	-0.0698521243531557	0.407108959370757	0.0639376680232641	0.44806222527263	-0.0330103336253553	0.695510208239646	-0.0108838649837911	0.897346873767748	0.0503168919439664	0.55064103822982	-0.06383595718997	0.448786161207417	0.0688366177953459	0.413979167306284	-0.00453356053698259	0.957143937441642	0.134084515224502	0.110363101604193	0.00613831726025441	0.941997065739403	0.187232672593265	0.0251450704015381	-0.0180945761320398	0.830158619166982	0.0596106344191262
10260	DENND4A	0	-0.0484906893020742	0.565214512392365	-0.0630134476881099	0.454664519743034	-0.00527246443017866	0.950167389556057	-0.0116212663974912	0.890433975898032	0.055557565811321	0.50986352422043	0.0177723016127519	0.833139169810907	-0.0726491619578296	0.388537302160491	-0.0126371062110701	0.880924393355724	-0.0517065343929371	0.539675400118733	-0.0299505287152088	0.722520283276825	-0.013981636464571	0.868364134606308	0.0708316875419507	0.400546097356387	0.0115042326737163	0.891530592646055	0.0493979303003399	0.557951642519422	0.0406685892633002	0.629623461660266	-0.0245503450015745	0.771015627911135	0.0841191245115554	0.31786177878678	0.0945496296323011	0.2613337889303	0.0461271398365413	0.584344038169903	0.0613370247321497	0.466777519865361	0.0499306496647949	0.553708018844246	0.0823211571990507	0.32835226069878	0.0194296026792465	0.817837836452835	-0.024854979535029
10261	IGSF6	0	-0.193529103310208	0.0205637687801399	0.0908686854274401	0.280441006171938	0.0377250345373316	0.654639886806851	0.0316994672350607	0.707037320535534	-0.0514607781123246	0.541606757730166	-0.144081963696374	0.0860124760043948	0.0550731435821168	0.513566123518217	-0.0814935966556882	0.333254579430477	0.119755592067144	0.154263550180073	0.0533070656153248	0.527181153273944	-0.00643428980639895	0.939205563337063	-0.128451448526306	0.12628538390754	0.157830016912143	0.0597511795204981	-0.130766798686979	0.119539017799207	-0.101806237019649	0.226322271795384	0.0052406346380414	0.950467844516293	0.0472069551730319	0.575567537466993	0.0271875961207654	0.747208361209319	-0.00997786452419518	0.905850844443629	-0.00380885343650982	0.963989602264128	0.0442562339695498	0.599694406672662	-0.132974325223147	0.113370226991329	-0.0197991843868146	0.814434732704938	0.105692454515858
10262	SF3B4	0	0.0898795518746593	0.285731542497922	-0.0566548859459715	0.501527738039373	0.0578333761773155	0.49265549697443	0.0124446557614768	0.882724718714147	0.0222502361735418	0.791955955544927	0.0623201772969689	0.459652376277878	-0.04881782946946	0.562590431820927	-0.0120851753430915	0.886089166045246	-0.0566061677743578	0.50189630478545	-0.113268664637775	0.177997180049344	0.0948062723423938	0.260035633728002	0.030824821185822	0.714765850399738	-0.0117039804796264	0.889659062269095	0.00294246378605011	0.972177021415996	-0.0341802888502827	0.685280570106997	-0.0239126116518505	0.776805779310158	-0.108367538400984	0.19763761063418	0.0808989463581124	0.336805882132073	0.128812581228083	0.12521424102083	0.0337272853244704	0.689234813259955	0.235621083781491	0.00461296020611282	0.193768088610082	0.0204050933526917	-0.116079302233751	0.167403376043214	0.0115052468818989
10263	CDK2AP2	0	-0.0442136746593341	0.600045688260324	-0.019631567653864	0.81597772027739	0.0145434870470006	0.863125005551997	0.0168487651900214	0.841693491926638	0.0294642990980122	0.726845131742265	-0.0199946146487905	0.812636608340346	-0.0336039914925988	0.690312499464092	0.012865277477922	0.878790698018913	-0.00269189901604432	0.97454544783369	0.035614256507645	0.67282010588585	0.0569339564316964	0.499419226134196	0.0684170706292377	0.416837225446622	0.0356555667265385	0.672462434371973	-0.0378007915021811	0.653991060162616	0.0261548352048204	0.756504405996129	0.0286666220601518	0.73395883055047	0.0618526559275571	0.463033079713015	0.0633585716367426	0.452192757360833	-0.0115380460748657	0.89121373679269	0.0391158103141942	0.642770036872631	-0.0142313666500547	0.866034737252303	0.039538109934716	0.639183446699212	0.100976433587058	0.230149262945125	-0.0845990819426447
10265	IRX5	30	-0.185658579387151	0.0264183620989813	0.171419300518757	0.040651842611671	-0.0704737569826907	0.402936829485078	-0.147776793525843	0.07818300730411	-0.0339755281182381	0.687066866983129	-0.0489909135606445	0.561204434705457	-0.0204520823267141	0.808431352316479	-0.310951382845172	0.000156860653345048	0.109604451584474	0.192538933887389	0.0757335594039241	0.36866058866372	0.0170437229979482	0.839886105767085	-0.115375212847071	0.170012147505899	0.228348664289559	0.00608759849634624	0.0462488012522424	0.583352127862393	-0.204272549848414	0.0143984185328181	-0.258088540482759	0.00185760018600689	0.083652140421931	0.32056533780751	0.0988505698391663	0.240160612688362	-0.0939014510484435	0.26463212818092	0.197352203452006	0.018149145977046	0.0185445795890529	0.82600082024971	-0.0299700895184307	0.722346478852315	-0.25312856579929	0.0022865372527967	-0.0316084172571814
10266	RAMP2	0	-0.0587212058702826	0.486026873396924	0.119097560858786	0.156556685539906	-0.00816016784871321	0.922943525568266	0.0284650615292636	0.735759960373178	-0.0694772102291099	0.409637496294484	-0.0907264018437669	0.281197951723667	0.00724920852662965	0.931523474478535	-0.125408137904591	0.135594411869768	0.0904701696437391	0.282564558542431	0.0864951814165527	0.304335482423871	0.091828841021892	0.275368810867501	-0.0290665965810275	0.730388982173137	0.130733362256899	0.11963441462302	-0.0463607300071728	0.582440254660829	-0.148276231444025	0.0771701849078708	-0.104333754250029	0.214943006013663	0.0551050757425227	0.513321629895601	0.0985162036985956	0.241762464670487	-0.0655732066354004	0.436511636878708	0.181675109403548	0.0298891910816468	0.0966142573057275	0.251015600230404	0.083902931602138	0.319111563626118	-0.108356263898379	0.197684530451789	-0.0871198714465736
10267	RAMP1	0	-0.0644182654761249	0.444650421275908	-0.0010574923975852	0.989998949936475	0.0343080779717975	0.684166640847482	-0.0760898603711248	0.366405526232037	0.114456362488968	0.173461829078238	0.0517473634788636	0.539354861914174	-0.170125534369529	0.042216111137753	-0.243946751268565	0.0033240278569309	-0.0369852722714038	0.660989145327232	-0.0403729969773394	0.632117324206091	0.2282952637396	0.00609982595446133	0.136684570303451	0.103564427232058	0.229668051949791	0.0057923446060342	-0.0966224825944721	0.250975064183991	-0.131229405805729	0.118225205123828	-0.235121322821076	0.00470297029604786	0.0705451059811125	0.402459592930156	0.172761343291058	0.0390808594035416	-0.0840672088052755	0.318161607238241	0.208267692507083	0.0125568939821459	0.01078589062937	0.898265943369463	0.00860402076218071	0.918766208573682	-0.243441840952886	0.00339180212403295	0.167204662817683
10268	RAMP3	0	-0.101893103007921	0.225924265205361	0.0794350847757625	0.345650343108739	-0.0437141236482183	0.604175813155024	-0.080539343965657	0.338965096952545	-0.0154585900786328	0.854604711838766	-0.0471873537910507	0.575726302722199	0.0550059301833363	0.51408094939675	-0.013197186230169	0.875688481884763	0.0395479379299411	0.639100076431209	-0.000143531455731487	0.998642541751208	-0.0151234031361842	0.857723660722919	-0.137543762036391	0.101391662518217	0.0530800730031483	0.528944202262834	0.0584202852760488	0.488268214825744	-0.0374451020926322	0.657039627076274	-0.00684591347274152	0.935324518460351	-0.0412070372572998	0.625091400567571	-0.0672422358132956	0.424901489207541	0.0722361968567063	0.391246711700626	-0.00109286474799186	0.989664440309001	0.0745468111980406	0.37623305230282	-0.128936084733396	0.124849533817338	-0.0412527705951924	0.624707109924766	0.0433749312485478
10269	ZMPSTE24	0	-0.0441596110904767	0.600492057958639	-0.0657962779555072	0.434949513182842	0.046363372756075	0.582418732388124	0.0141623203752201	0.866678662921058	0.111269709808191	0.185826582979909	0.000370859218453641	0.996492583880742	-0.107630683549285	0.200721075392925	-0.059274538868451	0.481919904387735	-0.0597794015670581	0.478189046565479	0.0534024043522664	0.526441544025276	0.0922063567253165	0.273391586579541	0.158651656568287	0.0584175266047259	0.0439289334166032	0.602398288190414	-0.067526438524442	0.422942450053742	0.062045861145021	0.461634329542972	-0.0741908862895714	0.37852253877857	0.165102726579261	0.0487743954924843	0.0922064119042626	0.273391298285592	-0.0184051738094761	0.827288347174377	0.100646819724651	0.231681978903696	0.000567337116473675	0.994634409094479	0.142556643104243	0.0894221657740461	-0.00648568960273246	0.938720854024776	0.102901909722286
1027	CDKN1B	0	-0.0492477878600903	0.55915049268956	0.0709565876398846	0.399713838552462	-0.104160436358461	0.215710032103341	-0.080707432865973	0.337954723980822	-0.131478598831768	0.11752215081718	-0.0269132362662338	0.749674434106198	0.0985209514861384	0.241739667450865	0.015790122954268	0.85152197374594	0.0348660878401758	0.679310494746104	0.0615051189762415	0.465555020902041	-0.050535569763505	0.548908288475125	-0.011837690952162	0.888406605652618	0.0617987305235505	0.463423900954681	-0.0693948557527358	0.410194155527717	-0.0835191470515354	0.321338002179808	-0.0127044533536139	0.88029452113198	0.00260725914784333	0.975345544870894	-0.0156072533410128	0.853222101149278	-0.0712832011365859	0.397542352362974	0.0577345798634052	0.493396072678105	-0.0622244827683778	0.46034324004343	0.0040337269662374	0.961865117169818	0.0599164137675654	0.47717924871364	0.0126086054753062
10270	AKAP8	0	0.0312728172289661	0.710803603252179	-0.0576248728421647	0.494219125447587	0.0963271137782462	0.252433541178326	0.0456158264705876	0.588521259847755	0.0934886990699091	0.266747200928069	0.0227405072483961	0.787479468346066	-0.0991022837848818	0.23895961606066	0.000176610178495487	0.998329697949614	-0.0369010730709566	0.661713356265625	-0.0540367608137065	0.521533785597463	0.206311648244332	0.0134310062728912	0.0704468565647087	0.40311684706532	0.0800098867041016	0.34216015209288	-0.122803029052871	0.143971947040049	0.0285627470461827	0.734886869745241	-0.0164909545482409	0.845012771755838	0.0263335035916545	0.75489364530363	0.167367151550085	0.0457198763111908	0.0199246349300522	0.813280369387064	0.155084364825171	0.064390157752182	0.0618330547517223	0.463175117066796	0.166282621571615	0.0471623143010191	-0.0204215366440371	0.808711973386406	0.0920856436836624
10272	FSTL3	0	0.0980204210172557	0.244151283441816	-0.0347561474703826	0.680266230519355	-0.00827232415257293	0.921887764602737	0.0115320389487208	0.891270026625075	0.00146293895403024	0.986164837313331	0.0347420396847548	0.680388909428849	0.0365394605473633	0.66482719851993	0.0674992997973694	0.423129293865124	-0.0446696801742298	0.596286655380137	-0.102667592274014	0.222397511866557	-0.0053926404939413	0.949033060061321	-0.0531720107490595	0.528229765339639	-0.0423709923922074	0.615342466767443	-0.0311624774226123	0.711778777909119	0.0516191470868335	0.540361771363927	0.0765359086333755	0.363594470970832	-0.126810654220915	0.131241193641697	0.029572898240282	0.725878426197789	-0.00366869947315763	0.965313831011854	0.0327408287621676	0.697874526850583	0.121932186728479	0.14685824470349	0.106092459007096	0.207269589838242	0.0207748167789581	0.80546790938107	-0.116888058363066
10273	STUB1	0	-0.0427507146272165	0.612176395761757	-0.0338754035641027	0.687940966520465	0.0592861651216544	0.48183381234147	0.00449791325335867	0.957480596677295	0.0270146408368371	0.748762666591534	-0.0286067749157421	0.734493469506663	-0.0477419552693175	0.571242120642323	-0.0276215401821689	0.743313102470223	0.00631603340088009	0.940320826803077	0.00135868621784869	0.987150678495837	0.0690454654949783	0.412560732938386	0.154518699435231	0.0653815186963753	0.0754956474024326	0.370171102274568	-0.0854703612570718	0.310122447643604	-0.00314173682173613	0.97029359479213	0.0299794806081612	0.722263040845035	0.0493922453106136	0.557997013213087	0.116883811106902	0.164459087122887	-0.0398231243520532	0.636767522000935	0.0223582576567404	0.790969061979467	-0.0492250355130626	0.559332272428007	0.0496349988761553	0.556061230918998	0.0370211429888166	0.660680710786058	0.0383207380963504
10274	STAG1	0	-0.0444689582934143	0.597939977379434	-0.0430015893018097	0.61008855666775	0.0743819793452911	0.377292279897916	0.0224015876474367	0.790573288505111	0.0998468788007306	0.235431510977579	0.00679311456895038	0.935822256415674	-0.0834986686449191	0.321457084365128	-0.00134666787724335	0.987264328348853	-0.0380694506984157	0.651692194170445	0.0139994861983059	0.868197600658865	0.0665738537001904	0.42952933323829	0.0207362868658867	0.805821558026279	0.0121145170876543	0.88581447395384	0.0505144076604537	0.54907585540948	0.0552954015647539	0.511865614963307	0.0106187787001349	0.899833883844329	0.07554520354565	0.369856154961855	-0.0165478361989323	0.844484917680693	0.0213299206487639	0.800377264755373	0.0203934787263495	0.808969760982406	0.0835368696492686	0.321234968066629	0.0445262171737983	0.597468132910178	0.0144431140065683	0.864060531368542	0.184977256323603
10278	EFS	0	-0.129501391618165	0.123190627110749	0.09982345277088	0.235541951531337	0.0134546023461654	0.873283816069225	-0.0417951124614502	0.620157608835646	-0.0276680471533969	0.742896020341134	-0.0916889074810008	0.276104154023293	0.0222874559039663	0.791615875554568	-0.0834639589683291	0.32165898666258	0.132435736250545	0.114851899673547	0.0890331011325751	0.290311575681873	0.00191785087367049	0.981863335134189	-0.0726398677047866	0.388598155911734	0.114595451926544	0.172936341222232	-0.0355604144268684	0.673286390510731	-0.0749884991144767	0.373403681069897	0.00367158275862389	0.965286587651854	0.073981761214234	0.379871684429884	0.0160579046956087	0.849033656976447	-0.0494855140548414	0.55725287965156	0.0259964242047852	0.75793341510393	-0.0410401843909418	0.626494295656505	-0.0220770938789321	0.793538486044673	-0.0330772473943297	0.69492363805054	-0.0746015974830609
10279	PRSS16	0	0.107268260951313	0.202250358590744	-0.0706103584567518	0.402023428242726	0.0738214885341343	0.380907641575847	0.0930801331120577	0.268852124755646	0.0835502647257442	0.321157107090613	0.0363259028673168	0.666668836890612	-0.0218800832018214	0.795340198051147	0.11551435605894	0.169494222496601	-0.0484611262712388	0.565451931979387	-0.169268371172805	0.0432799926635046	0.0556121084509655	0.509447504127355	-0.0110935471949277	0.895380363792694	-0.0427663387258982	0.612046277010985	0.000306282167981376	0.997103321023675	0.122648382536952	0.144481336770574	0.105998690455985	0.207673682245629	-0.160023079088944	0.0562460358507968	0.0143032426392184	0.865364515112639	-0.0354789515189708	0.673992113953866	0.0308063549518027	0.714929336969432	0.112716974726562	0.180133323189589	-0.00224198595526741	0.978798728082429	-0.0393406835774352	0.640859156251771	0.000420951339618146
1028	CDKN1C	0	-0.055704993303849	0.508739436455327	0.00226669938950778	0.978565081570073	0.0117051461593477	0.88964814224697	-0.015196813826039	0.857040377022514	0.0874048949907664	0.299258320230206	-0.0458352964280335	0.586726608376983	-0.0413325457045093	0.624037012831937	-0.0343655892227244	0.68366554067088	0.011298685042108	0.893457088456437	-0.0335055022988986	0.691173820023661	0.0367794761513305	0.662759783756271	-0.0107052095395027	0.899022891198478	0.0371658177062032	0.659437303591055	0.0247383143934922	0.769311393352214	0.0405502663558066	0.630621232913057	-0.0281221061834013	0.738827884104195	0.00147314244889103	0.986068351491884	0.0528252078872919	0.530927268019758	0.0141863720061758	0.866454347414823	0.0343855593864339	0.683491571244836	0.081319167147017	0.334293800680301	0.116218729169066	0.16689032350111	-0.0889651585350452	0.290681311309606	0.0185975600401614
10280	SIGMAR1	0	-0.0658765021240013	0.434388500949576	-0.0579151056921393	0.492043299573493	0.139789582710112	0.0958817737188919	0.0762316701906683	0.365510371527769	0.116619745369622	0.165421212810981	-0.03559800403851	0.672960842849432	-0.147555330176065	0.0786355311856217	-0.102061183898034	0.225155548378674	-0.000894595352526917	0.991539458027021	0.0541597745838287	0.520584781308409	0.112811883338711	0.17976450127232	0.0813968179142251	0.333830915657052	0.10512465347954	0.211467531164951	-0.0412745583460591	0.624524066088752	0.0367860308776907	0.662703359069081	-0.0592149467696667	0.482361311951557	0.209363216122314	0.0120894334527133	0.0972807968885691	0.247745393271693	-0.0289406939408796	0.731512068235991	0.00500043092119213	0.952735451368903	-0.0153387307000004	0.855719760116591	-0.00466268431854006	0.955924533412749	-0.0611016373613125	0.468492378745525	0.0321382340062864
10282	BET1	1	0.00519724008433674	0.950877475400109	0.0136529741221702	0.87143150460245	-0.0426412216655731	0.613088601386476	-0.0119136685338359	0.887695051557333	-0.0579032577202086	0.492132022133912	0.00583204909630813	0.944886414419425	0.0659935552744629	0.433570683864782	0.0518125941747451	0.538842949066309	0.0059155462013366	0.944098625974443	0.02894660227051	0.731459351564784	-0.064496413642504	0.4440970298421	-0.0152137027320589	0.856883195353385	-0.00131573732081101	0.987556820247023	-0.0211225218365193	0.802278270643727	-0.0274026441893348	0.745277196728385	0.0503990455524791	0.549989760833058	0.0228491740401683	0.786488205411117	0.0599714980385756	0.476773596087107	-0.0139146841672532	0.868988835706568	-0.0300777158020145	0.721390436302782	0.122448604163153	0.145141407598378	0.0902984631133682	0.283482838646579	0.0637016019187506	0.44974345286849	-0.00111466373150635
10283	CWC27	1	0.0455553470990389	0.589016252756845	-0.04812174442566	0.568180885045824	0.0131682541644874	0.875958823669227	0.0217045547904416	0.796946359727938	0.0398580060421384	0.636472108919666	0.0293647813454129	0.727731376417794	-0.0825835770904398	0.326807445310207	-0.038903781655886	0.64457391408167	-0.0215407169589872	0.798446315651246	0.0372765748982457	0.658486029177886	-0.00882713041336955	0.91666724466639	0.158670191116384	0.0583877265304037	0.0187460289582343	0.824141088155508	0.00581478005133937	0.94504935314473	0.0326594547781899	0.698588978324449	-0.021784029408648	0.796219026403246	0.0887216618563763	0.292008964853569	0.158277848895653	0.0590212119521951	-0.0703382829495471	0.4038439059667	0.126009054836084	0.133715928269152	-0.00974508443045014	0.908037547731151	0.0748443893340462	0.374325386105308	0.0343781256663696	0.683556327911407	-0.0147933298977419
10284	SAP18	0	0.0270530484708592	0.748417419411426	0.000813703733532799	0.992304457416857	0.0184288688498981	0.827069471506217	-0.0129068622016737	0.878401920619539	0.023225303727239	0.783059786915687	0.0635381449580802	0.450909638956756	-0.0390549964260365	0.643287210972213	-0.0304959124736125	0.717679700334911	-0.00475379830523529	0.955064143070427	-0.071457842894123	0.396384141365645	0.0982471509513105	0.243056808564412	-0.0557475115712716	0.508415487101164	0.0471332257959335	0.576164829317072	0.0993199357343956	0.237924523312599	-0.0502377929890323	0.551268454293689	-0.0664268101902922	0.430551329373126	-0.0763535848823509	0.36474188276484	0.0693625625425155	0.410412556604808	-0.035374664077047	0.674895983545926	-0.000562596683115005	0.994679241083779	0.0295574291056103	0.726016099822227	0.0796769355358329	0.34417910158501	-0.135056468564114	0.107781911793842	0.0356691433057526
10285	SMNDC1	0	0.0592617454755055	0.482014648631995	-0.0391465956826005	0.642508296892607	-0.0347795835856564	0.680062452543685	0.00652272547851628	0.938371612975785	0.017364056187323	0.836918224992216	0.0158649171437306	0.850826813023482	-0.0249549161568517	0.767348928751365	-0.0172995637934271	0.837515562606913	-0.0500398899219915	0.55283975101211	-0.0256528761412108	0.761035333621953	-0.0149221127453938	0.859597748253425	0.0851082325460174	0.312184395024148	-0.0234434044923302	0.781073703236878	-0.0954866729715218	0.256615415456007	0.0233573019951266	0.781857607531998	-0.0671591480485061	0.425475211136944	-0.0175610587973523	0.835094136482927	0.0350667933560719	0.677567033216398	-0.0795152958204428	0.345161959455111	-0.0439623257717361	0.602122179914825	0.100636512366475	0.231730023828158	0.109107069043145	0.194577573368258	-0.0221109881354379	0.793228624164066	-0.000572999471549495
10286	BCAS2	1	0.0750808278338006	0.372813891304551	-0.0990104135644834	0.239397467489202	0.0434352159022722	0.606487210649647	0.0399834799859952	0.635409942932757	0.109772435968459	0.191853931329813	0.0933141793815052	0.267644946691889	-0.13551155279812	0.10658972593773	-0.07495228149553	0.373635192785729	-0.0772887532009187	0.358880314888618	-0.0332363475428897	0.69352968232074	0.0460130769629429	0.585274701829881	0.185139373741911	0.0268502608319693	0.00918101905103662	0.913339126546237	-0.0208819468205105	0.804484818274482	0.0618789728729968	0.462842415199196	-0.0824497653520459	0.327594584746404	0.0449371999759611	0.594086335713435	0.103723684329916	0.217651542272672	-0.10702170403649	0.203295523784576	0.10593096254093	0.207965904833657	-0.024989845743992	0.767032595992588	0.138812617011849	0.0982487927267255	-0.0292466534864254	0.728783819080455	0.0657533932390844
10287	RGS19	0	-0.0520036288507542	0.537345148192526	-0.0455836397960288	0.588784667753561	0.127050045966422	0.130508987052371	0.124906148629802	0.137179047463409	0.0598004117556026	0.478034123752877	-0.04954578099631	0.556772301446632	-0.0840040053539708	0.318526873067833	-0.0490526246868512	0.560710669072447	0.038804739945733	0.645417242434951	-0.0296101961519971	0.725546514858923	0.139714669838147	0.096061660970249	0.0447477756471388	0.595643949562511	0.096537627153856	0.251393467838458	-0.0730554209190479	0.385882950999284	-0.0245568999842829	0.770956178351541	0.0559842427423817	0.506613775935974	0.0936641648190663	0.265846656823913	0.0906064132475116	0.281837353794407	-0.0803969514143773	0.3398225092608	0.0136568551475043	0.871395272157409	0.0124129036658347	0.883021809410793	0.0854751636634165	0.310095162831864	0.00482397555525856	0.954401493816208	0.0149201843725025
10288	LILRB2	0	-0.060240930797841	0.474792128731934	0.0531237794155969	0.528604504449616	-0.0172371476239632	0.838093758186117	-0.0257044239924618	0.760569660870979	-0.0470779938010084	0.576612460827847	-0.0325834772795488	0.69925628802166	0.00533994540790528	0.949530431108611	-0.0915373251855915	0.276902204372291	0.0480819334581819	0.568501411071033	0.113117532106756	0.178580501139693	0.00434448848468536	0.958929652159159	0.0207707690287987	0.805505059999789	0.0555408263162033	0.509991238788406	-0.0942684041166258	0.26276137119794	-0.0716987724169448	0.394789626924735	-0.0436526721191442	0.604684745420276	0.101586882515319	0.227329522575988	-0.0508500497897055	0.546421101822717	0.0130754334378653	0.876826238853906	-0.0596437581167372	0.479189893729744	-0.195333123347745	0.0193918654924064	-0.183855770561423	0.0279439840044494	0.0266616404810824	0.751938121157783	0.129681685478446
10289	EIF1B	1	0.064767232857293	0.442182287474544	-0.0995892300308074	0.2366481745314	0.039006548655671	0.64369934341185	0.0433812676256898	0.606934748274855	0.114584008621446	0.1729795301808	0.0663099917199199	0.431364246666378	-0.0740499401911088	0.37943151487603	0.0340957361700454	0.68601798264888	-0.0900346798492074	0.284897433247996	-0.157499156245543	0.0602952286162128	0.0686222013367364	0.415438388948654	0.0379229414908947	0.652945441501281	-0.013580563578163	0.872107563242694	0.0539513474552594	0.522193234667366	0.070157879644667	0.40505368533683	-0.00759175127449451	0.928296228790289	-0.0717468919177322	0.394471623900843	0.0758740479877243	0.367770404930978	0.103616258114949	0.218130986829931	0.0726979074603249	0.388218236952272	0.117346814432343	0.162782205266081	0.140932207285258	0.0931709370131904	-0.022540030256121	0.789309120711147	0.0844308357538616
1029	CDKN2A	1	0.122178682271666	0.146036859793214	-0.129938817990618	0.121918715579242	0.0474470625888009	0.573624402644866	0.00826630455112787	0.921944425477248	0.128619596809465	0.125785770284635	0.0826388012658907	0.326482947046196	-0.0871862241794799	0.300473599196759	0.0445316255903384	0.597423573258163	-0.10346320244057	0.218815372604242	-0.0515647473641497	0.540789264315889	0.0377228098595278	0.654658944143605	0.146486540518685	0.0808491513735975	-0.0334601945014027	0.691570184608971	-0.0287627218548146	0.733100598900941	0.130195464912158	0.121177201060685	0.00379943654961865	0.964078573607626	0.012501050539741	0.882197097298724	0.135055419026272	0.107784673293964	0.0578529494003899	0.492508846379933	0.0262755879830816	0.755415660525049	-0.00791313482904556	0.925269392734874	0.151321945282242	0.0712204863938984	0.0625727686035283	0.457831562492816	0.0547016525325917
10290	SPEG	0	-0.0199005666237896	0.813501808664814	0.00791515074686101	0.925250409865405	-0.0650246941267259	0.440366329660577	-0.0615610355535953	0.465148746912804	-0.0485562069944996	0.564688511282911	0.0118598365184501	0.888199196204189	0.0664025178877925	0.430720302369002	0.106835000644492	0.204089551922853	-0.0222811728517416	0.791673281611508	0.0612149460230034	0.467666464980934	-0.134010237395567	0.110562329108378	-0.0197089069055284	0.815265689516316	-0.0934128190225752	0.267137282927832	0.0225060640956283	0.789619226924753	0.0541956233972842	0.520308387126499	0.0648436187894053	0.441643070900172	-0.0246823698939205	0.769818502331613	-0.164636289913106	0.0494241829411833	0.0431497771284789	0.608856773677602	0.00258552800892139	0.975550972384779	-0.0501976753150696	0.551586802133602	-0.109447962333516	0.193178660335074	0.124138919928996	0.139628218109949	0.00834847776565443
10291	SF3A1	0	0.105236507343932	0.210979270774694	-0.146990603650224	0.0797990046303157	0.0999520434397315	0.234936165607906	0.0658748764854362	0.434399865027192	0.188236943052232	0.0243604762883795	0.105747275951358	0.208759933765381	-0.142677874612066	0.089147285493637	0.0309739643072396	0.713445921101403	-0.123963178369839	0.140193884004708	-0.254264139249611	0.00218109251155534	0.154018848000283	0.0662678667506197	0.101983627156812	0.225510023654156	-0.0381524003903187	0.650983069263091	0.0205615140014263	0.80742621145133	0.149318170001254	0.0750912628839604	-0.0256119643213957	0.761404983617048	-0.156680321825377	0.0616591601478496	0.0245408731028344	0.771101534410209	-0.0289140458667292	0.731749849453466	-0.0240980716307882	0.775120657518025	0.0626839575933986	0.45703132367888	0.122475123757717	0.145053655149525	-0.12665674296734	0.13171361007952	-0.0262699581910826
10293	TRAIP	0	0.0266129339638327	0.752376593837182	-0.019219712517999	0.819772019994597	-0.0347121950047414	0.68064846127423	-0.132401299315883	0.114947146828795	0.0347281800545096	0.680509438570084	0.0569577969386797	0.49923931580463	-0.0493912671546216	0.558004819846981	-0.0380208940835393	0.65210744235006	-0.0579751989572443	0.491593426874716	-0.00278335613248539	0.973680936148244	0.0659241641234336	0.434055393760654	0.0850772362183265	0.31236130125018	0.0417800300729058	0.620283936145645	-0.0418555870826731	0.61965119593049	-0.000867843425989479	0.991792452609249	-0.0655565631497635	0.436628315931893	0.0520878114238413	0.536685775171044	0.0911758389184852	0.278811628324591	0.033868319106863	0.688002830338526	0.125756892214843	0.134501755855585	-0.0729559740742674	0.386531686339446	0.0382940779548722	0.649772610866772	-0.0183981627046627	0.827353112650082	0.0587203281470078
10294	DNAJA2	0	0.161023882134699	0.0547037044068965	-0.175787286307465	0.0357251007074439	0.0352166625099912	0.676266282809249	-0.0152342043088168	0.856692398826147	0.135974492040416	0.105387597136341	0.160078065667036	0.0561603763449661	-0.105494027376966	0.209858221363482	0.128042350653416	0.127507307372763	-0.187146760249252	0.0252131838207097	-0.107844380732254	0.199823277819067	0.121415489693555	0.148591345179701	0.177761186494991	0.0336697748310114	-0.170048623524151	0.0423106676752655	0.0430086336610594	0.610029976998928	0.142701906262585	0.0890928761925379	0.0161981191269446	0.847731329691358	-0.0232450480515848	0.782879932036744	-0.0610314887928943	0.469004096030731	0.0540384205104695	0.521520975812438	-0.150573288026896	0.0726473215926706	0.00235610331690962	0.977719851541607	0.273216215653034	0.000961474413002908	0.0784171542733969	0.35188606073236	-0.0209587627882346
10295	BCKDK	0	0.0526515884987435	0.532280307185264	-0.00339642344356508	0.967886667343379	-0.0783275700709107	0.352438196157466	-0.0802669827476313	0.34060631124818	0.000316180932829864	0.997009703385137	0.100788464705013	0.231022448432238	-0.0489516570715409	0.561518643636597	-0.0692302718019592	0.411307960754655	-0.0437710920825724	0.60370417923424	0.0241694598737679	0.774472290162041	0.0210503330147274	0.80294022166519	0.0531961390358412	0.528042347989319	-0.0203204695392577	0.809640643206471	0.00152413767704821	0.985586135796982	-0.0145951554574863	0.862643504637805	-0.0870017756083664	0.301501212060699	0.00775904570572144	0.926720495172984	0.00315476211432465	0.970170491994813	0.0133767346601271	0.874011099910824	0.034081975112431	0.686138025504117	0.0187381215772068	0.82421406885057	0.0719472417760444	0.393149238649751	-0.0545553990699867	0.517538668422005	-0.0107002914874282
10296	MAEA	0	-0.0813566788357271	0.334070138163463	0.0409960538880849	0.626865567863083	-0.0212817557535785	0.800818637648104	-0.0222401991434117	0.792047671490896	-0.00185613461268025	0.982446876597693	-0.0438716031991749	0.602872460802271	-0.0497850637328006	0.554866196883857	-0.134563687782926	0.109084603107763	0.0359190119305431	0.670183204636744	0.0810640152701023	0.335817670883645	0.0389777119066943	0.643944701537978	0.129567841708467	0.122996751506958	0.0979244881933665	0.244615401371214	-0.0505544033282124	0.548759180502375	-0.108424905179255	0.197398998691016	-0.12736363034011	0.129554602650658	0.117180255324973	0.163383965010037	0.0954957762964574	0.256569865607493	-0.120246247387112	0.152570194237531	0.087886048580987	0.296595713479451	-0.0540637165239109	0.521325757265147	-0.0208624587121475	0.804663630424872	-0.0784036771820725	0.351969089609114	0.0552311451401661
10297	APC2	0	0.0603233310492255	0.47418703370418	-0.0347122509987692	0.680647974272887	0.0107062412739112	0.899013210918672	-0.054760521879371	0.515962924488996	0.102908703279296	0.221307579407178	0.0725666011675268	0.389078066643078	-0.0227711950360729	0.787199498497862	0.0233571179811812	0.781859283088096	-0.0245142769491525	0.771342766197524	-0.0314429331728272	0.709301049362751	0.0721362337805763	0.391904258218821	-0.0692628931962463	0.411087057768007	0.0411886014753172	0.625246342310725	0.147283124487464	0.0791946245911949	0.0938352841888003	0.264970416350413	-0.0284468971319344	0.735922346845298	0.0172106518751839	0.838339229166098	0.066567484505242	0.429573572124815	0.146899691867116	0.0799875919277812	-0.0336834019433449	0.689618317571673	-0.0449517363726987	0.593966880820824	0.0161542686257588	0.848138574012422	-0.0329298789567585	0.696215717500275	0.0488859386185974
10298	PAK4	0	0.0125786362390722	0.881471301232886	-0.0214878731690634	0.798930264485578	-0.000270590144016425	0.997440878911058	-0.00481198291105186	0.954514732260167	0.050342951676331	0.550434407563045	0.0337447445856431	0.689082255772182	-0.0652447608588479	0.438817487401187	-0.068920574842881	0.413408612007507	0.00744364915400763	0.929691423847682	-0.0427621733956566	0.612080965032902	0.0156680817488083	0.852656507958747	-0.0170768370658993	0.839579199427328	0.00236921697130654	0.977595876334479	0.0566227404619152	0.501770911804019	-0.00151121937539109	0.985708291992006	-0.0557934745528377	0.508065412661551	-0.00136394572670936	0.987100942724905	-0.00712222078763748	0.932720167616449	-0.0161647106226099	0.84804159442205	0.0224683296556315	0.789963775651326	-0.022288091263772	0.791610070555842	0.0887425131683892	0.291895116565582	-0.0622896710696856	0.459872552685885	0.0773299161502767
10299	MARCH6	0	-0.0588680204579066	0.484935358619306	0.0706234739464798	0.4019357947352	-0.0805492962652326	0.338905220883368	-0.0778912293690473	0.355135249259353	-0.0587954243389405	0.485474920955792	-0.0561556453289378	0.505311342597842	0.109053309883313	0.194798852659778	0.0558938100159824	0.507301648185098	0.00252704868783872	0.976103793565503	0.0498674256652319	0.554210840071744	-0.100991629568086	0.23007877352443	0.0279035217337972	0.740785393943988	0.0261955769398124	0.756137011975463	-0.0352860859639311	0.675664063448721	-0.00208303102908085	0.980301566799864	-0.0231611484280818	0.783644269118212	-0.0210611200767764	0.802841298464268	-0.0147531140382905	0.861171793257614	-0.00375994560459193	0.964451691362285	0.0512074792233297	0.543600956952703	0.0763388427442499	0.364834756653916	-0.0210495257589945	0.802947624763095	0.0400229408564153	0.635076050736533	-5.91028187296538e-05
103	ADAR	0	0.101844498516163	0.226146902559223	-0.00376270379151137	0.964425631250904	-0.0691268141069809	0.412009008352941	-0.0760503580239016	0.366655119969594	0.00862311173197805	0.918586583033393	0.088770921923336	0.291740052087479	0.0410788279842281	0.626169261978835	0.0510943742854899	0.54449258784296	-0.0539249141655876	0.522397403480408	0.00600249433415528	0.943278334858147	0.00418289147527934	0.960456037338421	-0.0659201666028836	0.434083326608079	-0.0897262371788263	0.28655750472483	0.0177878614227583	0.83299521027408	0.0413935855197266	0.623524496646037	0.0556829636560674	0.508907323812087	-0.067660044705169	0.422023299784781	-0.112594212136307	0.180611212366003	-0.0819638338562884	0.330463274951638	-0.0516519937434508	0.540103731286286	0.0691954045112483	0.411544149377432	0.109137249636195	0.194453426342957	0.0408187544648659	0.628358139086628	-0.0165595918674858
1030	CDKN2B	0	-0.0619226688514982	0.462525936429686	0.0294850953537883	0.726659978539134	0.0318407399614576	0.705791782104678	-0.0757570332449008	0.368511758156513	0.0690831025403726	0.412305416198943	-0.0121923590947197	0.885085797059435	-0.111203485690693	0.186090209053817	-0.15928756650052	0.0574022191119117	0.0361486345808132	0.668199041225729	-0.0503471626607722	0.550401021719419	0.108303780263803	0.197903051770799	-0.0449964670544517	0.593599368334516	0.128051858628197	0.127478805352846	0.0342916128623804	0.684310128023335	-0.0898713448097994	0.285775716584272	-0.132240252696453	0.115393392678651	0.0164008645171619	0.845848935921111	0.12156720795537	0.148080858445535	-0.068529804568914	0.416068125262458	0.208118308145005	0.0126218475262063	0.00202420636315586	0.980857742185762	0.11771197535988	0.16146870896923	-0.189080610786418	0.0237176697735135	0.0138602000336772
10300	KATNB1	0	0.0330857876241742	0.694848786865255	-0.0371389261885745	0.659668352503753	0.00640483402094996	0.939483346740464	0.0320557791036488	0.703897375135668	-0.00928984503086652	0.912315980569509	-0.0148774553252384	0.860013631708242	-0.0244367141172859	0.772046399557672	0.0268276329981092	0.750444395556226	0.0010367123025619	0.990195464179502	-0.022962122928656	0.785458243763578	0.0111841549289685	0.894530792885544	0.0423576472246288	0.615453866364118	-0.0416102495262841	0.621706750740754	-0.00707657381396854	0.933150367466339	-0.0237703264554471	0.77809931267959	0.062774278932213	0.456381844152354	-0.00302634358105656	0.971384213265821	0.0222303986137212	0.792137229100644	0.0262515263401583	0.755632569692532	0.00504111976105912	0.952351307397684	0.0641260848162176	0.44672288753528	0.124686087678358	0.137878155500392	0.0562512668375904	0.50458550430346	-0.087726935367663
10301	DLEU1	32	-0.0272329515923284	0.746800931030185	-0.0134093419884813	0.873706534756355	0.0694370048965957	0.409909200956887	0.051565185092124	0.540785823821822	-0.0108219234945013	0.897927913530399	-0.052164943747455	0.536081977970422	-0.0183018682353631	0.82824275559572	0.0239446898112576	0.776514236974576	0.0459912293302807	0.585453039097307	0.0575310354960896	0.494923695550541	0.0225597388791223	0.7891291989203	-0.045365217613932	0.590573602598258	-0.030927144939738	0.713860185320769	-0.00483787603330427	0.954270242124724	0.0111826091233538	0.894545285917711	0.115054921591839	0.17120880811457	0.0596602813611534	0.479067916255636	-0.0537833490782262	0.523491532184908	-0.0276002629706293	0.743503944843542	0.0194506189020866	0.817644227590149	-0.0479259173900408	0.569758351053423	-0.0362829634963207	0.667039369868084	0.0765001742592491	0.363819180696419	-0.0105985818541457
10302	SNAPC5	0	-0.100646599030436	0.231683007535957	-0.0520704514735653	0.536821716707235	0.132183694496787	0.115550429781054	-0.000670041462725791	0.993663101373369	0.140677774692533	0.0937692413154887	0.0162429010694468	0.847315476482052	-0.224778492571669	0.0069548716826592	-0.259890172990243	0.00172087286051593	0.00374107182235396	0.964630017073374	-0.057400869583259	0.495901914248201	0.204552051130627	0.0142623180222185	0.165864051363021	0.0477290532954563	0.218765441846706	0.00866567340322406	-0.0711175941122953	0.398642508129724	-0.0575796396592541	0.494558688855866	-0.161736288461463	0.0536272161142681	0.135079751010259	0.107720666243996	0.171223155101238	0.0408858248663514	-0.0249938191709471	0.766996613884824	0.194048776473057	0.0202200794926345	-0.0633371160359879	0.452346202052968	-0.109275031280797	0.193887395833533	-0.214831288299637	0.00997719098864301	0.158045811183224
10307	APBB3	0	0.118719342220374	0.157886240707179	-0.131645951070295	0.117051820976523	0.0404587079914137	0.631393766803028	0.0295578387689294	0.726012453750113	0.084987878771757	0.312871659198609	0.130273727781538	0.120951776710124	-0.113749786248351	0.176149555594538	0.0321844360444172	0.702764827738005	-0.113258256282795	0.178037307778705	-0.0771924259612854	0.359481366187627	0.0243369416095352	0.772951787053009	0.106416778047004	0.205876300672518	-0.0893074716791012	0.288821669724107	0.140490028983461	0.0942126814152443	0.0836980588424337	0.320298840369982	-0.000833634417105701	0.992115970454961	-0.00497627873941403	0.952963477637541	0.0480577128700542	0.568696457679454	0.050283339903913	0.550907131884172	0.0965229949557574	0.251465664649603	0.0053734122332424	0.949214546827071	0.111687408608642	0.184170093204447	-0.029479084465765	0.726713493048867	-0.0729190474282335
10308	ZNF267	0	0.0665515094818123	0.429684542292436	-0.00385775267937953	0.963527606278557	-0.0268432367355951	0.750304028864482	0.0190203017622897	0.821610639040498	-0.0662915218235893	0.431492855675086	0.047046267457137	0.576869662511719	0.0467439209265514	0.579323429765447	0.0538145625612996	0.523250189400264	-0.00150364909505245	0.985779877147572	-0.0739941080111131	0.379791949388975	-0.011854864303267	0.888245763982416	-0.0508219883905437	0.546642811574256	0.0451558337307234	0.59229083099637	0.0794775507409845	0.345391724925235	-0.0653308722878884	0.438212274175602	0.0452176748405851	0.591783415216222	-0.0450367513800554	0.593268475787503	0.0985828160751896	0.241442752076813	0.0614325008555458	0.466082934619899	0.00917018184411738	0.913441022200278	-0.101877887035985	0.225993946718836	0.0146676499209359	0.861968009667836	0.0480575362183919	0.568697880358463	-0.0908399894767947
10309	CCNO	0	-0.0215987577561178	0.797914860371717	-0.00882273381770265	0.916708601317437	0.0750066913520925	0.373287425074722	-0.0402939972516085	0.632784534895765	0.0959510749662154	0.254298793632855	0.0743374363024505	0.377578830232567	-0.186164857330107	0.0260029494182158	-0.266618028695629	0.00128739421586384	0.00854874427210184	0.919286324129563	0.0328442584466981	0.696966811890681	0.199475557285197	0.0169172635874423	0.00545219030443258	0.948471013249885	0.139733266457897	0.0960169802478194	0.0305766705879606	0.716963874127062	-0.102176995166431	0.224626962918273	-0.183344743367747	0.0283898721563328	0.131523027210693	0.117397145642861	0.0882998782338301	0.294318242991334	-0.0327847022770381	0.697489433760942	0.0990524128703862	0.23919723032537	-0.0270165566259112	0.748745444334405	0.0824405423602393	0.327648883244461	-0.198617366224525	0.0174061234902296	0.201577687588905
1031	CDKN2C	0	-0.063687930815721	0.449840924683622	-0.0174394396539149	0.836220130641734	-0.0178425574836498	0.832489205701174	0.029502740633423	0.726502891488908	0.00278823663876923	0.973634803304096	-0.0507762869986684	0.547003987115933	0.0365355984541744	0.664860485988456	0.0845377283531394	0.315450914405686	0.0182674893899086	0.828560426890773	-0.0322614653159655	0.702087062888276	-0.029101273309197	0.730079756561138	0.0437440392159634	0.603928125829669	0.0595634394407061	0.4797830590573	-0.116245866445308	0.166790601901704	0.02773173974709	0.742324935883465	0.0965027554348997	0.25156555216709	-0.00818933641658911	0.922668940082015	0.119386676161366	0.155546034085283	-0.0638797171372161	0.448474615406656	0.0345678784257494	0.681904074615336	0.0811671165438391	0.335201376557276	0.0180616846688364	0.830462705326216	0.128302922205683	0.126727965824425	-0.00878214292026012
10312	TCIRG1	0	-0.0908123613786694	0.28074048499039	0.118674269769182	0.158045246836009	0.0414351477568951	0.623175625622557	0.0229077934560721	0.785953618698974	-0.0420808129154751	0.617766732170755	-0.1186421351304	0.158158684329432	0.00210235399662761	0.980118874081664	-0.144624133591891	0.0848258501593221	0.121017522789586	0.149936701877296	0.0324742845904245	0.700215728973444	0.105562663510104	0.209560152430068	0.0245019008937672	0.771455026654148	0.187680937759559	0.0247922253683218	-0.189911943451651	0.0230985568470953	-0.129687083328985	0.122649441889711	-0.0747502578756791	0.374928188019594	0.0333072893705955	0.69290845587464	0.121268329755631	0.149087763618434	-0.0747736737731496	0.374778181146402	0.0922769281981495	0.273023039195034	-0.0350916744473725	0.677351018267908	-0.0577248685268151	0.493468900535522	-0.127723144322717	0.128467039907298	2.42618727856451e-05
10313	RTN3	0	0.0700151534943228	0.406012319685936	-0.13897251296945	0.0978582631572316	0.0910187033556241	0.279644398264084	0.0144094008059551	0.864374797252421	0.197591098129059	0.0180067762747843	0.124309632591095	0.139080404520472	-0.195658737562886	0.0191866121062852	-0.0553458189670128	0.511480273403692	-0.127678251542518	0.128602459846618	-0.132033561539065	0.115968088899651	0.198411978859375	0.0175249216097935	0.10884670225611	0.195650974592568	0.0412733875112186	0.624533901955153	0.066852230749472	0.42759835366499	0.0832799533549147	0.322730694410787	-0.0722845661916357	0.390928781386524	0.0564062514745101	0.503410211823494	0.142702322570217	0.0890919338768315	0.0982854305464615	0.242872361780112	0.13766918344472	0.101077517227558	-0.0266874470955561	0.751705833301493	0.219479800910051	0.00844461591488149	-0.0690023081452347	0.412853611588841	0.0340618834982542
10314	LANCL1	1	-0.0425523195459333	0.6138296974538	-0.0355461401176785	0.673410030110389	0.00520610584720086	0.950793784350988	0.0073469378990126	0.93060260725852	0.0434194699558129	0.606617818894794	-0.0130358590581219	0.877196108340293	-0.0903307416081468	0.283310062022001	-0.111802526297992	0.183715472000368	-0.0147229018402092	0.861453245744735	0.0847999547028722	0.313946744178323	-0.000906217067950558	0.991429551024293	0.176906726515263	0.0345468628179408	0.0606386364354504	0.471875507397329	-0.0325946074890823	0.699158517105744	-0.022136014135564	0.792999856758793	-0.0867926996228075	0.302668826881145	0.181435905704026	0.0301094134953996	0.141713473849882	0.0913526945195578	-0.0607873997155435	0.470787050161396	0.0873436710408457	0.299598249274628	-0.117795273859848	0.161170193606932	0.0760706773781143	0.366526719981663	-0.00546000444468516	0.948397263210698	0.0572362494203208
10316	NMUR1	7	-0.240986683833417	0.00373942993185182	0.175638286417869	0.0358844544065966	0.0218991378827563	0.795165890880944	-0.0404954954307871	0.631083320754713	-0.0532868056536403	0.527338391510945	-0.100485859193995	0.232433051153026	-0.0566819314710586	0.50132319221235	-0.321443242364211	9.05637284345373e-05	0.149592718049564	0.0745510704285028	0.0948575715979963	0.259776681288342	0.117113048492289	0.163627245131055	-0.00430855650596926	0.959269039567642	0.323613068370164	8.06328920460508e-05	-0.131688853095774	0.116931484100819	-0.275142083008672	0.000881734891710121	-0.237624404336108	0.00426744334043255	0.127849734101627	0.128085769903728	0.0884871189229183	0.293291603771913	-0.138941209891916	0.0979346209800999	0.163162805807504	0.0515242382342802	0.0236235692086721	0.779434139605608	-0.178281625097199	0.0331448428851136	-0.24660697293731	0.0029866872671816	0.152100226485953
10318	TNIP1	0	-0.037343623470927	0.657910426035183	0.0329734718884953	0.695833417526374	-0.0237652236702171	0.778145714093574	-0.0108845358751453	0.897340580794684	-0.0440997913688478	0.600986125662504	-0.0795268490990619	0.345091650506405	0.0230667610180426	0.784504398281658	-0.0306102337149478	0.716666448567924	0.0541046500139416	0.521009937456298	0.0112611089580293	0.893809338003906	-0.00319819418684467	0.969760018050545	-0.0212231118506194	0.801356122876829	0.0881391710931965	0.29520129747515	-0.0719020038236713	0.393447593855297	-0.0703791604650874	0.403570080200153	-0.000477407597752726	0.995484907710398	0.0095739836818625	0.909645284660599	0.133074408148143	0.113096544850313	0.00346727709744797	0.967217112205948	0.226832792527633	0.00644331703103301	0.00507364888478188	0.952044207307667	0.0520771834014686	0.536768998588481	-0.0382500661821551	0.650148538947518	0.0381761028862555
10319	LAMC3	0	0.0713912001301057	0.39682587317975	-0.0248073498249212	0.768685756162952	-0.0441959092544196	0.600192349919365	-0.0171482918045601	0.838917028049089	-0.0408758644662897	0.627877201735025	0.103238128068117	0.219824558189093	-0.0309268728239331	0.713862593283005	-0.0798392042405964	0.343194198590169	-0.037456675927467	0.656940339990096	-0.00682329122182624	0.935537776521132	-0.0637489770865052	0.449405770499377	-0.0353331027096053	0.675256329458487	-0.0448893610827778	0.594479535300251	0.15693665262112	0.0612294996324574	-0.0510157209879336	0.545113052490286	-0.0763905662994534	0.364508968121039	-0.031335239033931	0.71025213138938	-0.0302388499631211	0.719959889258898	0.0406931393851475	0.629416523652337	0.00652767258003586	0.938324963664598	-0.0349410896354607	0.678658780065761	0.0280927084994454	0.739091054816028	-0.0332896591740904	0.693062821681045	-0.023011746920977
1032	CDKN2D	0	-0.0211973956125007	0.801591847634158	-0.0199089394843934	0.813424772895396	0.0189768778508999	0.82201114773934	0.00198031701007471	0.981272713203489	-0.00972854537095966	0.908192939750701	-0.00248332645355839	0.976517119360597	-0.0114997073442409	0.891572999534477	0.00389435220711721	0.96318182489834	0.0156864901817508	0.85248535788325	-0.0332611803416474	0.693312202191892	0.0267073318041152	0.751526864275964	-0.0498122707600996	0.554649668155634	-0.0189303084044512	0.822440719428919	0.00762293672287013	0.928002474126624	-0.0245321085083109	0.771181028404601	0.0516668939826388	0.53998669659788	-0.0231562372554215	0.783689016982199	0.0146851627018425	0.861804842570828	0.0134685998109348	0.873153091024946	0.0329029833584779	0.69645162380569	0.076496313316594	0.363843464740713	0.164573439356955	0.0495122860857138	7.31872991748221e-05	0.999307826026339	-0.0217635732932441
10320	IKZF1	32	-0.0837630977038151	0.319921618623846	0.0256287130922017	0.761253647163687	-0.0210567320867875	0.802881538331871	0.0549899562353016	0.514203342050378	-0.0676699280499463	0.421955352879129	-0.0744202632553803	0.377046101273487	0.0632126325624941	0.45323704855175	0.0521601146274874	0.536119770727508	-0.00452117913412973	0.957260868740405	0.116478505818736	0.165937537272942	-0.0913837722986715	0.277712213625019	0.0634737338167286	0.45136964592086	-0.0517753728155228	0.539135022698402	-0.0613096310803605	0.466976912502503	0.0181705544142337	0.829456285635268	0.0338146641233177	0.688471430396725	0.0633488764570646	0.452262091076519	-0.130510660413742	0.120271306782744	-0.0418080540694381	0.620049221148241	-0.0929075675206975	0.269744559250872	-0.0426543781414534	0.612978961028384	-0.141351201438078	0.0921922715136579	0.115620124861261	0.169101308927467	0.0178613619796886
10322	SMYD5	0	-0.0162979629964116	0.846804219134937	0.0408091565195606	0.628438981070431	-0.0199083274736417	0.813430403732331	0.00985486211931124	0.907006224718608	-0.0443121005890024	0.599233427344474	0.00429781932557648	0.959370456605719	0.00498582331790698	0.952873364634089	-0.0651884071112928	0.439213813078413	-0.00100022596371274	0.990540511432037	0.0365946773073256	0.664351355540937	0.00466008184629866	0.955949109336796	-0.030380376822079	0.718704215112748	-0.000484600947179454	0.995416877193255	0.0207427267019328	0.805762446947124	-0.0567653135485947	0.500692847191093	-0.0792478129791518	0.34679228627585	-0.0298429653889071	0.723476273131009	-0.0252468627650114	0.764706157281983	-0.0550846672429555	0.513477883876252	-0.000934405884005802	0.991162968996193	0.0646146213698249	0.443260703856344	-0.0746981422807271	0.3752621825896	-0.0542042087691059	0.520242205058907	-0.0508725630810977
10325	RRAGB	0	-0.120197691179536	0.152737145480041	0.102532974147464	0.223007699071052	-0.108952863387521	0.195212792034218	-0.0952948319658432	0.257576612769734	-0.11285783598988	0.179586125490993	-0.0599443181632866	0.476973731283967	0.0673087084408191	0.424442817117194	-0.0251777990494749	0.765331095312787	0.0226781074040822	0.788048836385774	0.125465546363015	0.135414084862369	-0.0287676069849334	0.733056980418752	0.0465743089013456	0.58070207633319	0.0718720235154777	0.393645395944398	-0.106088844611466	0.207285155487781	-0.156125686613531	0.0625972908519043	-0.0602073448626554	0.475038882735028	0.0671859161936805	0.42529032796258	0.0023157262428876	0.978101575784194	-0.146849952008871	0.0800909237805872	0.0580910652531491	0.490726640805005	0.0723703618343375	0.390365230996678	-0.00932492238532301	0.911986225410628	0.040563319723094	0.630511126173959	0.0443565050286157
10326	SIRPB1	0	-0.119361109371085	0.155635209174409	0.0209765495728069	0.803616939463906	0.0167383547082027	0.842717435965643	0.0094084324367222	0.911201224644982	0.0670003793478922	0.42657275426477	-0.0277597075730612	0.742074213351801	-0.0713246289061745	0.397267424048844	-0.146683767995988	0.0804369404382332	0.045124176442328	0.592550660299227	-0.0371726244223017	0.659378826143862	0.0451769339664288	0.592117678134443	0.00252412045386324	0.976131475271114	0.119151707124916	0.156367034124304	0.0245982170087964	0.770581489640938	-0.057562310258099	0.494688812554396	-0.137102122047257	0.102503973352329	0.0427154762285483	0.612469908408271	0.106774780935055	0.204346134977761	-0.112106043851797	0.182520767871874	0.0286173495218576	0.734398992966574	0.148102547775351	0.0775211958750556	0.0843557334670166	0.316497613314454	-0.159427223116279	0.0571811957313565	-0.072413369992517
10327	AKR1A1	0	-0.0666906538852642	0.428718531899816	0.0440875588138006	0.601087180098822	-0.0299748641648999	0.72230405663795	0.00975092423607956	0.907982680920819	0.0242978976750498	0.773306175286307	-0.0391683767503477	0.64232313881061	0.075466687755948	0.370355227638457	0.0612679262215859	0.467280563130951	-0.00106166053735135	0.989959532535542	-0.0780343070063321	0.354249459646334	-0.056396018561382	0.503487766783624	-0.0451053212945006	0.592705439750172	0.00477223403002976	0.954890060594656	-0.0087616740718537	0.917282983848984	0.0352758306808736	0.675753010815989	0.0347947805855618	0.679930326364259	-0.0990632756677873	0.239145459551968	-0.117121264174307	0.163597490931764	-0.0849709133031731	0.312968617450878	-0.146383863738513	0.0810644193895854	0.0280793771096453	0.739210408583529	-0.0613295877204518	0.466831647689643	0.00941156805520465	0.911171751260662	0.0805842376415191
10328	COX4NB	0	0.157414992176855	0.060434269656686	-0.135929367923303	0.105504302138459	0.0645552338353871	0.443680762486977	0.0178005445489774	0.832877869946089	0.0827687842252486	0.325719982590298	0.103745886798656	0.217552545916193	-0.103602253433869	0.218193545183859	0.046751082649349	0.579265251050391	-0.0792566359363881	0.346738432505892	-0.140127708384194	0.0950731542007563	0.0863093957780589	0.305379279650913	0.0995373509188374	0.236893687896088	-0.0740514284513634	0.379421909997623	-0.00690921732122879	0.934727782839663	0.102516323319477	0.223083255013606	0.0551946430446376	0.512636163827022	-0.072647130513125	0.388550602473393	0.0763807059873732	0.364571060888301	0.0177027640422599	0.833782599774665	-0.00131590264146009	0.987555256903419	0.0896965319875198	0.286717721729844	0.237477213573757	0.00429201586856825	0.0146039043017006	0.862561978643799	-0.0490264641290095
10329	TMEM5	0	0.0482231745076448	0.567364637975648	-0.0259516800843633	0.758337195639318	0.00990636841090677	0.906522394463456	-0.0409114775993724	0.62757737390117	0.0702356109155711	0.404532159086949	0.0661148196298269	0.432724373925826	-0.0234996546884515	0.780561702489336	-0.0074513933150707	0.929618464694331	-0.0216936470442634	0.797046198529687	-0.13486293528315	0.10829206627533	0.0524392390382112	0.53393751991257	-0.0695830158480202	0.408922976271058	-0.00580765848337449	0.945116547981116	0.0439773009602402	0.601998374290514	0.0108795328339635	0.897387509565448	-0.0483891566342203	0.566030115521022	-0.114797534955008	0.172174959457765	-0.0213943187061069	0.799787233138887	-0.0947347922358084	0.260396751321291	-0.00330837975643044	0.96871869656479	0.167772059471778	0.0451908570658446	0.0983096807355374	0.242755564809852	-0.117477123621478	0.16231256677982	-0.0465666137700645
1033	CDKN3	0	-0.0836176847803495	0.320765402666545	0.00707299252734088	0.933184120116819	0.0423631032766109	0.615408320579098	0.0190597232166867	0.821247085748984	0.00699855667976419	0.933885684511595	-0.0487253539287828	0.563331613178091	-0.0424678791633731	0.614533961687865	-0.0706743739442959	0.401595804626051	0.0328067424751173	0.697296008358796	0.0932387878106052	0.268033402819474	0.0251432981330201	0.765643340991311	0.0687840714233877	0.414336496356468	0.0491332117099497	0.560066186343858	-0.000490852105098912	0.995357757402414	-0.0383732812941901	0.649096315005522	0.00673545353595822	0.936365858253552	0.148406127320538	0.0769085064975048	0.00680566592855018	0.935703931853777	0.000884852546165541	0.991631596238093	0.0491754499343139	0.559728534384139	0.014644858802714	0.86218036391494	0.0222051547674186	0.792367920813305	0.0103546033655514	0.902313315905424	0.0305130995119114
10330	CNPY2	1	-0.0740999064545588	0.379109125374601	0.021117019101756	0.802328724225117	0.0168393799861239	0.841780519797475	0.00969737318887537	0.90848582608625	0.0141144765764958	0.86712490563817	-0.0381421671477186	0.651070534894855	-0.000453762813650127	0.995708526559113	-0.0462972950809807	0.582956972307504	0.038762248543651	0.645779190060378	0.00543451340204439	0.948637849880281	-0.00697776806552098	0.934081628123868	0.0697872631754266	0.407545743221025	0.0977278944282046	0.245568424949662	-0.0836770086885135	0.320420991676794	-0.0506753892268074	0.547801790117701	-0.0125775002483645	0.881481927451339	0.0650549443743882	0.440153242995727	0.0636035181733371	0.450443029703942	-0.0830562476626435	0.324036727616233	0.0256757048406187	0.760829093241333	-0.0147113693743068	0.861560685128625	0.000500725765906453	0.995264378152135	-0.0150737983166297	0.858185426587958	0.127400791265996
10331	B3GNT3	0	-0.214236042080938	0.0101901579537979	0.0742867979000702	0.377904753811333	0.056030280591892	0.506263777651447	-0.0034114717343936	0.967744461631625	0.0795884121436202	0.344717153119072	-0.0574946320164942	0.495197171016717	-0.15098209383612	0.0718653532254656	-0.356632007616787	1.23166464598767e-05	0.06479202392693	0.442007243788984	0.0486760754734311	0.563726764759919	0.187462352244993	0.0249637480195784	0.0333523756818999	0.692513748245361	0.309951223907756	0.000165119162185931	-0.0817511482896633	0.33172390645873	-0.185049241849522	0.0269258477236397	-0.303598318528329	0.000227773741148224	0.154583312774002	0.0652676540138513	0.199628093798554	0.0168316319997754	-0.154818987157782	0.0648537079743756	0.137288579687007	0.102033196828688	0.169640691641238	0.0428151595942516	-0.054655399583374	0.516770161421889	-0.341606879728976	2.97348400878688e-05	0.255380019346993
10332	CLEC4M	3	0.0192852570166755	0.819167896102041	0.0145968027498918	0.862628154253761	-0.00608884760755467	0.942463714695755	0.0352534288861148	0.675947324359265	-0.0997874694385278	0.235711663339796	-0.0161136022820341	0.848516282570994	0.112120460724119	0.182464162369677	0.107074849832561	0.203069908225927	0.0153092415753321	0.855994140353448	0.0669271406194307	0.427079592040135	-0.087237052787364	0.300190825638063	-0.0575346386693285	0.494896631616432	-0.0558707584656242	0.507477066295883	-0.0490896450562016	0.560414560060956	0.0130031612173045	0.877501728437283	0.141640770117983	0.0915206980516127	-0.0141542320052747	0.866754100808518	-0.076460065370389	0.364071501159817	0.0558956399135248	0.507287724347149	-0.0709326913112442	0.399872989603942	0.14213564935596	0.0903819745131853	-0.0852112777340764	0.311596751885832	0.193826060160187	0.0203667624793632	-0.101074807397351
10333	TLR6	32	-0.0173230180552281	0.837298315198204	0.0868239850255438	0.302493920032355	-0.0801432249678146	0.341353721269918	-0.00869288304521212	0.917930144874692	-0.126176524480205	0.1331959789022	-0.0482306917361078	0.567304166055807	0.140985644876658	0.0930456631969	0.042700354529161	0.612595881071657	0.0294963448495548	0.726559828621899	0.0701244619050954	0.405278018794549	-0.153213334236502	0.067716809761796	-0.0800246214328141	0.342070977142211	-0.023429195077933	0.781203055088017	-0.083664701568307	0.320492422249109	-0.0203755989972204	0.809134045186452	0.0346546113181978	0.681149358179108	-0.0507551624813478	0.547170972476136	-0.108469893004497	0.197212021870771	-0.0760362903196215	0.366744031422537	-0.0545164114481956	0.517838447949461	0.0526174850155682	0.53254628302079	-0.139385608209847	0.0968549990838467	0.049099132304666	0.560338687964047	-0.148131354655713
10335	MRVI1	0	0.0206565614315108	0.806553446423607	-0.0291429353290985	0.729708297848347	0.113669118104331	0.17645834990527	0.0791345848077361	0.347483878522976	0.0342041370295364	0.685072635648225	-0.0291112565701872	0.729990740060444	-0.0487378325889103	0.563231570899768	-0.0181309899413456	0.829821997778847	-0.000219152558947492	0.997927351476015	-0.043232887013981	0.608166418328863	0.0494070277431066	0.557879041457674	0.0171725909064135	0.838691873845364	0.041642632521115	0.621435262813938	-0.0446120183270019	0.596761398145061	0.0311489227229829	0.711898605506409	0.00833954279305963	0.921255080493018	-0.0141902070653405	0.86641858104233	0.0383831479807557	0.649012086069986	-0.0390628995013852	0.643219991883471	0.0365086855275223	0.665092467259808	0.114985509395087	0.171468964063376	-0.133155643942373	0.112874780112419	-0.0786474396563119	0.350469228572735	0.0959620005033547
10336	PCGF3	0	0.013605949728761	0.87187053574338	0.00534654666550251	0.949468123006906	-0.054710689622061	0.516345507043328	-0.016660280284907	0.843441655135054	-0.0276617079622215	0.742952866853419	0.00400982172533141	0.962090948665206	0.0893174702462484	0.288767471259025	0.0721206755337341	0.392006658335726	-0.00476496365229368	0.954958712122684	-0.0537366846342898	0.523852447208852	-0.0802128384441843	0.340933177082527	-0.0732751427602445	0.38445194355183	0.0142345500306843	0.866005051157551	-0.0340808942423961	0.686147454669826	0.0185574470866995	0.825882001612516	0.025963214201856	0.758233103046801	-0.0864084386148184	0.304822536439681	0.0203289214837223	0.809562971102231	0.0170200956677316	0.840105102269589	-0.0453633513309029	0.590588898602503	0.0586283263926031	0.486718077959701	0.0303843095098157	0.718669333686338	0.0434460596120324	0.606397272326853	-0.0612543364319077
10342	TFG	0	0.192318295354512	0.0213841505102731	-0.110671215189128	0.188219019057942	0.0455409999844683	0.589133704484258	-0.0449946981005263	0.593613900309943	0.170619454146948	0.0416130771744103	0.189315512101229	0.0235413061082849	-0.13854949429084	0.0988941226973496	-0.02806864712236	0.739306476931444	-0.119157708834184	0.156346023298971	-0.189370397934454	0.0235002605320599	0.193800167020738	0.0203838753752525	-0.000355440613807183	0.996638405088236	-0.000211687986819492	0.997997947967282	0.139449071582674	0.0967015924470446	0.114487238590699	0.173345075578397	-0.0572906595747242	0.496730958308647	-0.142926342576065	0.0885860138175635	0.0941903954877443	0.263158307574574	0.173906335055142	0.037781168573496	0.149639913111773	0.0744585279963206	0.0272342698945028	0.74678908971058	0.172195209293286	0.0397372373383407	-0.127207283251763	0.130029767860845	0.00883176549337315
10343	PKDREJ	30	-0.161946874315505	0.053312380049545	0.142773237484879	0.0889315332735343	-0.0836956358461142	0.320312899168596	-0.14951509678877	0.0747034762315578	-0.0569046770196366	0.499640227289004	-0.074166349623558	0.378680682878085	0.0184741395752515	0.826651334029461	-0.17343821798827	0.0383080686133873	0.105121036216594	0.211483334587359	0.0570940431399048	0.498211799461658	-0.05043761504586	0.549684128546286	-0.0912614329571016	0.278358709252734	0.101529598612836	0.227593083510199	0.0777965791459739	0.355721985447197	-0.135346615193377	0.107020613160757	-0.151669454549298	0.0705659493044044	0.0153349929559578	0.855754536834021	0.00121690463208389	0.988491433173012	-0.0281879373521137	0.738238667368991	0.0381198058534205	0.65126167801918	-0.0133279901499555	0.874466427060541	-0.048612577726622	0.564236132016713	-0.167030652863848	0.0461634358380119	-0.00946585754162776
10344	CCL26	0	-0.0718978419037875	0.393475049533801	0.0433246991526595	0.607404178894401	-0.0215742565056528	0.798139196778376	-0.0917888111291714	0.275579030624488	0.0488901049438855	0.562011476231901	0.0210846619940011	0.802625417188811	-0.0952920421947141	0.257590608800714	-0.211702922755487	0.0111418774195062	0.0212875110005699	0.800765894471696	0.00314277760990653	0.970283758216859	0.122523047037855	0.144895180606953	0.0518583208471553	0.538484242237407	0.161958571531803	0.053294937014793	-0.0219248536128578	0.794930666236742	-0.124799135084841	0.137518678434354	-0.148455628253613	0.0768089741463383	0.0623212312088218	0.459644770791717	0.0540660640769177	0.521307642230688	-0.0353827934544437	0.674825508729885	0.177357122323429	0.0340821627975301	-0.0842267787886774	0.317240627686925	-0.0173448690755304	0.837095929014185	-0.20246719948798	0.0153051222800884	0.19212841748504
10347	ABCA7	0	0.186653425643609	0.0256073777410116	-0.176398816078849	0.0350773169669983	0.14909523170859	0.0755322319870095	0.0530686076919528	0.529033331891518	0.187449447586038	0.0249739059229434	0.108334256029765	0.197776141331142	-0.141145615041246	0.0926714442379565	0.0647106812087718	0.442581731672444	-0.0630538769416488	0.454374578361338	-0.244051405579745	0.00331013368711396	0.252177328720577	0.00237839767839102	-0.00124541627025205	0.988221810744166	-0.0498923038355015	0.554012957308569	0.0678814080452783	0.42050297231203	0.144618408651697	0.0848383113208908	0.125686236562807	0.134722576050406	-0.130799797946208	0.119444926076445	0.160356102055974	0.0557288880512921	0.0246511315027913	0.770101705154293	0.0166869413919672	0.843194331668691	0.0472950769322657	0.574854030810307	0.234728347893074	0.00477484880286289	-0.0367184473586997	0.663285225370249	0.0129512330140622
10350	ABCA9	32	-0.0734872309576861	0.383073703061704	0.114891596900989	0.171821412641837	-0.0265237272457424	0.753179868056949	-0.0556305462033538	0.50930691126454	-0.130690974971745	0.119755433749265	-0.0889020465550488	0.291025039926298	0.0946980402586293	0.260582555926996	-0.0685652552772929	0.415826442717655	0.123226195149814	0.142585045601431	0.10394990042714	0.216644389256843	-0.0740197306178094	0.379626512270795	-0.171006113672342	0.0411460488269088	0.0225898167180182	0.788854637072894	-0.0407121132803404	0.629256608519094	-0.094314479268598	0.262527116216946	0.0271280602203214	0.747743280868501	0.00229333708418768	0.978313244693173	-0.123042271358817	0.143186592959593	0.0477772455770802	0.570957341265009	-0.0663236583713912	0.431269097617979	-0.00120613107577149	0.988593314450452	-0.206626638516185	0.013286748007399	-0.0150653697335555	0.858263892125981	0.0304323174989922
10351	ABCA8	0	0.0898512281804728	0.285884012574945	-0.0360527301139542	0.669027471339348	0.0310894772299606	0.712424204534993	-0.000759559675106444	0.99281650664953	0.024632312488025	0.770272330316278	0.054123733246035	0.520862735277922	0.00392078835870159	0.962932068310632	0.0466742445167374	0.579889592116027	-0.0447574607943157	0.595564265061932	-0.136946546909418	0.102898083275944	0.0415146048830744	0.622508899948882	-0.0172969431561718	0.837539837278997	-0.00184357992281211	0.98256558522966	-0.0516596377362374	0.540043689586835	0.0636946872424967	0.449792751436684	0.0414439078293232	0.623102104750195	-0.120598357690837	0.151363638321348	0.0305859602474771	0.716881547921235	-0.0407879452803997	0.628617655638837	-0.0434015353542082	0.606766596574209	0.0825173769740458	0.32719671144953	-0.0223962171287953	0.790622339594239	-0.0375046463657395	0.656528885565566	0.0740800104344553
10352	WARS2	0	0.0547890488584759	0.515743976734901	-0.212339660978158	0.0108955769706228	0.18371370883239	0.0280673340993533	0.105896434514133	0.208114994834746	0.228200214332603	0.00612164416327549	0.04063515155816	0.629905361202123	-0.250842796260393	0.00251290932293109	0.0181520030217323	0.829627759918128	-0.126314353467951	0.132769218571215	-0.0558769462492533	0.507429975292845	0.165979917776464	0.0475716076058028	0.268594995440708	0.00118047856038325	-0.0392529508465414	0.641604393740657	-0.00679900605984748	0.935766715797325	0.153881314373782	0.0665134551303611	0.0295058476403724	0.726475232546436	0.13495043114787	0.108061193177911	0.120328707503617	0.152286985711765	0.0337596410582982	0.688952101592791	0.0845262811160163	0.315516684007468	-0.00379679117108856	0.964103567391106	0.170666737293249	0.0415557288050186	-0.000920090158286409	0.99129835289463	0.00686349237043086
1036	CDO1	0	-0.0233426055331145	0.781991430687673	-0.034248977485561	0.684681731527592	0.0674352737793941	0.42357028747191	0.0203311375691592	0.8095426059159	0.0738274432360032	0.380869121400056	0.0048256274740501	0.954385895933444	-0.117056766165381	0.163831187676696	-0.0961226360533005	0.253446631513032	-0.00212408694529212	0.979913396965934	-0.00660357904176142	0.93760922056132	0.110569258343266	0.188628814770728	0.139165858092531	0.0973876774781502	0.0692288963687041	0.411317276336373	-0.0948688064401372	0.259719992748946	-0.0315326636192032	0.708508952639494	-0.0486127191463045	0.564234997330476	0.0553645163989459	0.511337406526	0.142706595745209	0.0890822619697227	-0.0463071738789521	0.582876489337182	0.0722417581365155	0.391210149661018	0.0273330707122939	0.745901804552958	0.0453072348388781	0.591048912051087	-0.0473156855870469	0.574687225827526	-0.0685013429710689
10360	NPM3	1	-0.0642014805390734	0.446187578297192	0.00726620797157226	0.931363288535106	-0.0124044611092346	0.883100805521576	0.0441250362850232	0.600777598731946	0.00178927096031663	0.983079098309201	-0.0379153823014749	0.653010129529053	0.0180837308862416	0.830258882196676	0.00426294838837301	0.959699831276344	0.028835894883017	0.73244733891755	-0.0423236290056675	0.615737875174437	-0.044026923008516	0.601588210960208	0.100422186767437	0.232730630052793	0.0550883611083535	0.513449600649313	-0.0876825541172669	0.297719891407919	-0.0164729170838121	0.8451801713905	0.0279023729099899	0.740795686513201	-0.0101616256317845	0.904125116374354	0.0519612173273208	0.537677495485955	-0.10462084752697	0.21367674405662	0.0654905680277764	0.437091149272418	0.124971596294808	0.136971650579506	0.0579009281614508	0.492149467841217	0.0481562733005103	0.567902955467379	0.0454612595944284
10361	NPM2	0	-0.13789709609429	0.100508624228073	0.123545246124927	0.141546101834236	0.0061948700438049	0.941463625501637	-0.120662906511946	0.151143234757142	-0.0234699959255422	0.780831650876578	-0.0325969280154591	0.699138133565898	-0.0376200472613216	0.655539485525286	-0.20928261811223	0.0121232970969302	0.0957019780308479	0.255539591940194	0.0320710485401328	0.703762926575364	0.131271323583337	0.118106713706085	-0.0551739470950024	0.512794509721823	0.189456750978858	0.0234358070432433	-0.0282054683282891	0.738081783364796	-0.198049578329439	0.0177362533242749	-0.168126741140498	0.0447316632345821	0.0571630191262565	0.497692033823496	0.0448434502418196	0.594856998362437	-0.0448096013833469	0.595135361306905	0.0678430014763429	0.420766520945288	-0.0681448444762534	0.418697839330345	-0.0129010031868031	0.878456695052038	-0.218506569219814	0.00874703530675131	0.0900920186947372
10362	HMG20B	32	-0.187960103367946	0.0245746351125201	0.193770929087453	0.0204032137756005	-0.103044417892772	0.220695755521497	-0.0701219851361218	0.405294648281011	-0.137044074876568	0.102650881874044	-0.116378719611175	0.16630304451083	0.110866978894551	0.18743400727208	-0.17343645829536	0.0383100608764105	0.110413575902158	0.189255805393566	0.12499793372332	0.136888257551327	-0.112885553232981	0.179478597590753	-0.148987322539423	0.0757464246899448	0.171002412538623	0.0411504983464911	-0.102760527160408	0.221976954038071	-0.170287768134575	0.0420172359444485	-0.1454139243919	0.0831207459473878	0.0341046065394777	0.685940607251137	0.0143505423024719	0.864923512104076	-0.0931299323969359	0.268594957743537	0.116293541096324	0.166615518730039	0.0638589743867218	0.44862227678125	-0.157801775960332	0.0597974595898718	-0.164742762999595	0.0492752271953657	0.0393730240916452
10363	HMG20A	0	0.16993180921551	0.042454621745869	-0.0918293608021285	0.275366081917807	-0.00279728136189516	0.973549308551803	-0.0231310820957833	0.783918227849291	0.0369097657405781	0.661638574697465	0.149438507578668	0.0748541023376084	-0.0208693271396947	0.804600608361954	0.077757098453364	0.355966904705685	-0.0823749824182617	0.328035020655333	-0.125768022481828	0.134466995672442	0.0267654875578229	0.751003518952566	0.0157854085380743	0.851565794842862	-0.108966103131037	0.195158194652903	0.132582590516219	0.114446413191003	0.0612720598410906	0.467250461655468	0.0457975969795596	0.587034706088385	-0.124113600920172	0.139709606025257	-0.0277504281366014	0.742157397503905	-0.0208672352653186	0.804619802467741	-0.023591394217416	0.779726872617021	-0.0153344161421068	0.855759903650033	0.105651723649536	0.209173839598145	0.0371234781728568	0.659801094654923	-0.0521377528588009
10365	KLF2	0	-0.0920376925646049	0.27427376883533	0.126388290458868	0.132540719287762	-0.0888605996447265	0.2912509204931	0.00633570741906468	0.94013527516141	-0.1195872142306	0.154847902303366	-0.0484145351201064	0.565826199958642	0.0900610277810096	0.284755924816309	-0.108240793026542	0.198165536725396	0.0801108996892897	0.341549114180581	0.0255588106415814	0.761885322780371	-0.0904651444293028	0.282591404831722	-0.0898301855730901	0.285997322838573	0.0811981367850045	0.335016092257131	0.025012069823665	0.766831348085671	-0.130549601684206	0.120159751833	-0.0904290303790845	0.282784387859083	-0.0310889448497697	0.712428912290278	-0.0648467328245648	0.44162109649347	-0.0909573412920269	0.279970051913378	-0.0142157912202626	0.866179986066882	0.090443006412633	0.28270969350379	-0.121637844747101	0.147843639412457	-0.0880885829781405	0.295479632281023	0.0412416622794692
10367	MICU1	0	-0.0884160189750153	0.293681163887809	0.0457582138775567	0.587356642554237	-0.0374782030183828	0.656755684020889	-0.167877261535669	0.0450542473585175	0.0547726303209356	0.515869985020146	0.0251450734717383	0.765627272618744	-0.0803579542623123	0.340057569145066	-0.16414313822985	0.0501189839594379	-0.00576670661469391	0.945502952691852	-0.0446448729889257	0.596490877572408	0.0948032938446827	0.260050674251835	0.031917876480261	0.70511203266414	0.132587597422552	0.114432608052083	-0.0239492715616303	0.776472598279491	-0.0937158493695036	0.265581791127073	-0.226064368390984	0.00663060876892402	0.00675645733835096	0.936167840603018	0.0969765759245007	0.249234297848823	-0.0636891863385918	0.449831972600807	0.0296211306627912	0.725449219125174	0.0128157067983045	0.879254174241369	0.0531491949112841	0.528407019028969	-0.23094568446522	0.00551867716022513	0.122460625926412
10368	CACNG3	0	-0.050401309452666	0.549971818952758	0.119912784136685	0.153719515716217	-0.0625566169398498	0.457947872382978	0.0264731717084166	0.753635219817526	-0.16144430967067	0.0540662780988083	-0.0612436529830113	0.467457345005878	0.139456816721367	0.0966828837066716	-0.00245348052341546	0.9767992698485	0.0726742734771193	0.388372914202144	0.146237380569287	0.0813723266647813	-0.0566872420475833	0.501283033354859	-0.0252844737465856	0.764365889857108	0.0515234769381775	0.541113693963224	-0.163898275370759	0.0504669690840304	-0.120184626685548	0.152782088715837	0.012340157708742	0.883702523336136	0.0223304125299098	0.791223425809389	-0.0514774331479092	0.541475760839306	-0.146343485916955	0.0811491999116269	0.000357613285496507	0.996617857073557	0.00983362403018301	0.907205737095002	-0.164232492066825	0.0499924959593766	0.0974379841324471	0.246978512697812	0.00592424418828322
10369	CACNG2	0	0.128095754732913	0.127347281736261	-0.10929208854657	0.193817405005644	0.0249226611049654	0.767641074183233	0.0166000145789174	0.844000770065721	0.0408161750912555	0.628379864311624	0.0857328544080995	0.308633395782279	-0.0616782204446197	0.464297947665554	0.0630043442325684	0.454729820069956	-0.0768871660303371	0.361390220678235	-0.110877282949932	0.187392754393423	-0.00160921730694775	0.984781626462107	0.110961928398661	0.187054122448269	-0.0733612165170511	0.383892237780236	0.0966039831569712	0.251066239862365	0.0631352013708929	0.453791666601622	0.0483696824117138	0.566186614121181	-0.0594047116487715	0.480956451587185	0.0989002642089052	0.239923174363408	0.0369818633270654	0.661018460116566	0.101679802269856	0.22690246041238	0.0499456646066459	0.553588637319752	0.120738360715669	0.150885901271471	0.0571716192060052	0.497627248313925	0.0245376772266623
10370	CITED2	0	-0.0753810518856602	0.370900029459381	0.0239063372964962	0.776862807423795	0.0806781008216494	0.338130899273875	-0.0362885192574956	0.666991423494121	0.115934969752336	0.167935713484451	-0.030730599694423	0.715600154133433	-0.080659513510206	0.338242569322456	-0.117670720861688	0.161616704837827	0.0588754465298363	0.484880183314629	-0.108833902048962	0.195703855893778	0.12349738770432	0.141701578017785	-0.0276760769552882	0.742824015317612	0.0786114736368812	0.350690273559119	-0.0558099116486546	0.507940250832735	0.00483335684729733	0.954312913242721	-0.0743185768611809	0.37770019508294	-0.0692369837123746	0.41126250387407	4.26224129594242e-05	0.999596895531096	0.0156528663438779	0.852797976441675	0.000289789463515665	0.99725930097976	0.0494265558232031	0.557723215289282	-0.0378915333617614	0.653214234578437	-0.191574352634973	0.021902067781634	0.137784046293899
10371	SEMA3A	0	0.00376861565317007	0.96436977447673	0.0103745903797586	0.902125693417863	0.0266387227241244	0.75214442476483	0.0435713360749784	0.605358650617071	0.0339836650844513	0.686995848440805	-0.0166409251846324	0.843621213532735	-0.00960529915053366	0.909351003353863	-0.0198152420566515	0.814286951892747	0.0188312977377786	0.823354200803696	-0.021182733099805	0.80172625776716	0.0242589310407307	0.773659908517011	0.0194260442013263	0.817870619496043	0.021622455827922	0.797697893671646	-0.0137320788531322	0.870693052119976	-0.00520105087928918	0.950841502183222	-0.03845943513627	0.648360995526941	-0.0202464618154624	0.81032084226502	0.0511723067416677	0.543878152269429	-0.011275695714073	0.89367259488804	0.0233528735792603	0.781897931162583	0.130186660962191	0.12120257983852	0.133214351914925	0.112714724998028	-0.0325266075533883	0.699755924798417	-0.0595071979662983
10376	TUBA1B	12	0.17489063373653	0.0366931426003287	-0.119735628973594	0.154332744974207	-0.0131465036053295	0.876162070747669	-0.0296193400595466	0.725465151687489	0.0397046869732984	0.63777099444321	0.166562757666037	0.0467861501467901	-0.0800288558517957	0.342045353052326	0.0459159450113626	0.586067759066975	-0.134896632667305	0.10820310416681	-0.000730250216255385	0.993093692239017	0.0213406197631059	0.80027922889293	0.147033395859173	0.0797103603573684	-0.145546123480526	0.082838039933053	0.0963353096472365	0.252392992814693	0.0802800109842145	0.340527690238088	-0.00835874324780929	0.921074368488055	0.0212000050788297	0.801567927464628	0.00649546492495356	0.938628673516896	0.125459449554378	0.135433226982877	0.0950851355251422	0.258630096059803	-0.0484901604818061	0.565218758911583	0.168217587691724	0.0446146758203688	0.106645415579152	0.204898117425141	0.0296355081509242
10379	IRF9	0	-0.0687339086696388	0.414677784509698	-0.0533172525346481	0.527102101196546	0.124434102540495	0.138682016096231	0.0258048697164379	0.759662501403674	0.173427840110205	0.0383198193439718	0.00448744617424171	0.95757945104686	-0.171912107575496	0.0400689224368189	-0.157637041929453	0.060068005245955	0.0109895919635509	0.896355231852542	-0.0109405633647512	0.896815064507628	0.152694109793481	0.0686643721050928	0.044323395090857	0.599140250893777	0.137986602761734	0.100285898218624	0.0109185608730917	0.897021434083286	0.0427051181113976	0.612556196403345	-0.0897890478465476	0.286218928036021	0.116212500119952	0.166913219699878	0.201120210500097	0.0160136374448999	-0.124862848202297	0.13731639369729	0.113989307197362	0.175235028245363	0.0511626302336751	0.543954425299634	0.0364584559977537	0.665525515434944	-0.130948166135986	0.119022588780821	0.0817694677892135
1038	CDR1	0	-0.0260453351341062	0.757492107126784	0.018799451949675	0.823648063328014	-0.0357985345232312	0.671225159120502	-0.0478772651704871	0.570150584680249	0.00414031013061749	0.960858268965907	0.0531972781930122	0.528033500373111	-0.0357462203515761	0.671677795594174	-0.100759870051633	0.231155485051017	-0.0529610284636816	0.529870004966973	0.00954030871832489	0.909961752567785	0.0238953868646442	0.77696233961763	-0.0194889938327854	0.817290732584677	0.0544368908326557	0.518450164881219	-0.0693279819485144	0.41064650317786	-0.0529129967603383	0.530243775356485	-0.144695362742256	0.0846709320384038	0.01430501286697	0.86534800947408	-0.0132290546858705	0.875390719024616	0.00296432470949332	0.971970395485103	0.0243633819635928	0.772711823733375	0.0620835935667323	0.461361430422101	-0.0842552941887371	0.317076229557953	-0.0802039795619622	0.34098667652212	0.0954198454285246
10381	TUBB3	0	-0.0327728222802642	0.697593701016683	0.0862551378094225	0.305684559266208	-0.149003720956748	0.0757138433344319	-0.0766494707928902	0.36288092441849	-0.142914231182555	0.088613307122837	-0.0482259746360826	0.567342112143594	0.136680308234531	0.103575295891818	0.103724008530881	0.217650096495079	0.0199436138826907	0.813105764870863	0.13695306755562	0.102881540979432	-0.190321797152585	0.0227984735866378	-0.0386172054593186	0.647015311826803	-0.0967372421772261	0.250409974926618	0.0304012249567665	0.718519306795294	-0.0279107099894962	0.740720993796967	0.0665249739807232	0.429868907005006	-0.0226259569801948	0.788524769457311	-0.125316775007274	0.135881772233384	0.0741856327948303	0.378556395299422	-0.000356863530104269	0.996624947875328	0.149970665051502	0.073812575891349	-0.0363364324710829	0.666577986974551	0.155884540516348	0.0630088008109957	-0.287921972741274
10382	TUBB4A	0	-0.146669405715665	0.0804669008773919	0.0649202179919315	0.441102723071267	0.0230313856693501	0.784826832260312	-0.0216538989919935	0.797410040972546	0.0443787755725553	0.598683471601111	-0.00998805697024137	0.905755114059785	-0.101607431935569	0.227235027997967	-0.283545022963017	0.00059991396541992	0.0656859986183255	0.435721377886757	0.0269804220312113	0.749070302267012	0.0508013325221141	0.54680603927412	-0.00626180426990217	0.940832294772563	0.218825433322555	0.00864691427019329	0.0568777839768618	0.49984326136311	-0.125939837204473	0.133931284053857	-0.221589342454819	0.00782066438795068	0.0855595847736353	0.309615781434621	0.105573960587887	0.209511121232946	-0.117370160396624	0.162697991189426	0.13942254180237	0.0967656980702302	0.0799704934676498	0.342398633181546	-0.0724626418931952	0.389759633123442	-0.25092971792644	0.00250394296625087	0.0624486167871478
10383	TUBB4B	0	-0.0470801277579031	0.576595163014331	-0.0309692354599774	0.71348775880142	0.158676315634632	0.058377882201135	0.0904736844268176	0.282545782473051	0.144691456050075	0.0846794229311145	-0.048343937917673	0.566393533354389	-0.111416354957096	0.185243787874761	-0.0749848577356793	0.373426953664158	0.0492736535290305	0.558943873554375	-0.104566224819755	0.213917253453712	0.185422706906582	0.0266138297979584	0.0157879385213714	0.851542278270604	0.19513665819704	0.0195166246635554	-0.146300880229026	0.0812387354308342	0.0493895977767371	0.558018143223632	0.0169840238807219	0.840439467304534	0.0129014131332982	0.878452862548304	0.243176136709672	0.00342796526092032	-0.0749847178120637	0.373427847954549	0.00658980891339549	0.937739059238865	-0.0398881232394415	0.636217092326919	0.0254961714307074	0.762451497293809	-0.100581505727692	0.231986540537575	0.100389238493747
10384	BTN3A3	0	0.0416235759693221	0.621595020240928	0.0202015737392475	0.810733474065461	0.0607828266207307	0.470820489716398	0.0770607845549287	0.360303777752194	-0.00772597024326748	0.927032008101556	-0.00503053598079953	0.952451227981658	0.00329633995791306	0.968832477538855	0.0266069535046772	0.752430437422762	0.0557378438645789	0.508489136565477	-0.0830646324694058	0.323987714290065	0.106894082737965	0.203838041467268	-0.0568151741942555	0.500316113447741	0.0430314133222818	0.609840562209837	-0.0478797838633097	0.570130275882565	-0.0144246773379859	0.864232390672385	0.0497486441283401	0.555156108422222	-0.0819782369028708	0.33037801614431	0.0466502093353999	0.580084951812648	-0.150256867552393	0.0732572928231534	-0.0868971091735648	0.302085365387721	0.0857171985962605	0.308722075539206	0.0450339370425166	0.593291589837456	-0.0368493558994615	0.66215833935818	0.0330617100824198
10385	BTN2A2	0	0.0663932792633231	0.430784574610254	-0.0616743460878706	0.464326063012952	-0.0573618318450546	0.496195488255784	-0.0886588127882573	0.292352299677421	0.0859030311940039	0.307670532656393	0.11310889392926	0.178613884077451	-0.0506321100700858	0.548144174583291	-0.00775799419667496	0.926730398375828	-0.0945410366300228	0.26137733077749	-0.00462733384208982	0.956258362072003	-0.0506345736747412	0.548124682025433	0.0671037268502583	0.425858143755727	-0.0588622490074777	0.484978242501073	0.106448915888168	0.20573860251977	0.10256491254828	0.22286282389267	-0.0849938445315665	0.312837569321681	0.00674100935406055	0.936313479260771	0.0328463647139298	0.696948331415591	-0.0400198344248819	0.635102332676641	-0.0755127199365314	0.370062581506303	-0.0607692329544732	0.470919897488032	0.116019580021441	0.167623495495286	-0.011279852331608	0.893633629371353	-0.0221929296809498
10388	SYCP2	32	0.0146593118669949	0.862045697610797	0.061660211671746	0.464428641282818	-0.111895289008077	0.183349733491748	-0.113705158316625	0.176320340172309	-0.13402051440575	0.110534747441254	0.0202020186381637	0.81072938409492	0.142451986976781	0.0896600057624888	0.0835918113330773	0.320915688521577	-0.00499938114468971	0.952745362469368	0.0501840300882899	0.551695102168866	-0.169215511851433	0.0433463269553311	-0.181922431103052	0.0296629367564796	-0.148611466864318	0.0764963049879377	0.0799062872705038	0.342787553727396	-0.00595361437561331	0.943739473728808	0.0384946601789345	0.648060448872643	-0.106347447510238	0.206173580612799	-0.248937196570515	0.00271692545456863	0.129059491726184	0.124485930638593	-0.15440834561025	0.0655763641255449	-0.0225309239146741	0.78939225707586	-0.0860020628509162	0.30711111621799	0.0620626099712235	0.461513182925645	-0.0498349701461939
10389	SCML2	25	-0.212973149667038	0.010655296928831	0.110600583300556	0.188502840977927	-0.0641027466427539	0.446888661693203	-0.0748483092564001	0.374300296454259	-0.0571071302798291	0.498113159916642	-0.088802983289717	0.291565116231195	0.0225421228559691	0.78929001665142	-0.1299385675864	0.121919440766877	0.0612426002460966	0.4674650129133	0.106262048636312	0.206540183198279	-0.000519772791750728	0.995084242817628	-0.0229792894341127	0.785301737802606	0.175877158933788	0.0356292719648834	-0.0933372021095299	0.267526398105127	-0.167531934674892	0.0455039646940503	-0.0911129209186221	0.279144873718109	0.0960220263863525	0.253946131534511	0.058231062624836	0.489680417285507	-0.104115098936716	0.215910996311349	0.128491868519006	0.126165145916238	0.106915287210376	0.203747829194247	-0.0803889316161858	0.339870841110588	-0.0684341417777508	0.416720708376234	0.109995594361984
1039	CDR2	0	-0.00849842168301842	0.919759856439316	-0.0274962642086965	0.744436968399133	-0.0123145411890659	0.883942247927482	0.0288641223072914	0.732195386811019	0.0201443833395153	0.811259269837368	0.00842142203424992	0.920484472593274	-0.00308210208236971	0.970857215077859	0.0614295450450214	0.466104429510694	-0.00833832170695093	0.921266573321481	0.0196088825949961	0.81618660084931	-0.0500552420183457	0.552717781822182	0.0123244034666052	0.883849953486387	-0.0527884760016222	0.531213380474017	0.0790102260975039	0.348244454976361	0.051043348616854	0.54489506952992	0.0572605654715056	0.496957465242245	0.01952648033088	0.816945456969351	0.00238187666134923	0.97747619336988	0.082096177620386	0.329680396245288	-0.00291307745489327	0.972454779198202	0.0407014369398988	0.629346588370152	0.0402075890049572	0.633514654637727	0.0781333716468351	0.35363696294416	-0.045915413366507
10390	CEPT1	0	0.0289289965997137	0.731616440669577	-0.111418171163908	0.185236578326009	0.0443054019406546	0.599288692370083	0.0497546576828991	0.555108233584625	0.0766248719109583	0.363035413254438	0.0368452564761827	0.662193616525091	-0.0983019739021104	0.24279267924502	-0.0527460103548612	0.531544250799534	-0.0354753852747281	0.674023015268346	-0.00146811864505082	0.986115857330889	-0.0220085138786558	0.7941655441794	0.0479563997538911	0.569512667500145	-0.0540829195415438	0.521177585433758	0.126445846341135	0.132363053817471	0.0559064209633447	0.507205694501325	0.00935557129788032	0.911698113415762	0.12063559606737	0.151236457410407	0.0224887375988528	0.789777428077176	-0.00189422418543809	0.982086729796286	0.0339810326575119	0.687018823673345	-0.0552372203366408	0.512310481839287	0.056053350070028	0.506088441516105	0.037902847029486	0.653117406245632	-0.0425067251735648
10391	CORO2B	0	-0.181447778591342	0.0300984502981759	0.102780201571059	0.221887993842033	0.011267214790183	0.893752098679606	-0.155506056151027	0.0636591340418749	0.0716507593896248	0.395107079126627	0.0492037215811889	0.559502585693869	-0.174248733540333	0.0373996475968434	-0.43782341020847	4.54510977060665e-08	0.0334860103597757	0.691344330402154	0.0536707116414239	0.524362914894292	0.199228242784991	0.0170569059259742	0.0124950395640457	0.882253332662728	0.332744650246296	4.89788385430627e-05	-0.0314158432975509	0.709540246756936	-0.21952868557229	0.00842967264395875	-0.385946971856376	1.93097760661316e-06	0.142249422943454	0.090121781131479	0.142767123655545	0.0889453529118363	-0.116691636726422	0.165158861901497	0.254070043771416	0.00219879700086251	0.0331209872585804	0.694540309334511	-0.0967824027824466	0.250187840144664	-0.372790716707156	4.53569504480858e-06	0.232728980577055
103910	MYL12B	0	0.0366380417796344	0.663977746145434	-0.0695180877620637	0.409361357611713	0.0417442508620122	0.62058366056241	0.077239639771659	0.359186688908877	0.0538858775989314	0.52269899329271	0.0338864036871397	0.687844913911323	-0.0719577725904104	0.393079804852738	0.0288409907449596	0.732401852204656	-0.0535188761788309	0.525538702767276	-0.00610105189187807	0.942348589435129	0.0312895814040382	0.710655483697164	0.120876570477088	0.150415399422779	0.00677845144241052	0.935960490867589	-0.0722631314274539	0.391069652346562	0.0575706264720466	0.494626365175966	0.0236953270342485	0.778781387408017	0.0539576641797106	0.52214445075351	0.0601736516639178	0.475286494749781	-0.131219750310321	0.1182525119405	0.0486386023029818	0.564027341137245	0.046818987588125	0.578713755798212	0.106109966700217	0.207194203599534	0.0788328825467021	0.349330895504281	0.0579729498989146
10392	NOD1	0	-0.035962624258987	0.669806175944765	0.0869169760062137	0.301974429453127	-0.0784788389276683	0.351506194144346	-0.0572491408295909	0.497043468458355	-0.0488012983370384	0.562722892848217	-0.00338897493469974	0.967957055811141	0.000238090494596093	0.997748245260859	-0.124495685853088	0.138485229495737	0.0525819881819933	0.532823196376022	0.0151893782212453	0.857109580487246	-0.0364447747655668	0.665643485755648	0.0131950504964554	0.875708437731946	0.151020585511066	0.0717920786376459	0.0511518172400693	0.544039662663751	-0.0821209243995489	0.329534138824417	-0.136872962290878	0.103084905970592	0.000167863829287334	0.998412416995423	0.115054027289481	0.171212158087036	-0.0905481540159687	0.282148160520741	0.152393412345786	0.0692180432570945	-0.0234673965468916	0.780855311169968	-0.0213406173154865	0.800279251320083	-0.130196540461772	0.12117410090079	0.0152252539048398
10396	ATP8A1	0	0.138337376060737	0.0994167930606316	-0.143624286424351	0.0870244711089393	-0.0247065932160463	0.769598918032525	-0.00265818309925276	0.974864159954396	0.0779265332391632	0.354916555584927	0.0976525192744753	0.24593450185013	-0.101545538416823	0.227519723487406	0.0493844895379142	0.558058913248035	-0.139634138266864	0.0962553382513413	-0.0145770406117466	0.862812312198276	0.0368610832335228	0.662057425083001	0.22348941340715	0.0072940102532994	-0.088364981239855	0.293961013773262	0.0485384384232318	0.564831141146413	0.0914255450268182	0.277491699754994	0.0162243587883406	0.847487658359507	0.0432565981161097	0.607969524475965	0.0389253438676746	0.644390374332368	0.0220243753393745	0.794020503914135	0.103613947349553	0.218141308048531	-0.0759964660416218	0.366995803045794	0.192183713693044	0.0214770540533065	0.0869502624944663	0.301788618598876	-0.0452153272921591
10397	NDRG1	0	-0.00343846555061483	0.967489373755975	-0.0968036336664899	0.25008345730116	-0.0107321663122303	0.898769973332909	-0.0538605131459698	0.522895002111987	0.0694816444272494	0.409607536800376	0.0488189002431763	0.56258185241492	-0.0509782353556473	0.545408883906077	0.0355063890970979	0.673754387017146	-0.0842763695422763	0.316954760613849	-0.0163303054894321	0.846503944490866	-0.0289505152872035	0.731424438628595	-0.000865297443264616	0.991816530164327	-0.055877799828683	0.507423479459865	0.0892878480540893	0.288928061717457	0.0896142422036408	0.287161869823462	0.0169392825671255	0.84085423350842	0.0473181138100093	0.57466757345595	-0.0147621518249845	0.861087601925553	0.155120925728145	0.0643265073323564	0.0135618362109172	0.872282425748853	0.00977479359255044	0.907758425328893	0.062269561665013	0.460017722738129	0.0156778649988169	0.852565548574942	0.0722155082428363
10398	MYL9	30	-0.0330520726754927	0.695144299996408	-0.0610474493139939	0.468887640913203	0.0582539304515624	0.489509635152951	-0.0332284156732856	0.693599153135031	0.146544081698379	0.0807287137671445	0.0867523335478273	0.302894599210328	-0.224359568486215	0.00706351514925749	-0.242491972488749	0.0035226854510731	-0.0337216483129769	0.689284071640398	-0.0272308301661276	0.746819986334663	0.134246484227056	0.109929642340822	0.135971799658527	0.105394557629221	0.0986681709759631	0.24103351343934	0.0753653284959115	0.371000112619472	-0.0260645835166319	0.757318456440102	-0.225867959655781	0.0066792508248242	0.101012083406093	0.229983918526437	0.129067972804058	0.124460972249295	-0.0233571972575929	0.781858561229232	0.16865884677177	0.0440500719077586	0.0536863247430783	0.524242085357539	0.141312591393521	0.0922821118217885	-0.223497980982928	0.00729170862755206	0.0679763761741725
10399	GNB2L1	1	0.135857084925796	0.105691459822585	-0.0555667106783321	0.509793760129559	-0.054413454575271	0.518630520115333	-0.106229775991778	0.206678845913016	0.00745382618321571	0.929595544320736	0.127876072277437	0.128006552644333	0.0192532743587623	0.819462667138104	0.0777824385160874	0.355809695035848	-0.0896539793632277	0.286947336494976	-0.100535591296323	0.232200809509574	-0.0541953264260295	0.520310676466039	-0.0345961995268967	0.681657600567867	-0.110722595092623	0.188012753941502	0.127158786642628	0.130177428845909	0.063363023840825	0.452160920040067	0.0176797875522543	0.833995225077176	-0.125932602523625	0.133953808520126	-0.0289206154527329	0.731691226558021	0.047243167263296	0.575274284337926	-0.018854389448723	0.823141133365633	0.0929952194113936	0.269291010695738	0.0869916074786035	0.301557928706522	0.0457896662218778	0.587099529424405	-0.0544364043328857
104	ADARB1	0	-0.18621222588331	0.0259643698181299	0.111796015226321	0.18374116347527	-0.0316362576991518	0.707594862303717	0.122366963869109	0.145411805134494	-0.15231553663397	0.0693620248992646	-0.171442456217577	0.0406242943861388	0.0964719489516534	0.251717643055416	-0.0679820649312736	0.419812712755496	0.147095379149277	0.0795821021013899	0.171914966051917	0.0400655618392377	-0.1010419996892	0.229845230846816	0.0257095539709999	0.76052332238598	0.107089671974042	0.203007017169896	-0.10060858317555	0.231860243270591	-0.144544163499247	0.0850000493669732	0.0439512592571588	0.602213678327632	0.152019930818913	0.0699107763842984	-0.0127270305589249	0.880083381861057	-0.153900894844198	0.0664784458469936	0.016010198740268	0.84947684835221	0.123685120322061	0.14109244013103	-0.135482616280187	0.106665221883157	0.0891873331305684	0.289473425836065	-0.109697853672251
1040	CDS1	0	0.025992426768737	0.75796948616805	-0.0742643766194387	0.378049118487964	0.110221637897251	0.190030900709462	-0.0330020908411775	0.695582477470313	0.12890204524567	0.124949970897983	0.0200282479612257	0.812327251570268	-0.130712542683765	0.119693844338713	-0.0766360897699976	0.36296495646561	-0.00894812841034144	0.915529162918763	-0.0774028761521797	0.358169033424619	0.156739787834495	0.0615592641709032	0.0199048566148023	0.813462337731108	0.0685693362540126	0.415798626229663	0.0297410970945133	0.724382041024407	0.0310675703777883	0.712617932377523	-0.021730813192931	0.796706029569832	0.0252665552585484	0.764527993225784	0.155185218896804	0.0642147012748373	0.0102853805682571	0.902963167148562	0.127803415105714	0.128225174884261	0.0456487455393204	0.588251913922631	0.19142581214669	0.0220067617421403	-0.125791393857737	0.134394028473398	-0.0450830868380508
10400	PEMT	0	0.1104881841154	0.188955141211953	-0.145438747920667	0.0830676022681858	-0.0271505344706639	0.747541339522812	-0.0280574253193825	0.739406952938248	0.0624630844126703	0.458621732717959	0.153581878900808	0.0670507105667094	-0.0827115323958381	0.326055893730572	0.0632161355681234	0.453211966451207	-0.164493040597831	0.0496251780457054	-0.057210938993324	0.497331103873552	-0.0115593418034744	0.891014189337685	0.21738564046399	0.00910718029977094	-0.0844048789934092	0.316214742921363	0.0340080597673005	0.686782950723589	0.0915804236242847	0.276675141687245	-0.0134293306981835	0.873519841567917	0.0383230186391238	0.64952546106542	0.0354238164463934	0.674469917188106	-0.0134244320624769	0.87356559384797	0.0590761094210402	0.483390543675148	-0.0021878161633555	0.979310868067513	0.189576700930088	0.0233465288873088	0.0747043864687788	0.375222155712619	-0.0234779734105092
10401	PIAS3	0	0.0254287128602577	0.76306137302053	0.0154775730613605	0.854428139998511	-0.00981407297122808	0.907389406490409	0.0186252407865817	0.825256058931695	-0.0492184649963672	0.559384772811029	-0.0200858141807363	0.811797828921505	0.00929615977181264	0.91225661585496	-0.00053775443239099	0.99491418348404	0.0244000874839564	0.772378733030798	-0.0047675986024681	0.954933831209999	0.0616907807113675	0.464206807042074	0.0268499805115566	0.750243366344769	0.0458155947477436	0.586887610573404	-0.101503519833531	0.22771314226786	-0.0540859503572578	0.521154201406941	0.0101836614257882	0.903918204853122	-0.000114910125428222	0.998913229691935	0.128230791208004	0.12694333378005	-0.0835485636623839	0.321166994111235	0.011294257416238	0.8934985932778	-0.0361133269544109	0.668503984765935	0.0943668384684441	0.262261085170596	-0.0144567389122825	0.863933529495347	0.00199383352789267
10402	ST3GAL6	0	-0.00873750658672475	0.917510336626081	-0.0671638625968781	0.425442645159367	0.10394954492582	0.216645969402457	0.0729900966785826	0.386309015467765	0.117492570283136	0.162256963642023	-0.040660433220455	0.629692216983753	-0.12116383809534	0.149441007674025	-0.0456075666781483	0.588588850840865	0.0269888852753263	0.748994211892927	-0.0544718628410637	0.518181095175278	0.162654583090451	0.0522654933101669	0.127745092987638	0.128400871257488	0.113495648463224	0.177123736289182	-0.0663992946540125	0.430742725477947	0.0512255455185875	0.543458603014798	0.00316994387342804	0.970027009194717	0.0883417414468631	0.294088500708108	0.259732735754335	0.00173244510479132	-0.0510129017413675	0.545135298852527	0.0960289959223412	0.253911507820115	-0.00281313858794329	0.973399419713247	-0.000931260802534771	0.991192712027866	-0.0394284823095468	0.640113716524562	0.054863250726822
10403	NDC80	0	-0.138066402695924	0.100087654583088	-0.0116168627177547	0.890475235040939	-0.0122087134702867	0.884932716398661	-0.067800288307022	0.421059734424746	0.0946224130166928	0.260965185135865	-0.0147803383108957	0.860918190791845	-0.112000030653208	0.182937407101631	-0.123428180157827	0.141926639969647	-0.035042200706536	0.677780569721903	-0.0120837594573382	0.886102421653647	0.0643559840778208	0.445091733744619	0.141621983349764	0.0915641503698143	0.149121428807522	0.0754803062912355	-0.073879286220224	0.380533856021479	-0.0282282285241811	0.737878119382831	-0.149466102941105	0.0747998029649186	0.106779403539986	0.204326430843251	0.157846797653334	0.0597236938803871	-0.0818495044981727	0.33114054704862	0.102680278783138	0.222340068422636	0.145118277798011	0.0837557809679166	0.0363511553773554	0.666450965159161	-0.108234773781567	0.19819063373756	0.0995691822207067
10404	CPQ	0	0.00602782199428094	0.943039398332206	0.00549312796218886	0.948084647538774	0.00594114371413823	0.943857126304812	0.059614909584131	0.479402898830558	-0.0203219371585898	0.809627155871424	0.0154174484113284	0.854987419296962	0.0394963314850468	0.639537900998493	0.00183873995988159	0.982611348738485	-0.00514938535244405	0.951329223843106	-0.0472620266242821	0.575121584935528	-0.0185549872395246	0.825904715567748	-0.0606268895902831	0.471961514026782	-0.0513893941438	0.542168391454839	-0.0127088990703592	0.88025294466492	-0.00920422368267971	0.913120952274065	0.00568422775429427	0.946281227142573	-0.0784092975218057	0.351934462656808	-0.113957577349948	0.175355975821366	-0.0149783356033044	0.859074213553409	-0.13340137321815	0.112206029932795	0.0301385675850781	0.720850081306486	-0.00934445239656221	0.911802634194781	-0.0250145471193268	0.766808916148816	-0.0543180316382408
10406	WFDC2	0	-0.0420074099752468	0.618380621799411	0.0285046983555338	0.735405654776126	-0.0224796218412575	0.789860663771882	-0.118947423983839	0.157083453994746	0.0467068392254884	0.579624708732385	0.0366547407773449	0.663833896885236	-0.116561137717878	0.165635317368891	-0.224459131160613	0.00703755896343889	0.00880792160002779	0.916847934332588	-0.0183555701420025	0.827746588795918	0.129655091202366	0.122742549404998	0.0233708229231639	0.78173449420501	0.160319522637447	0.0557854995643487	-0.0510638715715244	0.544733170426566	-0.109977828876887	0.19101879680699	-0.209584154481597	0.0119970300704357	0.0329766887563099	0.695805209364544	0.202870799065133	0.0150982160081649	0.00906695408171601	0.914411680288854	0.203493761764235	0.0147836366867263	0.083810792550889	0.319645173946002	0.0891544249555673	0.289652124757988	-0.220044050626318	0.00827355148757744	0.0903598876839459
10407	SPAG11B	0	0.168406148704311	0.0443726717828593	-0.109909567544103	0.191296055519283	0.0986771922418392	0.240990288750943	0.177638214310729	0.0337948309739663	0.0212724166713557	0.800904226305457	0.0414836018977197	0.622769009962035	-0.0239388044512703	0.776567723734242	0.175450250671697	0.0360864120297311	-0.0424176009247078	0.614953468036893	-0.0831586010039928	0.323438748726337	0.0569272210316827	0.499470060419852	0.0490781418422489	0.560506560984309	-0.130979302962976	0.118934103462725	-0.0387842376315798	0.645591873608844	0.112693975813468	0.180222782339376	0.210969940584356	0.0114314526899145	-0.0701083915392807	0.40538592539596	-0.0129109951901354	0.878363282713135	0.0570121397024289	0.498829350160202	-0.0697027513604773	0.408115271545909	0.0284124214597918	0.736230585302284	0.0346437234390807	0.681244083025874	0.190691815351093	0.0225304410473614	-0.187066605683514
10409	BASP1	0	-0.0119002701726741	0.887820524963105	-0.010033098089711	0.905332091155356	0.0235727163187412	0.779896821187451	0.0229675906643549	0.785408393826324	0.0351729609125056	0.676645480980456	-0.0284879543803722	0.735555319004624	-0.0871356747458205	0.300754993761667	-0.119677835228904	0.15453319748592	-0.00437741549661726	0.958618653952125	0.0912938271842983	0.278187425163872	0.00809209649301808	0.923584367300224	0.0763992101536186	0.364454541061757	0.00678017316713001	0.935944259463968	-0.0995774893409291	0.236703720734286	-0.0135991770783662	0.8719337700704	-0.0767265209456965	0.362397288403491	0.0949850142594001	0.259134130780604	0.0597957427705715	0.47806854909833	-0.134168555072928	0.110138028871576	0.0745552449995992	0.376178904640969	0.0271555789695638	0.747496014764187	0.0645078867067964	0.444015818269105	-0.0529904923921855	0.529640789805258	0.0657781004574962
1041	CDSN	7	-0.08139166755758	0.333861604846601	0.0708111648762889	0.400682946470673	-0.0253069499443484	0.764162568652552	-0.105927953022157	0.207978896710722	0.0515749866720863	0.540708787308527	0.0488551122655544	0.562291746076283	-0.122071808513998	0.14639256177603	-0.286645811164737	0.000518856213148852	-0.000982133801145058	0.990711607656366	-0.00996519029450778	0.905969886340689	0.115983028056132	0.167758321921006	-0.0123984618099257	0.883156941030894	0.209339420970444	0.012099422461907	-0.0216763156727036	0.797204839649652	-0.136057998130279	0.105171891737094	-0.28560163459389	0.00054494976088754	0.0169249787106669	0.840986844032044	0.0959464589320739	0.254321749178997	0.0310462057555642	0.712806882813551	0.267943111222578	0.00121480091075286	0.105006299944595	0.211985043066261	0.00050139187982528	0.995258078442546	-0.277926192335894	0.000777144366548943	0.192062808800014
10410	IFITM3	7	-0.219498268410519	0.00843896793869063	0.0648940500369785	0.441287275494532	0.113792936571413	0.175984541660794	0.00896074898888256	0.915410466232348	0.0929583890496501	0.269481523703381	-0.0934432711335973	0.266980688981406	-0.172719396132838	0.0391291786090551	-0.330571598388836	5.52271936831171e-05	0.101160860554006	0.229294790038538	0.0875003599317277	0.298728785755303	0.182603686689946	0.0290472328851237	0.0522476966481676	0.535434558928194	0.313853626274465	0.000135021759508026	-0.0294783515220266	0.726720018485228	-0.159371420622661	0.0572694257354914	-0.219252360946105	0.00851444934450079	0.207377259668414	0.0129484306019133	0.194362315877831	0.0200151255815055	-0.197028044964361	0.0183438875020645	0.284528901368928	0.000573011933363745	-0.182634093245701	0.0290200077071803	-0.150750028247389	0.0723084095384401	-0.280337319967955	0.00069590544107275	0.280290759699161
10411	RAPGEF3	0	0.151478493630581	0.0709250192271974	-0.100909942218517	0.230457874352592	0.0521292377817923	0.536361444693045	0.0425294072758885	0.614020759513146	0.0734772306951786	0.383138621728516	0.0958539808106703	0.254781943603738	-0.0475024298727697	0.573176764608621	0.0568782591098346	0.49983967388166	-0.0523255824021282	0.534825574405289	-0.160910239738659	0.0548770625470122	0.0865545355195506	0.304002508544632	-0.0130488226418504	0.877074945359054	-0.0428922091750752	0.610998459709799	0.00863005385370556	0.918521266135826	0.0747186533635019	0.375130710983238	0.0705238800941193	0.402601532814559	-0.127302248461148	0.129740993257262	0.0507304255719076	0.54736654483797	-0.0667514130123774	0.428297103768684	-0.052587946685514	0.532776708627897	-0.052994914659002	0.529606391005646	0.108403532840114	0.197487870617297	-0.027060258921412	0.748352610052534	0.00163375924629224
10412	NSA2	0	0.0157088061912786	0.852277886823578	0.0583265898291917	0.488967208985469	-0.0581846431018818	0.490027186386586	-0.0455795006951155	0.588818545054712	-0.0576407252453635	0.49410015139363	0.0335501651057524	0.690783179929404	0.0437439813346357	0.603928605017222	-0.0592094384749395	0.482402123686259	0.00521241352650849	0.95073424143189	-0.000586192279615428	0.994456089178282	-0.0172300819024007	0.838159217337813	-0.0633191870369139	0.452474447759073	0.0338882521352922	0.687828773829151	-0.0150493249164447	0.858413264500788	-0.0519863708541518	0.537480373842396	-0.105866043796676	0.208246283600934	-0.0760760866803467	0.366492542747542	-0.0147412241826996	0.861282555360942	-0.0020445086297018	0.980665787284787	0.0523791934042072	0.534406593790774	-0.00144979394295618	0.986289138860752	-0.0367210165695471	0.663263101844131	-0.107939632373739	0.199424037099435	0.095661501463818
10413	YAP1	0	-0.111884912401304	0.183390619140523	0.0365593423430775	0.664655847220707	0.0147076775450592	0.861595079683946	-0.0247742791303279	0.768985442483656	0.00635690421467074	0.939935365341508	-0.0688947065590899	0.413584358570341	-0.00736119395981337	0.930468285396971	-0.113160035251691	0.17841631117445	0.0422808003386326	0.61609552098164	0.0436410876053936	0.604780707919566	0.0243338825795855	0.772979551115486	-0.0130689899715407	0.876886458872884	0.0859223236453631	0.307561499909432	-0.1351020756859	0.107661965759665	-0.0459795579118529	0.585548320467513	-0.0287088412068273	0.733581746425065	0.0680512363859875	0.419338748273145	0.0307573785379586	0.715363001076985	-0.0819709316225222	0.33042125797726	0.015932899786597	0.850195060431497	0.0506514101474308	0.547991477386123	-0.00774436310090124	0.926858778226722	-0.0550554100675248	0.513701928864298	0.085126264974495
10417	SPON2	0	-0.21477276412119	0.00999795446586868	0.114701192446131	0.172537636011085	-0.000315990368573079	0.997011505647562	-0.0382850184388821	0.649849985830914	-0.0137306359076842	0.870706521198243	-0.0519755845331418	0.537564899034269	-0.0888069281272099	0.291543596905661	-0.316450954045967	0.000117914092213445	0.112574249568136	0.180689010454619	0.0879418661959448	0.296287848146586	0.0253289024946878	0.763963999925143	0.0704706604435042	0.402957549095766	0.247031101404582	0.00293585697805285	-0.0420707238243204	0.617851094463764	-0.212173282074039	0.0109594685238811	-0.240114260186739	0.00387046883644608	0.136228204196604	0.104733304242611	0.0716557875866938	0.395073826572803	-0.194911992119767	0.019660141582825	0.188497944681626	0.0241600370452295	0.0927236592793945	0.270697863787817	-0.0140756229253485	0.867487327405162	-0.263654426486556	0.00146429871921736	0.102217910476343
10418	SPON1	0	-0.118040612682807	0.160293373321502	0.0655963613319415	0.436349340588665	0.0745916172199938	0.375945438050245	-0.0866021406397454	0.303735619004407	0.0616006658446793	0.464860922583982	-0.0247523003491339	0.769184632884048	-0.137893634724378	0.100517245236033	-0.248472872544492	0.00276885256038731	0.0496265530242418	0.556128525951533	0.0400785028915669	0.634606045427443	0.123439792357896	0.141888858308256	0.0212582562105704	0.801034005326659	0.172881992386792	0.0389421623086237	-0.0470660378336678	0.576709380146619	-0.116999679413378	0.164038238634181	-0.173230575318719	0.0385437566927243	0.0941636222278498	0.263294634019471	0.0568766034211967	0.499852175182189	-0.0405370971137108	0.63073232529337	0.136816494144189	0.103228452823855	0.00278532565844791	0.973662319250693	-0.0778474849949771	0.355406345244048	-0.213257226489984	0.0105490701095192	0.0993236239271958
10419	PRMT5	0	-0.0219476404243797	0.794722248147513	-0.0298110741014526	0.723759795247482	0.0114918672188913	0.891646470120133	-0.0854469066992712	0.310255726953808	0.0775179751678745	0.35745255791712	0.0321339022102289	0.703209591692374	-0.0986744485770841	0.241003434234076	-0.139041796443987	0.097689426825147	-0.00780916010805213	0.926248526462395	-0.0351894507620581	0.676502389243474	0.10175339701548	0.226564618526811	0.143866065745876	0.0864886814284694	0.113155416805893	0.178434146881501	-0.0484178750829496	0.565799366031311	-0.0520246298748865	0.537180616731334	-0.106282325785079	0.206453094547019	0.0582111552899429	0.489829115618956	0.164592406225597	0.0494856848396718	-0.0478561847563044	0.570320574269898	0.121478796245692	0.148378176097124	0.033611073838853	0.690250577277993	0.0550856085628901	0.513470676291816	-0.110889851291495	0.187342445293127	0.0163025430807328
10420	TESK2	0	0.0288968873137825	0.731902969003661	-0.0431812795176515	0.608595057301668	-0.0610556204622226	0.468828026678921	-0.118884045853436	0.157306220291023	0.0883954758203296	0.293793784755769	0.108149917952083	0.198544681651426	-0.0864422148447435	0.304632824752779	-0.0510893010804211	0.54453259786661	-0.0929377729401083	0.269588204919395	-0.0278336006725495	0.741411915906057	0.0624854056385189	0.458460868251331	0.0791702517647094	0.347265932875748	-0.0104388324476193	0.901522675711436	0.0567674738539233	0.500676521417293	0.025450958126789	0.762860243140999	-0.107359371298904	0.201865120000352	-0.0226728399717176	0.788096904261269	-0.0230428867732835	0.78472199969401	0.0630417407821066	0.454461602895964	0.0544042341202036	0.518701485513838	0.0316345502491028	0.707609925075753	0.138779405470487	0.098330062780445	-0.0397931215070972	0.637021661845039	0.0966090487107392
10421	CD2BP2	0	0.0311530171860028	0.711862408486993	-0.0688445854372209	0.413925001016674	-0.0762711905726537	0.365261145490935	-0.0326179630711891	0.698953371097225	0.0282555620743805	0.737633555927895	0.0499715675685963	0.553382716124692	-0.0361427105396827	0.668250201974263	0.0284350888095498	0.736027917402371	-0.115061350759707	0.171184726486042	-0.0128149010887527	0.879261707807627	-0.0743435967117789	0.377539191731381	0.205864283714448	0.0136382416870551	-0.0477072527756586	0.571522221775283	0.087261012483411	0.300057592129327	0.0761628177289411	0.365944824268022	-0.0779005626228078	0.355077425221051	0.0216226780510168	0.797695859190586	0.0104986961534452	0.90096080674083	0.0693244938538766	0.410670105381556	0.079406203887292	0.345826297764901	-0.132398001613034	0.114956270981436	0.0576256216286074	0.494213505380722	0.0635419428063725	0.450882523949875	-0.0269355365191846
10422	UBAC1	0	-0.0403233177326577	0.632536867365373	0.0255657282755235	0.761822804365548	0.0434146841665631	0.606657518149587	-0.0100480607454019	0.905191568860324	-0.00650085721855525	0.938577824966972	-0.0242854654755369	0.773419027862486	-0.071474585331272	0.396273212743684	-0.15662068856772	0.0617594703611091	0.063315259911811	0.452502541104994	0.0354226850570738	0.67447972322392	0.0854994267515596	0.309957336375564	0.0429236781961064	0.610736616640106	0.11695520333999	0.164199686384152	-0.0802891218134016	0.340472716294298	-0.0994975979123125	0.237081936014942	-0.075729221241757	0.368688097836614	0.0915644201301323	0.276759440902001	0.136775973127279	0.103331557568411	-0.0428362228330291	0.611464424772683	0.0961390772425002	0.253365069801971	0.0809243896795764	0.33665344116132	0.0709763458218624	0.399582276286843	-0.105780444387208	0.208616394758716	-0.0218941251929601
10423	CDIPT	0	-0.015307809554612	0.856007464964701	-0.0704153879719246	0.403327495357572	0.0201652098367857	0.811067785904616	-0.100942648151035	0.230306037488699	0.122359334867809	0.145437092327131	0.0503286284146863	0.550547973706098	-0.140899646922445	0.0932473339433451	-0.0725883465766946	0.388935592561997	-0.0416180014484608	0.621641756643954	-0.0146268785860777	0.862347899962523	0.146252103412146	0.081341336901815	0.0809450042215262	0.336529963512821	0.0582389717855133	0.489621346285494	-0.0565747024677518	0.502134424080142	0.0249709962511827	0.767203297854244	-0.0970745452213666	0.248754146950153	0.0961137606116383	0.25349066846106	0.11980902184391	0.154078470057912	0.0662697505610629	0.431644480886991	0.146688589442619	0.0804268846680764	-0.0681072146179466	0.418955412081321	0.119064504800957	0.156672551703662	-0.0439329298039461	0.602365240660028	0.0370706617149786
10424	PGRMC2	0	-0.0344969735346364	0.682521295864938	-0.0290714304381618	0.730345874223179	0.0716982924778772	0.39479279942727	-0.0361098784932197	0.668533771203863	0.107612745907009	0.200796568377789	0.00281404166005952	0.973390883542579	-0.165433492004317	0.0483179228441705	-0.138216794415527	0.0997148831179259	-0.0271466067096038	0.747576631004053	0.00064322491735389	0.993916713147418	0.177559205352061	0.0338753860164341	0.183506976965252	0.028247665564168	0.105246626903779	0.210935137065543	-0.0991203468938655	0.238873593479258	-0.0321260338683754	0.703278852456713	-0.126196147614301	0.133135155683163	0.104753046824139	0.213095455997009	0.207024695953837	0.0131063863579583	-0.0686727887758436	0.415093843001228	0.140759014099164	0.0935778745233242	0.0241069670434492	0.775039858500762	0.113100554328322	0.178646117499318	-0.115505098147683	0.169528646311347	0.128997913953549
10426	TUBGCP3	0	-0.112566007397113	0.180721139010489	0.0924050165773272	0.272354978790454	0.05414323020209	0.520712363648425	0.0465132437330361	0.581198800262171	-0.0140477742057155	0.867747113571698	-0.128030209279295	0.127543710653388	0.0244383998189698	0.772031105259811	-0.0445146293282918	0.597563609575314	0.154785112256904	0.0649130747324729	-0.0229444298397583	0.785619559531603	0.119249760735802	0.156024032738846	-0.16612345335342	0.0473771627828621	0.162147028638779	0.0530145569076478	-0.0902838487386398	0.283561088010176	-0.0860062786927704	0.307087316294899	0.050029405640088	0.552923053939522	-0.0197441354986862	0.814941404302181	0.122367645309003	0.145409546586503	-0.124886131890307	0.137242526268403	0.00620214484310943	0.941395007052395	0.0193355675712077	0.818704255539718	-0.0269267543711309	0.749552867598497	-0.0607689737269833	0.470921793278325	0.0253206614253514
10427	SEC24B	7	-0.214213740395788	0.0101982142701758	0.021373485889214	0.799978096428755	0.116751874978106	0.164939274987459	-0.00433799155049091	0.958991016943523	0.14995331490213	0.0738463473732544	-0.0644835822737193	0.444187866049609	-0.232069670449824	0.0052875287912334	-0.348362085689802	2.01180154924596e-05	0.0588634317882339	0.484969453863584	0.108582682579094	0.196743813741597	0.198367418716962	0.0175507882776848	0.077073921093619	0.360221656593473	0.279647656027635	0.000718306580696204	-0.0667047809977701	0.428620524308097	-0.137207320396413	0.102238154156022	-0.258972157781949	0.001789353920087	0.284410765798963	0.000576182338622827	0.239430613026211	0.00397602149453557	-0.150502427520888	0.0727835624424772	0.274346260705443	0.000913919964844713	0.0754620586751805	0.37038466453865	-0.0495905055113242	0.55641579024753	-0.250520475222237	0.00254641237834988	0.191083570874535
10428	CFDP1	0	-0.0184657870145583	0.826728477772615	-0.0437801236020677	0.603629423547015	0.0218070359324244	0.796008508671874	-0.0228373643948684	0.7865959169318	0.051716718800889	0.539595436231255	0.0529872448982364	0.529666051297293	-0.102818237383948	0.221716082016957	-0.117596038193893	0.161884878203081	-0.0457717061245857	0.587246341317288	0.0532229508135055	0.527834125855908	0.101140104057991	0.229390845756643	0.0905719263464575	0.282021309936664	0.0681232827689839	0.418845415856523	-0.0068457706241097	0.935325865068027	-0.0549983045206521	0.51413937548006	-0.114060200430535	0.174965020505966	0.127979748783076	0.12769509122395	0.0464029208541555	0.582096700671214	-0.0886948022953821	0.292155661709209	0.083840221042736	0.319474680255941	-0.0416073939036246	0.621730693746752	0.0934299770638029	0.267049043417543	-0.0274587219461876	0.74477386957901	0.0142019213982915
1043	CD52	0	0.0653589373365799	0.438015128452432	-0.0424443520816252	0.614730248992192	-0.056272865569316	0.504421629207315	0.117784479194194	0.161208854984588	-0.0538774418430205	0.522764178118375	0.00391555918706613	0.96298147083176	0.163816141846981	0.0505841402042567	0.291655351719895	0.000408951382039078	-0.0334119217417051	0.691992579479103	0.00223022329147663	0.978909935654575	-0.199624233076273	0.016833794696549	-0.0132164894950688	0.875508119781243	-0.192535886159201	0.0212346770144357	-0.00613904149729722	0.941990234132069	0.159445475186473	0.057152361446907	0.220068019396815	0.00826635324732721	-0.0977624956919206	0.245400502572551	-0.162336585440198	0.0527337718227306	0.112949256647816	0.179231642312969	-0.30465635850825	0.000216000902553861	0.0485688417392091	0.564587101520204	-0.0428997561050012	0.610935659773253	0.294130529902396	0.000362988886128518	-0.170083941507127
10430	TMEM147	7	-0.25557928358064	0.00206449714437424	0.126014370085473	0.133699401977049	0.0208700190312122	0.804594259899785	-0.147105999363147	0.0795601430031872	0.0782796032957154	0.352734053228793	-0.0738094669720914	0.380985414676348	-0.190375184925156	0.0227596323383613	-0.464806868108441	4.97040783224162e-09	0.125128405755776	0.136475711238607	0.0660355120201719	0.43327775858633	0.156136927223662	0.0625781627867904	0.0269147609055881	0.749660722920721	0.353865730737643	1.45356858219011e-05	-0.00678666038377905	0.93588310205408	-0.238284122704082	0.00415885120781513	-0.381296893523667	2.62244733240391e-06	0.168661286100967	0.0440469673777769	0.199762167171776	0.0167566764039184	-0.139046665870631	0.0976775692261967	0.38009057273416	2.83700008672465e-06	-0.0418468758145505	0.619724132866102	-0.0745146834175532	0.376439366361489	-0.409111821274769	3.91296159773843e-07	0.108111977788752
10431	NA	1	-0.0827183490650855	0.326015886907485	0.0376096455697779	0.655628640882898	-0.0168427577125954	0.841749198324426	0.00286246994847354	0.972933125943014	-0.0156072785287626	0.853221866933697	-0.0395034867890004	0.639477188602607	0.037301309634831	0.658273661400676	-0.0440217390601897	0.601631054333983	0.0427186375558309	0.612443574121695	0.0501704427340046	0.551802953148402	-0.0379218509066525	0.652954774054737	-0.0237149073719465	0.778603299703977	0.0797758101347014	0.343578761990354	0.00651131776734324	0.938479184209312	-0.0493717187688846	0.558160845951465	-0.0410603931949432	0.626324309186342	0.0526373935925798	0.532391006326466	0.00971870931083803	0.908285355677592	-0.025962143976833	0.75824276138371	0.0313245610143834	0.710346456820122	0.120212474245166	0.152686302179302	0.080039275694019	0.341982303771479	0.00528719978622881	0.950028298627244	-0.103612272066712
10432	RBM14	0	-0.00499909734483909	0.95274804186839	-0.00442427175542658	0.95817610367071	0.0333978243635932	0.692115951831676	-0.0157145173584547	0.852224791952293	0.052929056438005	0.530118788324899	0.00871908902226121	0.917683602181954	-0.0772524745410778	0.359106608763712	-0.0692363776633455	0.411266608262143	0.0227646890563338	0.787258851373786	-0.0514547427439216	0.541654231590522	0.0637958294799323	0.449071954338636	-0.0381409539458482	0.651080904696198	0.0263166448927343	0.755045587699856	0.0526690377547575	0.532144244759178	-0.0218517299238338	0.795599585027638	-0.0170514379661188	0.839814600086734	-0.0147933837975221	0.860796673101196	-0.040216800515612	0.633436803732623	-0.0502143725849889	0.551454292571801	-0.0377434788740422	0.654481895003445	-0.0665820916501512	0.429472118316038	-0.00302029132076145	0.97144141659495	-0.095616856133758	0.255964552713641	-0.0145893215567056
10434	LYPLA1	32	-0.0320823256474631	0.703663636660736	0.0254570923454168	0.762804783581003	0.0504989907152582	0.549197946435841	0.0418125639673836	0.620011452071865	0.0106736461629255	0.89931904272549	-0.0155991609295901	0.853297351441233	0.00187555446296641	0.982263256423549	-0.0223062575337139	0.791444098299891	0.0382875424187137	0.64982842880175	-0.0318986887812406	0.705281098513686	0.0499963258714725	0.553185929358058	-0.0917221789781266	0.275929194173077	0.0609058006970862	0.469921725669847	-0.0496426210215414	0.55600050240676	-0.00020087851721233	0.998100178988394	0.0191019336919812	0.820857853604301	-0.0370953102146442	0.660043164365527	-0.0197101285514841	0.815254443532371	-0.0411795482424366	0.625322435327314	0.0170642710671588	0.839695660222472	0.0409323091550315	0.627402020716267	-0.0725779208927061	0.389003896840485	-0.0411188170269453	0.625832987270642	-7.45344746271384e-05
10435	CDC42EP2	0	-0.079906785121397	0.342784536987239	0.0356509257690975	0.672502612985372	-0.00616903453175647	0.94170731855017	-0.0735575903624776	0.382617139660322	-0.00296742469444278	0.971941095076518	-0.0473915452074846	0.574073418723546	-0.0610774117444484	0.46866906434175	-0.124037138896367	0.139955612332821	0.010752770496857	0.898576664526909	0.130372802946092	0.120666871432083	0.0327998666795364	0.697356348447415	0.0829873264815463	0.324439786909277	0.0686074296700223	0.41553902880025	-0.0912767170720805	0.278277885832021	-0.07294574141314	0.386598475815371	-0.128235146101137	0.126930322998595	0.146323656591131	0.0811908612213531	0.0377712214121021	0.654244284842538	-0.0280367651713469	0.73959194801657	0.120112306326072	0.1530310584605	-0.103049873968121	0.220671183747743	0.0250327240816725	0.76664432948894	-0.0431731872652253	0.608662281598304	0.0438906819759581
10436	EMG1	0	-0.0459909399875513	0.58545540110385	0.00867546281829651	0.918094036604078	0.0363622740209766	0.666355045376012	-0.0277071181585292	0.742545682868478	0.0481588888914946	0.567881904693372	0.00348188137725281	0.967079107039591	-0.0507364618470714	0.547318818316264	-0.0953232884766182	0.257433878826741	0.0141670662317759	0.866634400248604	-0.0237643311366986	0.778153830293999	0.0391830479674479	0.642198433056693	-0.0423672922477185	0.615373353069508	0.047654217855077	0.571950417884951	-0.0201777917026024	0.810952110556729	-0.0112073254810875	0.894313556580087	-0.0587792297573527	0.485595329170898	-0.00021322705279714	0.997983392187581	0.0184583150127723	0.826797490129239	-0.0946500337866129	0.26082539580699	-0.0510724332313247	0.54466563718705	0.0146042635328271	0.862558631184042	0.0252334613030628	0.764827411483076	-0.0771175258679045	0.359949151039205	0.0462196031660919
10437	IFI30	0	-0.0649779297258664	0.440695859310625	0.000453075313451802	0.995715028547971	0.0505266150879499	0.54897919083493	0.0617533937992903	0.463752616892409	0.0140379563847221	0.867838702268349	-0.0502492305291235	0.551177709768553	-0.0319071349125428	0.705206676540956	-0.0348584561438451	0.679376822310139	0.0446709168494005	0.596276475424029	-0.082512903245535	0.327223028351682	0.0947190554619611	0.260476299610278	-0.0554103658118575	0.510987158932254	0.128529103810487	0.126054459580121	-0.0208522890034452	0.804756946086563	-0.060978848979958	0.469388291881587	0.0047400177331727	0.955194269858077	-0.00799666992895355	0.924482820715741	0.173773815379756	0.0379297065696771	0.00282342833018066	0.973302157453818	0.0357108326875213	0.67198404612504	0.0956740424664203	0.255679003353414	0.0444196923416602	0.598346089700831	-0.108681504386285	0.196334250481509	-0.0184636717967009
10438	C1D	1	0.00952953942221459	0.910062962391595	0.00550628821820854	0.947960444858047	-0.0275207609121969	0.744217163070635	0.00325296307053652	0.969242411887206	0.0469955057650787	0.577281292730965	0.0311989616180646	0.711456281707658	-0.0375229157786457	0.656372211335085	-0.04856882897968	0.564587203927145	-0.0250963048565067	0.766068707612366	-0.00463988019331494	0.956139880997583	0.0154195258861126	0.854968093429409	0.0117408941554016	0.889313267096317	0.0270016704783429	0.748879268726438	0.0103125657985328	0.902707949373937	-0.0113383673295216	0.893085117295178	-0.09508500067493	0.258630774476064	0.0127792880048485	0.879594708977479	0.054079312320846	0.521205417365595	-0.0564165786137604	0.50333194905463	0.015978710256054	0.849769404178377	0.0855167754147217	0.309858811849534	0.102524019313626	0.22304833088917	-0.0566705315380782	0.501409404795145	0.112377125167298
10439	OLFM1	30	-0.158278129198454	0.0590207573616285	0.0652303977876361	0.438918480965883	0.0804328367134476	0.339606297506001	-0.050715436940932	0.547485063024533	0.118647970717676	0.158138079771775	-0.0661952835500502	0.432163334725915	-0.144752060683369	0.0845477801449839	-0.282746733639026	0.000622590828017469	0.115401898592625	0.169912725799395	-0.0404946818698423	0.631090185629791	0.206465908774588	0.0133601883125911	-0.108770256956763	0.195966945785778	0.22642405611204	0.00654234577733212	0.00103086286361064	0.990250781553291	-0.123476679543484	0.141768892203088	-0.170254382769215	0.0420580973653404	0.0340601031640793	0.686328838816704	0.158496698430581	0.0586671595750537	-0.0465855510145424	0.580610650770374	0.138537716885486	0.0989230858254866	0.0491162124159116	0.560202106099235	-0.014776883928738	0.860950368637895	-0.288834906037625	0.000467849741789406	0.12650779158296
1044	CDX1	0	-0.0572590884250857	0.496968583813704	0.0766522015527687	0.362863776885423	-0.0436111433552772	0.605028788050915	-0.0489269534031295	0.56171641493167	-0.0416343755438964	0.621504481639945	-0.0350141419735174	0.678024233303182	0.0869945227434784	0.301541666979406	0.0368350945848815	0.662281066837046	0.0225792018562108	0.78895153057082	0.0699410695409927	0.406510439883624	-0.00733230245182628	0.930740505766426	-0.103363546450399	0.219261801978414	0.0523604407487724	0.534553130872816	-0.0541983014095633	0.520287742668824	-0.0275412900787887	0.744032973743518	0.0283980645315712	0.736358959437386	0.0264862696736997	0.75351723881032	-0.0427811978685569	0.611922540107577	-0.0612833404915695	0.467168320120589	-0.0288787508358788	0.732064826845963	0.0633564691845111	0.452207792247973	-0.0689527754269431	0.413189905555997	0.0861170758209451	0.306462260397033	0.0572044936565496
10440	TIMM17A	0	-0.0537080984894532	0.524073602266103	0.0161373553090083	0.848295660529192	0.0364427377385621	0.665661051301429	-0.0418876219882344	0.619383008756519	0.0583637092057574	0.488690224309746	-0.0428798056002194	0.611101679182153	-0.0370033114788193	0.660834027990249	-0.0500681929354715	0.552614899654022	0.0553082196331597	0.511767631916844	-0.0708365473458992	0.400513695310419	0.14316763594858	0.0880436493439215	0.0166718399307162	0.843334419463682	0.153977435015729	0.0663417383973863	-0.0645344112562401	0.44382809754857	-0.0200462887531707	0.81216132561049	0.0186207736214277	0.825297301117136	-0.0167774920302922	0.842354447229692	0.115989691170324	0.167733738200325	-0.114776044768681	0.172255809254745	0.0527144039746101	0.531790578413361	-0.00483997382707435	0.954250434352654	-0.023660080237508	0.779101994140195	-0.0561668088796328	0.505226574912771	0.11093948932438
10443	N4BP2L2	1	0.0255829821481507	0.761666878450403	-0.0221359121102936	0.793000789355341	-0.0621482560779421	0.460893967274198	-0.0433465450283015	0.60722287299621	0.0193473971253452	0.818595248526509	0.037369170706337	0.657691159148522	-0.0114307768319904	0.892218985617411	-0.00544102368641928	0.948576404810772	-0.054119245682341	0.520897349057156	0.000135408617305098	0.998719363966387	-0.0200810287424419	0.811841836203747	0.0810758265095826	0.335747031883622	0.0079638908867867	0.924791461677308	0.0328994105935631	0.696482963378997	-0.00558364915328075	0.947230360172767	-0.0564495522310537	0.503082105707289	-0.0105191372413908	0.900768961937861	0.0300500116262534	0.721636490962439	-0.0017580678178612	0.983374139719677	0.0678696786476122	0.42058345010682	0.0361348405187852	0.668318170801732	0.107663601805304	0.200582587788828	-0.00767946662007846	0.927470009492286	0.0160261823138298
10444	ZER1	0	0.0481714838836645	0.567780542972303	-0.12156691279812	0.148081850273213	0.0523342225729378	0.534758038678358	-0.0160739930500214	0.848884205771677	0.170372934083702	0.041913149113939	0.107016367513806	0.203318188465525	-0.190567807176797	0.0226199661963121	-0.0771233351206884	0.359912856114656	-0.0792864129119235	0.346556718003057	-0.137151102499782	0.102380140082445	0.158441838622843	0.0587557468823744	0.0738502871274905	0.38072136925435	0.0224462351942683	0.790165536437949	0.055448319003426	0.510697325085955	0.0792190786404968	0.346967712105993	-0.112962568232267	0.17918006966616	0.0335327368550155	0.690935605211847	0.0990802143481679	0.239064747462013	0.0363666655698842	0.666317161268789	-0.0016883783614007	0.98403309665594	-0.0691956706563435	0.411542346227406	0.171401509023797	0.0406730197101145	-0.140826580154641	0.093418952746013	0.00852296228331233
10445	MCRS1	1	0.0539808530837348	0.521965383269267	-0.0564726162280687	0.502907386765572	-0.0259195488107681	0.758627195381661	-0.0643411718113506	0.445196726605098	0.0581752622332143	0.490097280431806	0.0553483633940077	0.511460830252325	0.0124276314698878	0.882884005658635	0.049503747050769	0.557107465751466	-0.0576814972361526	0.493794222700407	-0.103743376158234	0.217563738751914	-0.0633414415031294	0.452315265131691	0.0395044764487217	0.63946879157747	-0.0483833567748536	0.566076722159102	0.0438371330817144	0.603157639745932	0.0830137632211477	0.324285143538517	-0.0114470394934977	0.892066572797905	-0.0892404442864272	0.289185175079995	-0.0405409151844023	0.630700116169045	0.0661084930367059	0.432768504129987	-0.0214728614228639	0.799067757539831	0.0536134307301031	0.524806331794193	0.0622304229818473	0.460300338129429	0.00702851144978443	0.933603352036793	0.0138695782778757
10446	LRRN2	30	-0.117994531202979	0.160457791974891	0.0173946723557357	0.83663468627271	0.0982110950216939	0.243230629881549	0.0315604669231669	0.70826358183249	0.0269669505920063	0.749191424737835	-0.124829879125176	0.137421039873049	-0.103249211288015	0.219774786168655	-0.218568353090469	0.0087275559468105	0.132241151943505	0.115390897208893	0.0320647051970664	0.703818779085832	0.0774652850720337	0.35778043563829	0.0445447769145036	0.597315226444539	0.122764923197193	0.144097337152463	0.0039039035303747	0.963091587980428	-0.100696711784263	0.231449519663444	-0.035658775491726	0.672434655357271	0.118208464572544	0.15969554322649	0.12416481699348	0.139545009387306	-0.0966043135104252	0.251064611493419	0.0857057462045647	0.308786956272521	-0.0469381211001541	0.577746793869343	0.0124491800644794	0.882682388085078	-0.15462950857335	0.0651863448172323	-0.014369741369273
10447	FAM3C	0	0.0731770817438013	0.38509019946583	-0.0459469368554397	0.58581466511147	0.0420537103309518	0.617993368057298	-0.00332055345813074	0.968603650791924	0.0261431823870664	0.756609496850912	0.0635731135371018	0.450660012818042	-0.0294669262268689	0.726821741020075	0.0180093675738539	0.830946435893484	-0.0614212291723151	0.46616490612402	-0.110501416211924	0.188901853486087	0.0489160864348079	0.561803423669757	0.0346573114026787	0.681125868139739	0.0548412295878911	0.515343607250393	-0.00208844676422479	0.980250362585395	0.00937394883771287	0.911525362720992	-0.0246613810316471	0.770008781034335	-0.0801097952197351	0.341555791492131	0.0831626693051044	0.323414995204001	0.0735817621873992	0.382460364449943	0.153175502427528	0.067785489818994	0.0296544884842648	0.725152426930552	0.0644645947104368	0.444322302621089	-0.0323565799944861	0.701250491585154	0.0209851643147938
10449	ACAA2	0	0.173256199743583	0.0385146055022035	-0.115685194120832	0.168859923485726	0.0312241571060967	0.711233600036523	-0.0205156202593067	0.807847711863836	0.0735866809257518	0.382428466944681	0.131817032365696	0.116572523613091	-0.0653613232455653	0.437998370725496	0.0793478744376568	0.346181837725939	-0.138940993752175	0.0979351483749871	-0.0879279124962567	0.296364790757123	0.101609057881579	0.227227552420933	-0.0100219304060218	0.905436974751908	-0.138815953539235	0.0982406310371343	0.0876018619058343	0.298166443658957	0.095609435116908	0.256001624248386	-0.016756322629628	0.842550783941827	-0.0670808578423636	0.426016215077516	-0.0385823303652117	0.647312676813797	0.0965616495532147	0.251274969808391	-0.10157176040295	0.227399077886933	-0.0156943660487753	0.852412135104677	0.158882864652322	0.0580466806380485	0.0231922628041153	0.78336078874557	-0.00472651874377707
1045	CDX2	30	-0.146019755942339	0.081831506133069	0.00342873266311529	0.967581347835191	0.0717197416518772	0.39465103057325	-0.0464231420629373	0.581932075486444	0.0938112250675357	0.265093495330937	-0.0483938937286148	0.565992050425259	-0.153434520820811	0.0673163991383783	-0.257314012692098	0.00191935740178258	0.0670171899735659	0.426456467798439	0.0668312991627032	0.427743372781767	0.110276499106082	0.189809121230071	0.0477343761109378	0.571303290293038	0.141305651701443	0.0922982669116391	0.0213427205024629	0.800259980207757	-0.0858905593801572	0.3077410315228	-0.113037339396041	0.178890588996545	0.165201804639584	0.0486372886368894	0.165874218344171	0.0477152205183719	-0.0768127228053582	0.361856681679647	0.130898041172605	0.119165142224424	0.0505427263156005	0.548851626718553	0.0521084270418339	0.53652436154782	-0.169594253684087	0.0428729073596056	0.0731947635235853
10450	PPIE	0	-0.0329346736427	0.696173665468912	0.0433900503361692	0.606861879776115	-0.0576400777988135	0.494105010255263	-0.127881578989169	0.127989994887118	0.0279309328774519	0.740539824998789	0.0382128070443941	0.65046685803262	-0.00205011035671965	0.980612823986124	-0.0514163390505335	0.541956360959947	-0.0182222106096104	0.828978859317048	-0.014972301919082	0.859130394941763	-0.072236371232044	0.391245565257441	-0.0715413808088679	0.395830837495887	0.0259156232731238	0.758662627494966	0.0685303159057019	0.41606463867929	-0.00517441264552032	0.951092964375425	-0.0702733552654905	0.40427906244887	-0.0511513218595843	0.544043567838436	-0.0395975349905192	0.638679416515883	-0.00732592429955053	0.930800602809814	0.122407123163599	0.145278747497152	0.0666979367929507	0.428668004731611	-0.0156917556888135	0.852436403761205	-0.12010662968237	0.153050613764498	-0.0226458441395323
10451	VAV3	0	0.126972431291479	0.130746035974505	-0.141600158529568	0.09161465005853	0.0381950266721887	0.650618784804808	-0.0322762760350067	0.701956773235597	0.150639030752426	0.0725211052588069	0.127092205196442	0.130380363652026	-0.113335882667539	0.177738192192619	0.0750707733836994	0.372878090754333	-0.137076893912189	0.102567801563923	-0.0603696462162153	0.473847108704049	0.107152611331196	0.202740118785661	0.110709772237473	0.188064215957655	-0.0888993441288615	0.291039764263912	0.042910823686891	0.610843568710871	0.156013824706328	0.062787906239481	0.00420165319712733	0.960278813635204	0.00197234340403752	0.981348103678427	0.00660655778605364	0.937581134167503	-0.0455599612748843	0.588978481376277	-0.0258854630780835	0.758934871751995	-0.165316176815358	0.0484794156402122	0.105728833750206	0.208839774458603	0.0703778647249908	0.403578758271783	0.0129134744724015
10452	TOMM40	0	-0.0415998265351653	0.621794144363432	-0.0570553591975492	0.498503425661586	0.0549263956624682	0.514690492673775	0.042940771109216	0.610594412935557	0.079476283668252	0.345399439645017	0.0045151230924061	0.957318062980599	-0.132534857445023	0.11457808885419	-0.119631252927664	0.154694906462512	-0.0024143815908774	0.977168898550648	0.0290164381847897	0.730836340436849	0.0856764243089264	0.308953112970893	0.0544526656294355	0.51832878697306	0.0559514667430578	0.506863028960248	-0.0143776436327368	0.864670848961335	0.0134635637865572	0.873200123041082	-0.0549710125103451	0.514348508613214	0.130581060034212	0.120069691726607	0.0829476128604357	0.324672183493669	-0.0763173301004046	0.364970310226723	0.12469208600427	0.137859063565532	-0.0399537655335431	0.635661415701685	0.0653902316155483	0.437795358201532	-0.0756388408783406	0.369261505536206	0.0936205628688186
10454	TAB1	0	-0.0971880543243955	0.248198635662914	-0.075274160021062	0.371580748671947	0.129377754230075	0.1235519812617	0.0267642799688058	0.751014384930201	0.147838961600321	0.0780563547879081	-0.0633036307030917	0.452585738311347	-0.143068156185548	0.0882669320554025	-0.0568658432802205	0.499933423779379	0.0151587025348207	0.857395091784458	-0.0598192007775407	0.477895602151767	0.181943245888463	0.0296439616691553	0.107916819133857	0.199519604680991	0.171421367074437	0.0406493834036419	-0.135644076511884	0.10624450420325	0.0265659293358159	0.75279982049995	-0.0294771359917202	0.72673084045823	0.103697800010849	0.21776699571109	0.233916003735451	0.0049265596487794	-0.0528755243854361	0.530535467729322	0.140246649305914	0.0947899981634179	0.0874070698476995	0.299246249623355	0.0949446843220556	0.259337351538318	-0.0854827243639267	0.310052209984192	0.105632298864633
10455	ECI2	1	-0.0856833551380055	0.30891383316463	0.0190461057970216	0.821372664287202	-0.0222958796240817	0.791538912715873	-0.0121692315995544	0.885302282896566	0.0186701571238978	0.824841404601744	-0.0431668201979921	0.608715176663754	-0.0451515812198643	0.59232573075538	-0.11976136181814	0.154243555784314	0.0239232486971789	0.776709101080147	0.0145911819279867	0.862680532400121	-0.0165497272326503	0.844467370327031	0.212785871011834	0.010725840972501	0.0776802353219274	0.3564440283391	-0.069316383113761	0.410724989812708	-0.0667729145572574	0.428148025201733	-0.0991849966207664	0.238565886942986	0.0606384063664143	0.471877191806903	0.0914773381288833	0.277218453251834	-0.139575611115038	0.0963962890837746	0.0783350353943562	0.352392164329907	0.0851762524510847	0.311796412063736	-0.00176867421784396	0.983273850617281	-0.0899473687381674	0.285366696612117	0.0205040526364003
10456	HAX1	0	0.208162082690463	0.0126027835843391	-0.101973438101925	0.22555662229791	-0.0166124159053384	0.843885710427591	-0.0428799586974831	0.611100405098107	0.0681811481388627	0.418449431662667	0.212488582960568	0.0108386670816599	-0.0566542401949219	0.501532622401321	0.0101881603983477	0.903875961229769	-0.121945166136971	0.146814907064246	-0.25612536816316	0.00201776811422899	0.0638296671687756	0.448830952548709	0.0127888731182721	0.879505081022838	-0.0463258142505347	0.582724639437904	0.160674636902573	0.0552379116448221	0.0531046838273052	0.528752906900662	-0.0696340573655132	0.408578548389392	-0.228887964481626	0.00596533025574627	0.0932740502323671	0.267851665015387	0.0686906650215398	0.41497212965489	0.00361718929615509	0.965800543024618	0.120287764673302	0.152427553970248	0.185591970393594	0.026473436289747	-0.145048562880427	0.0839060901589943	0.0153823685208469
10457	GPNMB	32	-0.129403352525988	0.123477098179053	0.115705837538679	0.168783396697953	-0.0332729253056802	0.693209351114384	-0.0584092823278483	0.488350272252369	-0.110695542888961	0.188121334694691	-0.120587477744259	0.151400812013783	0.078391883943303	0.352041754772636	-0.0591337071707053	0.482963415836182	0.111128696414844	0.186388260162703	0.112085203315528	0.182602617611989	-0.0828737134043527	0.325104914367606	-0.0411116811544522	0.62589298840337	0.0589121515519626	0.484607516446071	-0.0583199747352606	0.489016579579573	-0.093922559821317	0.26452426834905	-0.00313402871249216	0.970366444910602	0.0482022372752646	0.567533082458191	-0.0619686247953082	0.462193218203417	-0.0217301945071525	0.796711691875184	0.0954784416257109	0.25665660700844	-0.0577104523901892	0.493577021420992	-0.197923929696304	0.0178100386138721	-0.0289594570680699	0.731344659837033	-0.0116787756378769
10458	BAIAP2	0	-0.0203076426817659	0.809758523650079	-0.0432279691038222	0.608207259523838	0.0964457994458457	0.251846792328502	0.024223036285358	0.773985796849477	0.100597371998143	0.231912529675231	-0.0153684910136879	0.855442874107226	-0.0873722522909218	0.299439528092599	-0.0377855214772324	0.654121820730188	0.0150914782505392	0.858020840493965	-0.0599154180842021	0.477186582862977	0.117020494324168	0.163962721352483	-0.0573445456304971	0.496325514406052	0.0620567651360222	0.461555457445509	-0.0326777193231795	0.698428595316567	0.0432050237756015	0.60839782689491	0.0301557825431215	0.720697239984948	-0.0107111073218491	0.898967555274706	0.0752652201209746	0.371637715335912	-0.0123577445292576	0.883537948397296	0.0382365153742963	0.650264301385511	0.0111623350534406	0.894735373031762	0.0523013109738311	0.535015314320434	-0.0703512437386507	0.403757073759654	0.0621467058030887
10459	MAD2L2	0	-0.00850043877285572	0.919740875211662	0.00472156616207531	0.955368505669942	0.00869300523691145	0.917928995291687	0.0258595576739148	0.759168733283972	-0.00710320274136222	0.9328994008158	0.00650247150567441	0.938562602520751	0.0251966754951177	0.765160272666682	-0.0132527602866306	0.875169237102111	0.00119584423210151	0.988690593249949	-0.0740995702722379	0.379111293913885	-0.0420423600364002	0.618088291614583	-0.0319191774699635	0.70510056995962	-0.00123513032217909	0.988319080425986	-0.0248340528447671	0.768443798600258	-0.0244266809149914	0.772137432177181	-0.0144667180207257	0.86384051340911	-0.121855529633935	0.14711439658215	-0.0149781919780619	0.859075550881606	0.0374751419780311	0.656781939874765	-0.142316639130887	0.0899683422043576	0.070021345976181	0.405970699472068	-0.0456606496810728	0.588154527350532	-0.0623667447478183	0.459316391817892	-0.0309000635476393
1046	CDX4	0	-0.12290151226612	0.143648264177911	0.119189951820299	0.156233183091039	-0.0990747226422964	0.239090913123466	-0.124434982275104	0.138679203445839	-0.135764009677737	0.10593283717662	-0.044625884987314	0.596647215315801	0.0784221733846206	0.351855142421251	-0.0838679066233345	0.319314337853817	0.0221636468706146	0.792747281169603	0.0787848966259685	0.349625232015564	-0.0174681049703867	0.835954706744635	-0.01558023454554	0.853473350605217	0.141454829447577	0.0919514868464984	-0.0872160036092908	0.300307906719891	-0.194036827128307	0.0202279262257932	-0.113538978282623	0.176957360890395	0.046494072721305	0.58135478405574	0.0686299507386886	0.415385597715244	-0.144065600528588	0.0860484946349131	0.118725411795389	0.157864837685019	0.0482817003064128	0.566893911194616	-0.02585275371914	0.759230159730161	-0.0746387922863117	0.375642761841305	0.0420031800156332
10460	TACC3	0	0.0242969929107122	0.773314388072613	-0.102362473496174	0.223782231913729	0.0784940219424404	0.351412733494871	0.0167234803475311	0.842855400563263	0.130957075208834	0.118997265570371	0.00362477779293227	0.965728839649491	-0.0574923270564825	0.495214489357375	0.0932260863300359	0.268098885080061	-0.0662134190473016	0.432036941537108	-0.113872030556492	0.175682369380718	0.0354689791669924	0.674078525213696	0.0852571548862726	0.311335357265776	-0.0661303165217066	0.43261628856131	-0.0706005470363389	0.402088992429252	0.150797222461978	0.0722181282338226	0.0911916815230502	0.278727760130826	-0.0677930415887942	0.421109492805271	0.0144833074008144	0.863685886572131	0.030629681164589	0.716494131018473	-0.0616999932349925	0.464139964793535	0.0572780249932141	0.496826047394397	0.0729536272112506	0.386547003904301	0.0626550561522203	0.457239255580079	-0.0161766180168515
10461	MERTK	0	-0.0107355419538464	0.898738302599277	-0.0345202967001161	0.682318246416068	0.136487515644096	0.10406787290677	-0.00275054279813835	0.973991105493887	0.191634531481191	0.0218597748572447	0.0833249619191584	0.322468337480804	-0.211318177880007	0.0112930625612424	-0.235039472191419	0.00471786108157248	-0.0158607006715592	0.850865999196758	-0.0996085157066379	0.236556952146431	0.251907881944522	0.00240501865397561	0.00618057320665933	0.941598479517698	0.156541890829112	0.0618922224113372	0.0842039464584906	0.317372301408932	-0.0338743476638991	0.687950186858418	-0.206337248085974	0.0134192312278693	0.00691203586529287	0.934701214590936	0.104436844231552	0.214487700094024	-0.00108996963571031	0.989691818771518	0.111936165640575	0.183188737398092	0.00148092051009889	0.985994801080553	0.0497633527257165	0.555039014533893	-0.299016919394045	0.000285957154532725	0.175601227276237
10462	CLEC10A	0	0.0253713564709199	0.763580031989462	0.0506789706412236	0.547773461981885	-0.0576253287426512	0.494215703651882	0.0969282460377263	0.249471400210438	-0.119929164179626	0.153662908270592	-0.0460574953092795	0.584912201949969	0.160258207729378	0.0558804988304203	0.156604892203736	0.0617860640942765	0.037482057227282	0.656722625417046	0.0957560110861629	0.255270090292394	-0.164446467046004	0.0496906719644589	-0.0388019619135128	0.64544090355946	-0.0759682965555874	0.367173956673926	-0.0945117844664814	0.261525592444053	0.0260575691446899	0.757381735705225	0.163900892206706	0.0504632396253918	-0.0337693020217996	0.688867696225304	-0.131487930892169	0.11749588524893	-0.0236910979572534	0.778819853351667	-0.0677285236269352	0.421552645088349	-0.0194364370961034	0.817774874185702	-0.0475844777598478	0.572513718608522	0.215363706895312	0.0097900355611244	-0.170650045392856
10463	SLC30A9	0	0.0136635066947307	0.871333175317353	-0.0596606009907661	0.479065556859404	0.0579151843691626	0.492042710435471	0.038906709521161	0.644548990535505	0.0757407853515734	0.368614770257958	0.0318573747837978	0.705645171545249	-0.110860405619824	0.187460327220847	-0.0897702703902448	0.286320118624963	-0.0366597964666736	0.663790348354444	-0.0151077314057465	0.85786954195858	0.0752789769125862	0.371550056787469	0.133679882084791	0.111451811974866	0.0883064543659564	0.294282145775648	-0.068447684830411	0.416628285421123	0.025044403498744	0.766538581547809	-0.0545829463699615	0.517326908200163	0.0717374787250034	0.394533819957575	0.168078266706598	0.0447941907276163	0.00310333795626408	0.970656508765576	0.0794811434245388	0.345369851044255	0.113773725693914	0.176057993127882	0.111905526695381	0.183309401758181	-0.0598678411579787	0.477537103035073	0.0305999735181108
10465	PPIH	0	0.104896341254958	0.212466658470322	-0.102412017922749	0.223556970684994	0.0552811695224124	0.511974417962106	0.0659128788601697	0.43413425266933	0.0796980929692316	0.344050583747796	0.07384405260149	0.38076169012732	-0.099606891023452	0.236564636044906	0.0158434122072125	0.851026674944508	-0.0720386722918234	0.392546646511335	-0.0827121724448295	0.32605213716834	0.0539544964724255	0.522168914592389	0.146651744901425	0.0805037545166832	-0.0106569133611817	0.899476048184636	0.0233443807378655	0.781975265675622	0.0468605876438611	0.578376018311321	0.000951657185005109	0.990999823680666	-0.0134371233489486	0.873447060627003	0.13765252697263	0.101119192771268	-0.068907977855582	0.413494189228566	0.0757841428194983	0.368339922149367	-0.0132607845195181	0.875094268717354	0.147524370131408	0.0786989605849971	-0.0173846097152166	0.836727874855584	-0.0183038677174411
10466	COG5	0	0.0877113824959355	0.297560461855365	-0.0524566666501246	0.533801414698859	0.0971725419020298	0.248274502450197	0.125882078003043	0.134111192457523	0.0358093938201261	0.671131216303741	0.0588557488784319	0.485026543151272	-0.123888865875869	0.140433600376972	-0.113842032492116	0.175796929502279	0.00618447651401945	0.941561661652285	-0.0586211565630307	0.486771457324293	0.143084959977836	0.0882291842097587	-0.0059979859131316	0.94332086700978	0.07708143003912	0.360174720735963	0.0141924431071123	0.866397727485564	-0.0258045992206817	0.759664943904182	-0.0454944529349102	0.589514832487646	0.0208900543898803	0.804410430662731	0.164170588588009	0.0500800974170967	-0.0162587169059345	0.847168617810151	0.0391588080982208	0.642404477995681	-0.000757707793755172	0.992834020247879	0.136796771949736	0.103278625356811	-0.0577114466671649	0.493569563950453	0.134172973569337
10467	ZNHIT1	0	0.120783216783128	0.150733078122258	-0.0619967282051825	0.461989816364597	-0.00778760641428329	0.926451512258304	-0.0402846942551564	0.632863125005605	0.0570759320795077	0.498348321929942	0.0558785507434283	0.507417764952099	0.0133135977985946	0.874600875267353	0.112819184187365	0.179736152648446	-0.0710035560248349	0.399401136016838	-0.108350780003649	0.19770735506857	0.00541229635441485	0.948847540080515	0.0448303397132488	0.594964808469827	-0.109280335897647	0.193865627510753	-0.0526553175658689	0.53225122792434	0.100973907101097	0.230160983998962	0.0436494871304409	0.604711128199926	-0.138078005245654	0.100058856612986	-0.0219079515262865	0.795085269427012	0.0795079417125823	0.345206718521638	-0.0732528486279721	0.384596994518834	-0.0956899509185693	0.255599606395775	0.0762192899072077	0.365588466485818	0.073729532441958	0.38150279376279	-0.0867481618456755
10468	FST	0	-0.0386888074374687	0.646404967191748	0.031103038229142	0.712304290382569	0.0472662799358097	0.575087149584415	-0.0551746011999106	0.512789504741897	0.0383251169755546	0.649507543019585	-0.0521106658794199	0.536506833628016	-0.00148385685321596	0.985967034648739	-0.000538167409283308	0.994910277804423	0.0401488181887549	0.634011449544349	-0.018709155803453	0.824481419545571	0.0964645951538747	0.251753957961333	-0.0382708617998387	0.649970901474001	0.148635323499342	0.0764485306166322	-0.130778779257416	0.119504850619308	-0.00478270661741788	0.954791172349681	-0.0230070409163333	0.785048747429488	0.045046777010694	0.593186138970514	0.14744117498486	0.0788696107111008	-0.0642252405031937	0.446018957587566	0.054073092576026	0.521253408309549	0.00744853587697924	0.929645385071482	-0.0884676535108547	0.293398221603235	-0.0172353160646859	0.838110726242902	0.0262691448339252
10469	TIMM44	0	0.135161451965808	0.107505963768786	-0.123988194843203	0.140113256259044	0.0682055568705985	0.418282463276662	-0.0217967585395427	0.796102548593612	0.0688561315275862	0.413846514782545	0.0734995992451812	0.38299342111808	-0.119317589667174	0.155787090985013	0.0194600113299302	0.817557704787113	-0.0612871935650089	0.467140265276519	-0.0628906054719024	0.455546124207024	0.124475030918943	0.138551207639099	0.0826891464246943	0.32618729851767	-0.0802316530038588	0.340819572218169	0.00519213576252664	0.950925659432334	0.0369411459031581	0.66136864425284	0.045672478768704	0.588057762091972	0.0138595600418474	0.869503234326927	0.0637982245576643	0.449054893515092	0.0153424519057828	0.855685137549808	0.0597892380239297	0.478116512110524	0.0295828417937445	0.725789934274029	0.167820178080534	0.0451283300348789	0.00838276360378117	0.920848297922154	-0.0193444085467908
1047	CLGN	0	0.0163373268418379	0.846438759660308	0.0341312668940248	0.685708071098007	-0.0846142888472095	0.315011268497325	-0.0235449809432811	0.780149202147235	-0.0333314329786755	0.692697080651053	-0.00265202203693639	0.974922400095539	0.0812002697031219	0.335003354708652	0.0737860120887527	0.381137183040402	-0.0532442271339235	0.527668921940409	0.030045966159742	0.721672423161852	-0.0987442435967855	0.24066918667569	0.0717289375450611	0.394590259417521	-0.0650653741051349	0.440079788188514	-0.0299617622879748	0.722420467409728	0.037177875923058	0.659333711175933	-0.00841315089735379	0.920562313199846	-0.0314474792329975	0.709260911469723	-0.0746649944734611	0.375474712393878	0.0947865290778795	0.260135342429784	0.00421142639716357	0.960186496507044	0.015355130788971	0.855567173689214	0.0481579365057901	0.567889569632	0.0977325287627814	0.245545929573818	-0.0601774035928067
10471	PFDN6	0	-0.0612766425579055	0.46721709104692	0.0865846629468347	0.303833586647534	-0.0149953961149924	0.858915361988756	0.00902793319102714	0.914778629507316	-0.0505232932001157	0.549005494397278	-0.0477178923652816	0.571436337471732	0.0186224820242771	0.825281528582126	-0.0723636257622697	0.390409459343118	0.0709855797627195	0.39952079980169	0.0775819595318158	0.357054650417088	-0.00457185799442764	0.956782257925433	0.0658849522956938	0.434329432495004	0.0799887009389286	0.342288394656699	-0.0698612427595694	0.407047576954443	-0.085477847363711	0.310079916105163	-0.0769044034827396	0.361282264064557	0.0574956929402052	0.495189199863112	0.0437491291607781	0.603885987888936	-0.152791635533217	0.0684855741978635	0.0080328340578186	0.924142319498741	0.0556283927561488	0.509323330846645	0.00343900390269822	0.967484286435718	-0.0677064178830632	0.421704544263741	0.0116446009592411
10472	ZNF238	30	-0.179017042796674	0.0324149014486954	0.0417546068087252	0.620496901815069	0.0451415979625608	0.592407665612581	-0.0607137411904287	0.471325816533506	0.109336474050612	0.193635364630662	-0.0609525908071638	0.469580003578524	-0.134332729730419	0.109699376938674	-0.22699428107462	0.00640456070109439	0.0841540509851144	0.317660171251389	0.0635693939822074	0.45068656149308	0.0754386221196332	0.370533722572432	-0.0464800200502239	0.581469135078603	0.127313810127007	0.129705869670587	0.0585931406197726	0.486980065959526	-0.0752045407234053	0.372024517070328	-0.160651116049688	0.0552740433309414	0.153620184307918	0.0669817854378442	0.0804293895068937	0.339627063407248	-0.0992535733727331	0.238239791953466	0.0732925179741297	0.384338919205055	0.0803686567990543	0.339993048093222	0.0791656511458154	0.347294040471918	-0.174398655312221	0.0372336197766999	-0.041959746053246
10473	HMGN4	0	-0.0372999371739669	0.658285444375972	0.0633974579437605	0.451914727129791	-0.0903214043561077	0.283360034137607	-0.0888133770743474	0.29150841978625	-0.0726060588754891	0.388819566299329	0.0029161969920624	0.972425293368684	0.0465640426427026	0.580785571664426	-0.0810423053454136	0.335947535232904	0.0176542576163601	0.83423149414939	-0.00845341382721541	0.920183401306645	-0.0334936817859553	0.691277220926404	0.018728256814643	0.824305117188091	0.0688899533344322	0.413616656266956	-0.0289825092606466	0.731139000857591	-0.134833722234263	0.108369235936692	-0.0807963110171168	0.3374212567169	-0.0310891519638186	0.712427080811645	-0.004429230593333	0.958129268940147	-0.00467220728572578	0.955834605537838	0.0419398140787531	0.618946178656708	-0.0419516195498632	0.618847389323527	0.056279201858352	0.504373559431763	-0.0271124303828902	0.747883732154009	-0.0164470909525528
10474	TADA3	3	0.121265430786413	0.149097555349649	-0.0738356561098568	0.38081599729265	0.0648666416551729	0.441480623078116	0.163255077417236	0.0513905959864883	-0.0336360652785295	0.690032089162532	-0.025084805769036	0.76617280394144	0.0832741460818601	0.322764555293077	0.240152068210392	0.0038647055854122	-0.0143574057969006	0.864859523100823	-0.068630974235519	0.415378625643223	-0.0204194462955034	0.808731178163851	0.0130624021694964	0.876948028568541	-0.0919238267911489	0.274870419873033	-0.140629155432877	0.0938839168363631	0.120091498434011	0.153102748146712	0.244638862957338	0.00323310819261919	-0.107725736593553	0.200321373833218	-0.0175374520360078	0.835312670365	0.0200392411850339	0.812226142975548	-0.130366011398042	0.12068638492832	-0.0404972920026268	0.631068161287463	-0.0257631026643411	0.760039674195164	0.199086042359938	0.0171376493935582	-0.0184787148713152
10475	TRIM38	0	0.0298832759023081	0.723117955548951	0.0320024640507642	0.704366890050401	-0.107863818019844	0.199741760898624	-0.112522629460362	0.180890298396749	-0.01727325190695	0.837759293632217	0.0750221299284912	0.373188783517284	0.0457222114155722	0.587651014752719	-0.0250606577373329	0.766391419354071	-0.0163216612372665	0.846584197425204	-0.0718635680561499	0.393701193581289	-0.0255533368447835	0.76193479354443	-0.0359991456218632	0.669490511975839	-0.000938724904958507	0.991122124040068	0.0221472422667517	0.792897224011973	-0.0263433247235399	0.754805134712613	-0.0905723115923036	0.282019254556821	-0.14799593165628	0.0777373013315951	-0.00351600258362241	0.966756677779333	-0.0231822921277513	0.783451627614553	0.0140879517438128	0.867372322813651	0.0582661407778768	0.489418458651233	0.0683299720029295	0.417432002476779	-0.0342333571641953	0.684817894796047	-0.0403552303736266
10476	ATP5H	0	-0.047684029367139	0.571709705577203	-0.0196550904210807	0.815761139874746	0.0303459816211765	0.719009312009309	0.0120704475165466	0.886227050392909	0.0657793631632469	0.435067852097412	-0.0614588665911764	0.465891224974635	-0.0251089546303246	0.765954199437434	0.0474069442059793	0.573948857478875	-0.0131270276470815	0.87634406978172	-0.0299773265075223	0.722282179321793	0.0714192847301919	0.396639682702759	0.131861537368131	0.116448089763448	0.013354480792757	0.874218970311249	-0.165884376116075	0.0477014036004333	0.0360621455286336	0.668946122601059	0.0414195152345711	0.623306834303585	0.0173269846557958	0.837261575382822	0.0211323548377949	0.802188115661353	0.00505891605250106	0.952183295770465	0.0759389022031104	0.367359913619657	-0.0243299734276389	0.77301503138879	0.0755823820749326	0.369619980076406	0.0627662756484997	0.456439373148266	-0.0659764594436364
10477	UBE2E3	0	-0.0221133481345062	0.793207050213664	0.0680749227820708	0.419176520094338	-0.161324395052301	0.0542474569906401	-0.150586987953683	0.0726210050929095	-0.0940537273346886	0.263854711609912	0.0481352839873238	0.568071894829845	0.100103920741109	0.234222083966866	0.0350445817391343	0.677759894238157	-0.0672037394958396	0.425167251091688	0.0724598242168943	0.389778116058869	-0.0681812473548101	0.418448752895565	-0.0384430611256388	0.648500720950315	-0.0168135651969147	0.842019907104849	-0.0564017362282644	0.503444431978077	-0.0370556933706667	0.660383683053744	-0.0944426759075883	0.261876090663037	-0.0223123021616241	0.791388874917925	-0.0806033408784481	0.338580189255682	0.0295486208369874	0.726094496373072	-0.100279144138287	0.233400127707929	0.0419560130712862	0.618810625647298	0.0253422183164828	0.763843561000915	0.0637020665204576	0.449740140573482	-0.0472466559372237
10478	SLC25A17	0	0.0362485952647928	0.667335998558523	-0.069818346368618	0.407336390361996	0.136079241107329	0.105117074141042	-0.0221394930294369	0.79296805692605	0.144245355010979	0.0856534793582124	0.0701448622288761	0.405141062582672	-0.213618056056609	0.010415486908604	-0.20781141449773	0.0127562112273248	-0.0112013452965211	0.894369623255263	-0.0345497395315924	0.682061952175574	0.250394846552263	0.00255957969913642	-0.0761291286024438	0.366157515679013	0.090908435673717	0.280229780655474	0.0957652331496959	0.25522411277531	-0.0492274900325729	0.559312660693934	-0.113111602623203	0.178603415615671	0.113395207387542	0.177509847560427	0.12553330527868	0.135201481688506	0.0153534033482018	0.855583245546466	0.00800193884685156	0.924433210677466	-0.0900905694641182	0.284597319459656	0.155826813525172	0.0631076380031521	-0.193465374024801	0.0206062614931439	0.096812658034049
10479	SLC9A6	25	-0.186757641892186	0.0255236682514502	0.145155522469423	0.08367556785018	-0.112819214480755	0.17973603502843	-0.0874432840324581	0.299045305617864	-0.115447344433238	0.169743509823195	-0.0664145010862006	0.430636944585637	0.0725634357859701	0.389098808574946	-0.100252273490627	0.233526043835049	0.0518107511563256	0.538857409267479	0.120023223072768	0.15333815560021	-0.0132347260482922	0.875337730487784	-0.0196867321333574	0.815469828140153	0.173693516619989	0.0380199503008595	-0.0997556282229763	0.235861910633955	-0.196612086002982	0.0185964280465122	-0.123524766788875	0.141612616545703	0.0610494151423382	0.468873298443169	0.0405429662745821	0.63068281352337	-0.111782163433446	0.183795828825028	0.139406794959818	0.0968037640837365	0.139242107441271	0.0972025857803427	-0.0690788254102322	0.412334426106763	-0.0640057517846293	0.447577999960073	0.0891647896865462
1048	CEACAM5	0	0.0573924978233139	0.495964864348699	0.030719942892294	0.715694538175616	-0.0331799623334269	0.69402358417068	0.0236389354974753	0.779294345665952	-0.0672525972214019	0.424829974941411	0.0232737068104726	0.782618894271708	0.0700391433475252	0.405851095811354	0.0151311878265759	0.857651198255661	0.00660062392001907	0.937637084295476	-0.0112128974279577	0.894261317770314	-0.0512498633390534	0.543267018977088	0.0271952430049781	0.747139664013582	-0.0024454266983792	0.976875407713248	-0.134032059277624	0.110503769471257	-0.0563121318242176	0.504123777240035	0.0123842658899034	0.88328977472138	-0.0404100511164233	0.631804476818947	0.00911119213725631	0.913995691116788	-0.0346664400914909	0.68104645316443	-0.0453033210914774	0.591081000970884	0.107852602307251	0.19978879489651	0.084457884319242	0.315909840482471	0.0321240788995122	0.703296061369762	-0.0581827921840636
10480	EIF3M	0	-0.08212281452998	0.329522969560986	-0.026700787825087	0.751585760816197	-0.0097500297063258	0.907991085280996	-0.0485909023077327	0.564410058418369	0.0996166618366435	0.236518427860481	-0.00567187689318131	0.94639777483984	-0.090396426197741	0.282958691046658	-0.0752522656926754	0.371720272809693	-0.0714066520206386	0.396723426424274	0.057366802947648	0.496158099167878	0.0593270675522502	0.481530996893723	0.148116801597536	0.0774923408275076	0.0486006129037625	0.564332136166744	-0.163374175046083	0.0512185245754429	0.0214096363095551	0.799646905933054	-0.13013375605445	0.121355173239292	0.123521346993408	0.141623725993171	0.0763306089094022	0.364886635291294	-0.124589240480418	0.138186687394952	0.0274549512347668	0.744807710304567	-0.0266153765944272	0.752354602559307	0.0593981896369051	0.481004698496986	0.0144271348978606	0.864209481907829	0.0792406026744147
10481	HOXB13	30	-0.153382873104202	0.0674097232661929	0.0669981577004821	0.426588123741988	0.0777754795851205	0.355852863906416	-0.0488236010118449	0.56254418898455	0.0667553027048678	0.428270132805286	-0.0646418548806408	0.443068151592632	-0.124796611595747	0.137526695014968	-0.295078543503236	0.000346687516161429	0.0820834978662395	0.329755351733064	0.0295909221112692	0.725718026748678	0.152296477054735	0.0693973005189021	0.00167703642396793	0.984140342724501	0.208878855090271	0.0122941949198135	-0.0894609841630402	0.287990283592381	-0.137550996432181	0.101373521513962	-0.199861849954564	0.0167011354121139	0.0929976283005779	0.269278553382693	0.101663078289864	0.22697928256031	-0.0650306450444408	0.440324406001143	0.113732676918088	0.17621501607521	0.0439828483860619	0.601952514476627	0.0117572643080603	0.889159923555231	-0.248226675144889	0.00279674804293798	0.120866710201253
10482	NXF1	0	0.0373740780345588	0.657649043852858	-0.0143126405968798	0.865276889034315	-0.0332262121990833	0.693618452586727	-0.0130224336162391	0.877321591038165	-0.00198568873143973	0.981221923651116	0.0471057638963288	0.576387375896101	0.0105318650140784	0.900649511454198	0.00531321641319662	0.949782724474242	-0.0280126303081854	0.739808075263881	-0.03628539000469	0.667018428867676	0.0064553818598002	0.939006658778778	-0.00156880667003632	0.985163745853858	-0.0023958261118394	0.977344317768803	0.105044288798279	0.211818834681122	-0.0241671632983544	0.774493145862276	0.0106063755699838	0.899950272657768	-0.0500806882533484	0.55251564558023	-0.0442652302256702	0.599620163994377	0.104735218880765	0.21317378055999	0.0119167325645817	0.887666357814212	-0.0121777182762611	0.885222842037482	0.0750267890017419	0.373159018479207	-0.00442830804540385	0.95813798211667	0.000495427160631933
10483	SEC23B	0	0.0974395776116642	0.246970746909271	-0.0623586747781724	0.459374606950798	0.0484139513553791	0.565830890102907	-0.0335480744569583	0.690801463825512	0.0319952552183888	0.704430382637791	0.0899638171497173	0.285278253277327	-0.0407545734830401	0.628898809209072	0.00423718855429	0.959943151074212	-0.0534206928908407	0.526299727008376	-0.109422924727798	0.193281156988188	0.0858127414686265	0.308181148227993	0.0402710019525149	0.632978802676409	-0.00689879226889509	0.934826052420679	0.0355845610720183	0.673077259712076	-0.00606243957134314	0.942712830630065	-0.00796640261606293	0.92476781133566	-0.0801678909780333	0.341204673087546	0.0498049668365669	0.554707792846744	0.0513164637829505	0.542742488471661	0.0353247835681162	0.675328467037259	0.0951595928502637	0.258255695945046	0.0933204107554028	0.267612856588129	-0.0438389964119623	0.603142222465756	0.0018615875255897
10484	SEC23A	0	0.121717076635144	0.147577897494611	-0.103659565760076	0.217937613997596	0.0375486320911291	0.656151699561221	0.063554013321434	0.450796351716291	0.10430947531409	0.215050336245677	0.0642592350994608	0.445777765758254	-0.053764370896001	0.523638299185715	0.066094935533079	0.432863081146636	-0.0441873251748491	0.600263221225792	-0.13213173720065	0.115694838658196	0.0502168635937185	0.551434525249385	-0.0241868134616805	0.77431470366612	-0.0561362241887325	0.505458829923126	0.0155812026081513	0.853464348276765	0.114855973335045	0.17195524620476	0.073222345046142	0.384795511771751	-0.0808416139824846	0.337149543940719	-0.011754132042501	0.889189263996282	-0.0277572001122513	0.742096690823947	-0.0165514426402046	0.844451452716548	-0.025327238727151	0.763979048764307	0.137823139233863	0.100692950645691	0.0220970269597572	0.793356253565519	-0.0815935114511325
10485	C1orf61	0	-0.0500519986814556	0.552743548366407	-0.0207473680018667	0.805719845262646	0.00900971430258937	0.914949964581094	-0.0562723740410922	0.504425358248751	0.0686627628292881	0.41516211543489	0.0203992971118998	0.808916301742653	-0.0862172183449193	0.30589802996097	-0.104239887315161	0.215358176580673	-0.0514782315319117	0.541469481700823	0.0164932733405404	0.844991252327227	-0.0355017456498595	0.673794616892114	0.0700873401702818	0.405527303298952	0.0354711321004203	0.674059869506279	0.0445250866176636	0.597477447690029	0.0274835248082343	0.744551285313013	-0.113289202783389	0.177918018088931	0.0758646812119058	0.367829714788417	0.0131801979354571	0.875847219103724	-0.0361785910716517	0.667940356638101	0.147727606530144	0.0782833312224183	0.0604673071004262	0.473130772088476	-0.0418957392390164	0.6193150613829	-0.0529758084739822	0.529755017377229	0.0721386598661126
10486	CAP2	0	0.00353254989243965	0.966600315470986	0.0403710601384007	0.632133678692771	-0.0344171868565464	0.683216083592268	-0.0623281293642539	0.459594992424146	-0.0484156878036554	0.565816939000892	0.0239759093332305	0.776230528268333	0.0414215020323357	0.623290157828222	-0.0304409767924444	0.718166781113512	0.0150338524234401	0.858557313461577	-0.0593327671855296	0.481488808587145	0.0622180065616202	0.460390015575009	-0.192717158973852	0.0211108403908456	0.0712011438471344	0.398087246438329	0.050659444771684	0.547927915658565	-0.0642938507653389	0.445532242992496	-0.049113735041356	0.560221915544668	-0.0839069958920769	0.319088039154813	0.0221820340598967	0.792579225932267	0.0653684016918385	0.437948656528991	-0.00401580270149066	0.962034446429606	0.0719448631670311	0.393164922771306	0.000440861275217569	0.995830542074661	-0.0974585362109073	0.246878365543925	-0.0299595557424342
10487	CAP1	0	0.0568680779621603	0.499916549380502	-0.145595563742566	0.0827325108489602	0.0951106503819271	0.258501755638909	0.00797005416463047	0.924733428618838	0.171599361677022	0.0404380368700562	0.0700243869690562	0.405950261615051	-0.160837784711805	0.0549878269616805	-0.0197800619502166	0.814610727484481	-0.0869673585230749	0.301693214922912	-0.10441969440969	0.214563396040201	0.133631276836003	0.111583151911802	0.127388637683631	0.129478725006598	0.0131371855771061	0.876249145097671	-0.0427231157673079	0.612406270858184	0.106155159512797	0.206999699209783	-0.0221553501062186	0.792823115057919	0.0624767954208675	0.458522916603803	0.187698928928367	0.0247781528999572	-0.112210510826747	0.182110886703283	0.0401499774062779	0.634001648997456	-0.0264346311722924	0.753982409886406	0.077053433640223	0.360349735997783	0.00371996003860562	0.964829490233281	0.0841000170772232
10488	CREB3	0	0.0220152524445332	0.794103924568859	0.00436447355994269	0.958740890817192	-0.053826511717279	0.523157813430564	-0.0455323984929055	0.589204125165387	-0.0575610002811931	0.494698649697243	0.0409108014151101	0.627583066146652	0.0489609793909748	0.561444020173805	0.00387479058867217	0.96336663636452	-0.0102914863330635	0.902905844727551	-0.0287629872300413	0.733098229389524	-0.0312379770360565	0.711111467679916	-0.0230400523986723	0.784747834660865	-0.0455708351560772	0.588889472778896	0.0153715327115954	0.855414575544681	-0.0307013505036225	0.715859215576832	0.0120089048700483	0.886803259651123	-0.0609587324231073	0.469535159622511	-0.0511843558572927	0.543783185018201	0.0183373570735163	0.827914856772727	-0.0703489015102058	0.403772764953517	-0.135886737470622	0.105614650913649	0.0030366480177915	0.971286820551621	0.0437640364286175	0.603762583152179	-0.0860659797016175
10489	LRRC41	12	0.0362336294785205	0.667465182807508	0.0161188577534009	0.848467467871946	-0.0400238888110219	0.635068030664462	-0.134416973159163	0.109474821131119	-0.013425399176425	0.873556561163524	0.0422473955355637	0.616374534319492	-0.0149857236314529	0.859005422436318	-0.0280547756273883	0.739430677974164	-0.0477222512404401	0.571401153756163	0.0291766197017296	0.729408013730557	0.0555543830987296	0.509887805563453	0.0490456497321748	0.560766466936562	-0.00457620178720178	0.956741235890553	-0.134990069337796	0.107956727847254	-0.0510348398322893	0.544962199574203	-0.10018652759097	0.233834330663968	0.0151324368979954	0.857639571597136	-0.000460210339145955	0.995647549515659	-0.109106730980979	0.194578964303272	0.0911368481460204	0.279018111516052	0.0597816433352076	0.478172515147456	0.0937448055012943	0.26543347943026	0.0251328629449046	0.765737790612901	-0.00982272121344309
10490	VTI1B	0	0.0314385341549901	0.709339889755458	-0.0609743535105201	0.469421110399167	0.0465525356772651	0.580879164254668	0.0396031389340051	0.638631893621607	0.0384778054932893	0.648204249128854	0.0167393328080541	0.842708363934455	-0.0846348134271996	0.314893474573095	-0.0349864592250081	0.678264664465735	-0.0255697627460433	0.761786343374356	0.0190936802916087	0.820933956608594	0.0608095157590736	0.470625350702881	0.0504485150686146	0.549597769624747	-0.0129935760309579	0.877591322659225	-0.000442051401555014	0.99581928652308	0.0138688907302342	0.869416159833063	0.0282004860009312	0.73812636891557	0.0689335699333795	0.41332034115845	0.0456258762201827	0.588439026177897	0.0352347053932165	0.676109748636759	0.0567238905312839	0.501005941568687	0.118517922278779	0.158597737918449	0.190578195839685	0.0226124545951186	0.0290085180415027	0.7309069877735	0.0217465739249706
10491	CRTAP	0	-0.144796248497506	0.0844519005673949	0.152463872482173	0.0690879813723158	-0.0590476229625303	0.483601865757418	-0.0467692113734631	0.579117993324467	-0.0864166520864038	0.304776396518046	-0.0704690360972744	0.402968418198835	0.0433973365085423	0.606801430707645	-0.200073024317913	0.0165840018023906	0.0950496468360083	0.258808677760779	0.106144222104073	0.207046760462242	-0.0280044983299769	0.739880901555557	-0.0360544757722698	0.669012388643661	0.180751379756432	0.0307472580979855	-0.0534401250712755	0.526149062873778	-0.181973957665428	0.0296159831879102	-0.177526402662709	0.0339088782866142	0.049363437400077	0.55822695030586	0.0508414465647586	0.546489070186693	-0.0736484523431375	0.3820280231211	0.0654828873129994	0.437145033385649	0.0522014926266614	0.535795988986424	-0.120660751440328	0.151150589397331	-0.142026307517314	0.090632595885292	0.0375182642801496
10492	SYNCRIP	0	-0.147870422304069	0.0779923241670874	0.144845282059467	0.0843456084911083	-0.0118413860940236	0.888371997416854	0.0826645440745964	0.326331752634629	-0.0988355650634856	0.240232337282623	-0.17276592257288	0.0390755875354539	0.128695416544285	0.125560988487948	-0.0293957174025624	0.727455840026207	0.184336094779425	0.0275303440355679	0.0850442699622445	0.312549522195289	-0.0744906765180054	0.376593575863955	-0.116607215837949	0.165466968175332	0.0898699825792717	0.285783049158846	-0.101251712355927	0.228874684537066	-0.0734508826199795	0.383309697352301	0.0770044658139286	0.360655977911388	-0.0327121683185786	0.698126131100456	-0.0743137676494509	0.377731147273558	0.00713359772572344	0.932612948698546	-0.0869266447073445	0.301920449354179	0.0363941686037963	0.666079922929928	-0.180539699429653	0.0309468116903135	-0.0336827916859404	0.689623651271037	0.0249890817584798
10493	VAT1	0	0.0695073276614381	0.409434034347868	-0.0647947893533475	0.441987720221491	0.0292044427720676	0.729160011981314	-0.0111920394587449	0.89445687032717	0.0955587631390222	0.256254853679765	0.0956702057847167	0.255698154256313	-0.130844494958124	0.11931757177075	-0.0739957030951743	0.37978164915274	-0.0823858160952554	0.327971191920762	0.00754807075262037	0.928707698379375	0.0667013523656067	0.428644309440534	0.0767401711672808	0.36231164900986	-0.00365219009050907	0.965469824333148	0.0538918813366947	0.522652603688782	0.0466975718766851	0.579700014834854	-0.111568447262226	0.184640758919709	0.0763232421424958	0.364933054687869	0.0210881634220325	0.802593310084553	0.0356650478836702	0.672380355102052	0.119336419802831	0.155721361006161	0.0343968496717407	0.683393223650301	0.129435943243464	0.123381810789123	-0.0683272830367371	0.417450372696006	-0.0111287971995051
10494	STK25	30	-0.117199662235004	0.16331376470481	0.0193679034384162	0.818406295107603	0.00275681646745941	0.973931803083267	-0.106588658551911	0.205140629302102	0.0890019154997811	0.290481245336421	0.0415148249293569	0.622507053962855	-0.134974911715148	0.107996665990359	-0.262829317789561	0.00151735091280332	0.0287482153751243	0.733230129774571	0.0100123996063843	0.905526486506155	0.049747631710898	0.5551641686303	-0.0723217905044675	0.3906842127336	0.126985167169259	0.130707115710934	0.107983941267381	0.199238516019132	-0.0678749410782656	0.420547342387905	-0.194955521887298	0.0196322637166675	0.0745108581553831	0.376463935539489	0.043806081583214	0.60341458708264	0.0184598599045346	0.826783221204341	0.105448202111578	0.210057397579821	0.0803292832877229	0.340230452539874	0.0225568726989688	0.789155363845462	-0.197334499140942	0.0181597355972964	0.150283916137772
10495	ENOX2	0	-0.113162840054335	0.178405480110896	-0.0134099816374165	0.873700560371022	-0.00370645921696567	0.964957052911167	-0.0507091412019284	0.54753484847181	0.0492778697528623	0.558910197155764	0.000495723394840992	0.995311687614189	-0.107278894124418	0.202205371427005	-0.125869783142027	0.134149512357719	-0.0591198714529554	0.483065998908297	0.0841348668802577	0.317770898191022	0.0619857015770985	0.462069617029722	0.198222969377874	0.0176348672852856	0.109508026453726	0.192932936408565	-0.0948729453688205	0.259699110762253	-0.065086391255266	0.439931789138077	-0.142243928479951	0.0901343329202591	0.167865940292678	0.0450689319516448	0.127250042006611	0.129899684036411	-0.181689811418709	0.0298757005027209	0.159612312951947	0.0568893483539563	0.109007474163494	0.194987662286321	0.0736745591361963	0.381858857865226	-0.0237563636111252	0.778226283574281	0.105920831252902
10497	UNC13B	0	-0.0133806461855257	0.873974563763457	-0.054645972534595	0.516842583599114	0.0904427906731251	0.282710846414464	0.00978392158297731	0.907672668637846	0.164696789849909	0.0493394978102467	0.0447951994154516	0.595253816644007	-0.201684777857708	0.0157132756871959	-0.242747489217969	0.00348703784292073	0.00319909113222456	0.969751541156055	-0.0398115212778097	0.636865801118476	0.215406626156247	0.0097750842989682	0.0577025390385129	0.493636376815761	0.174934498767158	0.0366452760860798	0.0647978823420675	0.441965884683271	-0.038276585474448	0.649922012938868	-0.196789553505642	0.0184883167157241	0.101197344156396	0.229126021959379	0.237210506453638	0.00433686442654373	-0.0553176348983366	0.511695666527355	0.113815634393736	0.175897787236437	-0.00101688192880881	0.99038299759977	0.127619033010439	0.128781261534398	-0.271583519968841	0.00103419307033881	0.100006041332017
10498	CARM1	0	0.108107450168319	0.198722043633693	-0.143636713222693	0.0869968685193071	0.0591148381799893	0.483103320338773	0.0657283379256385	0.435424945154646	0.144525653366633	0.0850404108343716	0.134666403070657	0.108812058693644	-0.125163813168407	0.13636391862969	0.0301340623902017	0.720890082060356	-0.103660135529204	0.217935070735959	-0.129184428991967	0.124118651640342	0.0379474842333503	0.652735433922029	-0.00805553836538439	0.923928555455374	-0.063667470588719	0.449986823517844	0.171790671445418	0.0402119087303051	0.142845210189639	0.0887689755290615	0.0324719377560844	0.700236355052838	-0.0572730747480056	0.496863306036692	0.0813377770819234	0.334182827468041	0.0321976848848128	0.702648237229045	-0.0554191199163484	0.510920299679041	0.113401860822563	0.177484251549463	0.0125051961129603	0.882158313950824	-0.0196414362309226	0.815886855957337	0.0481346744630571
10499	NCOA2	7	-0.253170254305749	0.00228258596694746	0.122522111638076	0.144898272566675	0.0181305082379606	0.829826450603914	-0.107128382400585	0.202842833167397	0.0702463505086977	0.404460134662149	-0.0392421974054664	0.641695762440168	-0.19072161023147	0.0225089766997347	-0.477481097072385	1.64190545680699e-09	0.10140007286933	0.228189820403145	0.0542291501855933	0.520049963483038	0.144687237492233	0.0846885924048794	0.00993377420418095	0.906264968978809	0.389085578436047	1.56638213563678e-06	0.0123056084137823	0.884025845125328	-0.254274306514948	0.00218016867391749	-0.393294866771001	1.17905978548677e-06	0.180278976405377	0.0311941090444474	0.184618882956383	0.0272892681340597	-0.110515092613868	0.188846787994019	0.382506824608459	2.42278592170136e-06	-0.0159913234403868	0.849652214097775	-0.14790690706917	0.0779181212810869	-0.429167331350415	8.88400819607312e-08	0.166424254231963
105	ADARB2	0	-0.1151166354534	0.170977751065794	-0.0232337461977833	0.782982881410194	0.0333473259315629	0.692557952125498	-0.0817436067542089	0.33176866308541	0.140778543451582	0.0935319176029028	-0.00147528342327873	0.986048106133337	-0.195232128952674	0.0194559125129009	-0.25754027470641	0.00190112622978851	-0.0366898149006092	0.663531799695574	-0.0945955122001206	0.261101380029635	0.143002130414692	0.0884153763428966	0.121188165581423	0.149358709905577	0.206970234988784	0.0131309356996515	-0.00676994094737841	0.936040723174187	-0.0706246345292448	0.401928040638423	-0.252449272882147	0.00235180083856643	0.0644986630528143	0.444081106830604	0.256292110255804	0.00200369238939777	-0.0384070807004625	0.648807798089896	0.248963306028655	0.00271403184661096	0.0810614956027118	0.335832741380845	0.0891972762310108	0.28941944697854	-0.291382581790766	0.000414332780451262	0.141492695466813
1050	CEBPA	0	-0.0376849897677411	0.654982957797337	-0.00566495246687149	0.946463117010565	0.0948176424304264	0.259978223656762	-0.0623731320389508	0.459270318086846	0.0692737599426135	0.411013486667486	-0.000776723967219024	0.992654180799653	-0.111565964913636	0.184650589602102	-0.13048618552278	0.120341460976856	0.0300461149785921	0.721671101328601	-0.0516072653457643	0.540455128164815	0.211514197355122	0.0112158132014343	0.0121327558120205	0.885643733163031	0.189668093010936	0.0232787024057972	-0.086390104993877	0.304925543761994	-0.0813813964953893	0.333922811919739	-0.0544633410890531	0.518246653751721	0.0720051056826001	0.392767809958639	0.239581182250476	0.00395255461262297	-0.062186642156066	0.460616587668716	0.243547914514448	0.00337746142918256	0.043230623085925	0.608185219157974	0.154183715955825	0.0659744430536523	-0.143918298208382	0.0863732797367662	-0.0164574489361087
10500	SEMA6C	0	-0.104222860295636	0.215433547766976	0.106137341012066	0.207076372216871	-0.0462990389791928	0.582942764324863	-0.0306457341710783	0.716351901288551	-0.0814863062931886	0.333297972817931	-0.0470545642861433	0.576802395943285	0.035636808302	0.672624839197391	-0.111921196795025	0.183247681438343	0.0574984140729625	0.495168755190166	0.0660647298902986	0.433073837971095	-0.021258667465917	0.801030236141313	0.0196915365644833	0.815425597999695	0.125053435574466	0.136712647180037	-0.161287896089538	0.0543027026281595	-0.124316544518297	0.139058258818966	-0.110522108856853	0.18881854293987	0.0260244591796633	0.757680454760618	0.0619133192229026	0.462593643347767	-0.110345712854799	0.189529590037717	-0.0616863855276296	0.464238698539173	-0.038736633286958	0.645997424454247	0.0138858226731932	0.869258154017534	-0.0270700722386782	0.748264408293369	0.0418268858732716
10501	SEMA6B	0	0.0374962035933412	0.656601293864429	-0.0494617108944386	0.557442744886021	0.0425629485825054	0.613741072283519	0.123108463098562	0.142969882527265	0.0199701953971199	0.812861232977368	0.0358031100632744	0.671185575908649	-0.0320570461041548	0.703886218750518	-0.024808984539521	0.768670943281304	-0.0360194087544256	0.669315397176631	0.00906144741791785	0.914463463406394	0.0437207757440461	0.604120732918999	0.0294327469875043	0.727126076597763	0.0105315727961607	0.900652253902137	-0.0692127204589503	0.411426842391118	0.0215345517630844	0.798502773202295	-0.0382405905319299	0.650229487071399	0.0388704708724682	0.644857501004143	0.0155530082075431	0.853726544887218	-0.0695218904094081	0.409335675281297	-0.172536866808605	0.0393400201247467	0.0272406995406527	0.746731337869568	-0.0588273327326905	0.485237725884474	-0.00968431148039807	0.908608554423145	0.121169957875442
10505	SEMA4F	0	0.0742954127990311	0.377849293699218	-0.113613641069312	0.176670945228199	0.0263600932523342	0.754654019738968	0.0660492935601202	0.433181566081315	0.0935860462778689	0.266247329095263	0.0834992158372657	0.321453902064266	-0.0740851734643092	0.37920416740375	-0.00637485596299345	0.939766062925301	-0.0603424586641677	0.47404663264265	-0.130661447232467	0.11983979387654	0.039271118364702	0.641450042094143	0.0772447764479878	0.359154638244406	-0.0970318426518715	0.248963354976753	-0.0152852738889301	0.856217159304702	0.0557528538213825	0.508374791730502	0.0108401912473823	0.897756547932262	-0.0635490262762125	0.450831953455283	0.0123895803001918	0.883240046480425	0.0111343364547962	0.894997894179704	-0.12187901164238	0.147035894895975	0.207418123423265	0.0129302309853269	0.185682934075121	0.0263982494222066	-0.0120816618830837	0.886122059329143	-0.0609251003046986
10507	SEMA4D	0	-0.100365825771719	0.232994261330299	0.0995151786338575	0.236998670605437	-0.0766826831599492	0.362672404753577	-0.123787324012334	0.140761656996009	-0.0759612573238916	0.367218483548902	-0.0281403679728561	0.738664418159511	0.0435804292216479	0.605283293338382	-0.0933120781002296	0.267655768384081	0.0604367934834035	0.473354524263259	-0.00402234065256419	0.961972682672107	-0.064689865691606	0.442728810387079	-0.11127115321957	0.185820840067105	0.0994536259745918	0.237290284440145	0.0411606737736191	0.625481089177634	-0.109267037102738	0.193920204543832	-0.0892364166592968	0.289207027558845	-0.0265712820980098	0.752751620860127	-0.0456148404814881	0.588529328142813	0.00268289089671277	0.974630600007733	0.126204618849636	0.133108905095297	-0.00582958334597367	0.94490967938915	-0.0860749178371363	0.306699993970909	-0.0851327746969849	0.312044371247005	0.0329144946278079
1051	CEBPB	0	-0.0695519049987207	0.409132995947219	0.039027067129328	0.643524784909515	0.0983823457110831	0.242405820093752	0.0811638664353499	0.335220793275718	0.0604469137763634	0.473280307159289	-0.0679585493986756	0.419973912672971	-0.0849395181344124	0.313148093569583	-0.166116604975374	0.0473864251020126	0.0752905759125066	0.371476157590215	0.06556514962108	0.436568118308252	0.13221032427686	0.115476469965816	0.0184583008767577	0.826797620692518	0.183776875027046	0.0280124306224932	-0.139342957680931	0.096958204077182	-0.039045695742839	0.643366321022476	-0.126162682758671	0.133238895041805	0.114388424790363	0.173718930309884	0.12821790510749	0.126981838612669	-0.219546634054405	0.00842419195070947	0.040354674814494	0.632272041957544	0.0620684902387007	0.461470654290476	0.016532273807446	0.844629327728031	-0.155054254238875	0.0644426171560614	0.133534342808215
10512	SEMA3C	30	-0.0798134841381695	0.343350189904949	0.0446127563531294	0.596755320737312	-0.0329240972574796	0.696266427409931	-0.0137266430661875	0.870743792304859	0.0177913995103789	0.832962476620622	-0.0602597800376365	0.474653674919569	-0.0236670125280649	0.779038934718375	-0.0936390526499802	0.265975413052923	0.0434118079619032	0.606681377500781	0.0148512064366694	0.860258099017623	-0.0107999918415726	0.898133655554711	-0.0207963751533682	0.805270051982446	0.0647043487858348	0.44262647251205	0.00460058084508103	0.956511006350317	-0.0450863993321397	0.59286078610612	-0.101128539722545	0.22944437480874	0.0219999326666116	0.794244015377909	0.089510654392684	0.287721624011216	-0.000692530616326032	0.993450415473866	0.0495886183051576	0.556430831452344	0.0744956005935759	0.376561942679063	0.136439588254447	0.104190610675889	-0.105128843350806	0.211449227135784	-0.0870974927564001
10513	APPBP2	0	0.0607538299336219	0.471032550555522	-0.0637317275775971	0.449528705677353	-0.0655988650454083	0.436331793579321	-0.0422425417363597	0.616415080200254	0.0606969453335046	0.471448714882828	0.1077658823891	0.200152732059207	-0.0501614874316453	0.551874042355726	-0.0149868094373644	0.858995312412259	-0.104166058282917	0.215685121459863	-0.0635403550005876	0.450893860090653	-0.034175791727132	0.685319783579487	0.106383572081854	0.20601864488422	0.00128459028871574	0.987851360898841	0.0263346826628695	0.754883019039437	0.0451859029209853	0.592044084015852	-0.13177446338144	0.116691641111248	-0.0356843603843336	0.672213176913998	0.0718238655427552	0.393963254096868	-0.0429944880962616	0.610147611561674	0.0381890050242541	0.650670240838402	0.0642582158003787	0.4457849966211	0.0744158789099586	0.377074289143263	-0.0264651558663703	0.753707425985799	0.0129879515590513
10514	MYBBP1A	0	-0.0631012658148003	0.454034856842914	-0.0958582989887049	0.254760442518133	0.0147728432362444	0.860988008301398	0.0022761318961892	0.978475904953056	0.0710821655179869	0.398878101627223	0.0192426085797849	0.819560974861147	-0.115107726778157	0.171011090920797	-0.047515350293265	0.57307232810939	-0.0550370871945008	0.513842267005881	0.0650854466234021	0.439938440461963	0.0375440421168767	0.656191055417575	0.216033076315027	0.00955913549647781	0.0260168301797735	0.757749288893612	-0.0147033698720999	0.861635212013401	0.00598613085472247	0.943432707624797	-0.024799623429759	0.76875576962298	0.206610530386014	0.0132940921490429	0.135744929360243	0.105982372633638	-0.0552397595317778	0.512291062415143	0.0285409620755856	0.735081549470807	-0.052389597854752	0.534325299940349	0.116740228204213	0.164981714086836	0.0702141741501119	0.404675946137183	0.0969245546003806
10516	FBLN5	7	-0.14176177627807	0.0912412131020967	0.0290847367368873	0.730227214072358	0.0873220968364564	0.299718094766942	-0.0889100072016277	0.290981668727323	0.172120621800363	0.0398244004264285	0.00720565534742158	0.931933889037307	-0.229051314462865	0.00592873058413576	-0.369937556873695	5.43201334337145e-06	0.0389439013857757	0.644232428012108	-0.0754207844716187	0.370647195880264	0.296138017642608	0.000329272637377679	0.0544202082663116	0.518578543359884	0.33381399689851	4.61534870625382e-05	-0.0581928655760967	0.48996575227691	-0.146690468243442	0.0804229664518567	-0.329725407818409	5.78565331615703e-05	0.0844926383245674	0.31571002877119	0.251731116094374	0.0024226291439024	-0.165826014242762	0.0477808346184411	0.250527571648935	0.00254567042370481	0.0607130426797457	0.471330927315195	0.0131285660726964	0.876329693258748	-0.412386242746173	3.09182976627163e-07	0.167041602234124
10517	FBXW10	32	-0.0229629537623548	0.785450668906872	0.00938341066691163	0.91143642220207	-0.0326510238022675	0.698663016156287	-0.00702160458868294	0.93366845049255	-0.052921146179788	0.530180349334812	0.0393453207720747	0.640819775990721	0.0378823792420615	0.65329258458995	0.00527605159130227	0.950133529253569	-0.0104234596302715	0.901666969839923	0.0972732595151812	0.247782207774257	-0.0497508321365129	0.555138689119886	-0.103170006092653	0.220130653018531	-0.0354547175910028	0.674202110348183	0.0581383320089714	0.490373275675027	-0.00286430835015656	0.972915749033793	0.0280622014758874	0.739364188404594	0.0670206653510231	0.426432429370738	-0.0624860844405973	0.458455976755353	0.0601477638364918	0.475476792514287	-0.0723137716389754	0.390736889966475	0.0720178131832778	0.392684074076777	-0.0779297042961458	0.354896916243897	0.0754883967305963	0.370217196748818	0.00543548207310802
10518	CIB2	0	-0.140201597931194	0.0948971707116592	0.15182589340358	0.0702728927912262	-0.063539808322968	0.450897763132932	-0.138692981979433	0.0985417936937219	-0.103923522153277	0.216761658683292	-0.0876393921274189	0.297958695664106	0.0224752106897731	0.789900942708488	-0.192748525042609	0.0210894759355797	0.109512262738549	0.192915614234977	0.206634986899135	0.0132829431450933	-0.0460942160089787	0.584612600854128	-0.0569622447825758	0.499205754304643	0.123138249409718	0.142872444017129	-0.0296969714453817	0.72477450540817	-0.177434547479894	0.0340028135168137	-0.141653463994351	0.0914913473966468	0.155976189923649	0.0628521434566599	0.021914371791487	0.795026542397488	-0.0603974669248132	0.47364298544686	0.112140089979958	0.182387111996828	0.110596762503004	0.188518203085291	-0.00476364429058115	0.954971170410086	-0.0578801939915149	0.492304757310459	-0.0674373811703715
10519	CIB1	0	0.0414440580526923	0.623100843999292	-0.087981937725501	0.296066961769067	0.095508636227553	0.256505528483392	0.0114286639926867	0.89223878732692	0.19103437093228	0.0222847217385197	0.0387285871219167	0.646065981618081	-0.138051601728196	0.100124400637984	-0.00307441701782845	0.970929849269464	-0.0697984502872391	0.407470387996346	-0.0611907542859632	0.467842732980931	0.131043569581849	0.118751630489476	0.0164572836778531	0.845325265362745	0.0179355205433298	0.831629342829046	0.0232570731088493	0.782770399082718	0.0991742175709126	0.238617171623915	-0.0150445462983593	0.85845775295339	0.0167580320048256	0.842534929892726	0.064995206756978	0.440574098836122	-0.00190117587735004	0.982021000131684	0.0704959834691413	0.402788125815057	0.0566252065442687	0.501752254227967	0.0956044597362526	0.256026480724879	-0.0515609770034656	0.540818899387148	0.139108575174381
1052	CEBPD	0	0.036597794180702	0.664324499164479	-0.0542077163323848	0.520215167536381	0.0772899240694217	0.358873012888946	0.0320061141141446	0.704334742491221	0.118224958052631	0.159636889320649	0.0556016679393383	0.50952712477465	-0.113550500973164	0.176913136107996	-0.0600406487837314	0.476264619460091	-0.0504625951039845	0.549486225829749	-0.0454600994635049	0.589796191390254	0.133541760535742	0.111825356837047	0.0302128853943185	0.720190336970342	-0.0179568243853069	0.83143232073872	0.0986568746829471	0.241087646357686	0.0384459522808788	0.648476048774666	-0.048825139653372	0.562531861364901	-0.0291110678166692	0.729992423062068	-0.0398957786474368	0.636152277153847	0.080202190152919	0.3409974835402	0.0461348558434441	0.584281106208871	-0.0803498408510371	0.340106486631963	0.0972892147324028	0.24770428279859	-0.0882474639437388	0.294606056595646	0.0612647023050396
10520	ZNF211	0	0.0492266280818376	0.559319547685953	-0.0745201766743748	0.376404085575702	0.0727232170085023	0.388052634812284	0.128029423184601	0.127546067863727	0.0996942825845628	0.236151567678714	0.0576951458993389	0.493691833686605	-0.102704051360848	0.222232456496083	-0.0246140296591503	0.770438104611316	-0.0470297373189526	0.577003691564566	-0.0193919349132024	0.81818487271104	0.0696407772981293	0.408533215054511	0.0418737162113634	0.6194994178371	-0.0318652941464668	0.705575378253241	0.0360207516061374	0.669303792826992	0.0503567201087336	0.550325251301428	-0.0261755253509681	0.756317823037536	0.0358428852531558	0.670841516905176	0.0324082472195659	0.700796207925805	-0.00798389572479377	0.924603098754404	-0.0245680591031053	0.770854975242488	0.0693774335013029	0.410311974855453	0.108592614899152	0.196702621657299	-0.0229813339154644	0.785283098965519	-0.003557444073838
10521	DDX17	0	-0.0605843633967056	0.472272948628559	-0.0142130121346689	0.866205902925501	0.0459198784880554	0.586035633668415	0.0232165143437984	0.783139854803969	0.0549401944066103	0.514584714076084	-0.0384985280018576	0.648027451339392	-0.0573920421670952	0.49596829070329	-0.0549525527949422	0.514489986467404	0.0409612425831073	0.62715850317126	-0.0552575617768517	0.512154923895867	0.0972540740787568	0.247875931554319	-0.0749535987309871	0.37362677116064	0.0666404132780272	0.429067183226301	0.0572263184642667	0.497215295739185	0.00563228002288179	0.946771434487162	-0.0132035669341062	0.875628862393359	-0.0198690175973656	0.813792096278743	0.0455114455035154	0.589375684022818	-0.0104106905660284	0.901786826761736	-0.025984852970941	0.758037830140769	0.0113745162580235	0.892746287144768	-0.00486892326466654	0.953977091057538	-0.109882880705757	0.191404529711553	0.0484159558512615
10523	CHERP	0	0.0169318779684172	0.840922880711384	-0.0209629608302931	0.803741586901136	-0.0569977843806705	0.498937630513024	-0.000801624898308491	0.992418688676459	0.0371623117751495	0.659467424337109	0.0294850133047795	0.726660709006758	0.00382058110329496	0.963878799146237	0.071787987082386	0.394200163387245	-0.0664689167970844	0.430258533373478	0.0236480500895172	0.779211429519029	-0.0404458481032056	0.631502305476434	0.0799437701217405	0.342560472388343	-0.0828434628694689	0.325282158577892	-0.0175667645813925	0.835041318457135	0.0606183030487581	0.472024387333921	0.0097719458567123	0.90778517978179	-0.0278851379670838	0.740950103726268	-0.0939734401062127	0.264264407787698	0.0190642871758779	0.821204998368867	0.000902596464613465	0.99146379118996	-0.012140915635665	0.885567347133756	0.0946495451694657	0.260827868263921	0.0773727070063136	0.358356979944225	-0.0494523812042475
10524	KAT5	0	0.0929013549010428	0.269776725678743	-0.109684383642074	0.192212767466087	0.0725794862775695	0.388993640699203	0.00591815898937514	0.944073975398999	0.134925725623341	0.108126343925398	0.0850923105957529	0.312275258665273	-0.165024630267238	0.0488826933516732	-0.0635137649256413	0.451083723671066	-0.0676917567082243	0.421805305744498	-0.0564381314011005	0.50316863477625	0.0991304342700373	0.238825563419101	0.0758566293321429	0.367880703513427	0.0140044021906708	0.86815173658635	0.0879993379925703	0.295971080201848	0.0774826184329198	0.357672553663421	-0.0903041621098731	0.283452328580553	0.0633199874156038	0.45246872223591	0.17098100730644	0.041176239723651	0.0126967813387464	0.880366270796848	0.0447580612576229	0.595559324911406	-0.030617189967161	0.716604809831237	0.137549071586864	0.101378348015245	-0.0749637769090275	0.373561701823859	0.0598748721984138
10525	HYOU1	0	0.0447524771738363	0.595605267174027	-0.0520293022241083	0.537144014854431	-0.0336492071321945	0.689917206520129	-0.047121222576693	0.576262096435684	0.0517813595421071	0.539088039940853	0.0825434206481753	0.327043535402265	-0.0702401346814358	0.404501819802558	-0.083500173098702	0.321448334977792	-0.0493720598952295	0.55815812306005	-0.0407685854806232	0.628780753247788	0.0191972012295541	0.819979531058964	0.0384209566656986	0.648689365814911	0.00927468757232422	0.912458477416031	0.0864105779320754	0.304810518189242	0.00287429146258679	0.972821387049999	-0.106020081925406	0.207581446693575	0.0262122878381539	0.75598633499178	0.0508667675929333	0.546289037417125	-0.149392443511977	0.0749448135179242	0.0334174171817777	0.691944488657728	0.0837240954235453	0.320147795144564	0.172696573164596	0.0391554896126302	-0.079757014043684	0.343692835764629	-0.118870923204844
10526	IPO8	0	0.0651706701475586	0.439338595990051	-0.0744975456175472	0.376549447927165	-0.00124202787441986	0.988253853292513	0.0400506922523356	0.634841280453069	0.056169212893555	0.505208321592257	0.0902914924524276	0.283520159668822	-0.0625501217172955	0.457994649812214	-0.0434630061878205	0.606256728315655	-0.0756487241984442	0.369198775259891	-0.0452646592529214	0.591398032994419	0.0154684632848332	0.854512874465778	0.0210781725609647	0.80268492432501	-0.0415495326966659	0.622215917100789	0.0982921610917858	0.24283994131913	0.0265675418616544	0.752785300202024	-0.0793229802898749	0.346333647037361	0.0197762210607281	0.814646078515646	0.025632459369597	0.761219798254161	0.0168895024210043	0.841315762657044	0.0375738225500165	0.655935725601282	0.0260516007406055	0.75743558017108	0.0895770560507881	0.28736272774016	-0.0585676662738271	0.487169791151976	-0.0971134320534962
10527	IPO7	1	0.107967944894944	0.199305478341542	-0.184801503267171	0.0271345445274014	0.167968102050114	0.044936564093545	0.121205849560223	0.149298908023803	0.185839368820246	0.0262693736919233	0.0891096873945677	0.289895177793249	-0.165604229466209	0.0480836894044117	0.0337610205728463	0.688940048892489	-0.0842428137638041	0.317148175401462	-0.0861813365579016	0.306100119404008	0.158786780525631	0.0582005589719358	0.152704128644394	0.0686459866643226	-0.0591813881028392	0.482609981660534	0.00208802904216674	0.980254312024165	0.151926470479938	0.0700850042941121	0.0703039449689201	0.40407401043689	0.0604861001860774	0.47299299362035	0.114306008601693	0.174031201444003	0.00389781101820036	0.963149147440085	-0.0141317088980932	0.866964173640876	0.0248574063721468	0.768232209268658	0.203883436643464	0.0145897798689804	0.058937922371061	0.484416124512926	0.105308653190366
10528	NOP56	0	-0.023272128017214	0.782633274050383	0.010739055323265	0.89870533985392	0.0699800043628999	0.406248607840067	0.0694748032421614	0.409653759551737	0.0684403526756856	0.416678321355394	-0.0227583822939519	0.787316387992764	-0.115393338783273	0.169944611941637	-0.137768045682609	0.100830436220815	0.0451737244599591	0.592144014520594	-0.0409101945920907	0.627588174514896	0.154963598330124	0.0646007708571597	-0.0699657981872375	0.406344131137251	0.146699600602343	0.0804039232135878	-0.0400131341214455	0.635159022091047	-0.0504279677075847	0.549760568193407	-0.0889820891797527	0.290589147428017	0.0351793738832294	0.676589830639039	0.180671584624915	0.0308223531941746	-0.108950371575369	0.195223068881371	0.10170923801468	0.226767290919151	0.0835776311680332	0.320998073279454	0.0577341438506421	0.493399342329957	-0.188218789033869	0.024374470759417	0.037740818869823
10529	NEBL	0	-0.0538910599726504	0.5226589500704	0.0486472539630078	0.563957938451433	0.00158020370391883	0.985055976169531	-0.0742035753528302	0.3784407708144	0.0372895126188309	0.658374944951399	0.0148295674758057	0.860459642031209	-0.0889832788317703	0.290582672153973	-0.19180697622255	0.0217389720448358	-0.00236250840921816	0.977659298358161	-0.0277689822408221	0.741991074926409	0.116587254643529	0.165539881958774	0.067770779178028	0.421262375282456	0.170022477278454	0.0423428530094452	-0.0423941171138006	0.615149452518671	-0.112898787731609	0.179427271605363	-0.193231420034053	0.0207629048256504	0.0385838003362931	0.647300141875344	0.187558616580081	0.0248880851559413	-0.101089721295936	0.229624122023398	0.164642020285296	0.0494161566515993	0.0354528170458049	0.674218580372333	0.107729955968494	0.200303644540502	-0.182413101619682	0.0292183732512365	0.152272922727902
1053	CEBPE	7	-0.262534150542933	0.00153675073915672	0.124939524590862	0.137073252572349	0.0881495773607013	0.295144063950995	-0.0719263424143519	0.393287058123435	0.140870507672991	0.0933157460159133	-0.0558725757185876	0.507463236186934	-0.235581614058432	0.00462001240523575	-0.540633157421225	3.17423736323615e-12	0.109945487289083	0.19115012292364	0.04913236549753	0.56007295195578	0.263816234757902	0.00145409538536064	0.0206090503253973	0.806989683440054	0.420080359304906	1.76010221807221e-07	-0.090242676932691	0.283781610939342	-0.250085603031914	0.00259225478973908	-0.427831773938547	9.83554475268337e-08	0.187613184565282	0.0248452825467311	0.213067122529558	0.0106200533088177	-0.157888324896417	0.059655719866627	0.327265434386839	6.61819111276556e-05	0.0263695025798266	0.754569228636412	-0.106156908814464	0.206992173063819	-0.493495521619244	3.79140748713059e-10	0.305402288419155
10530	NA	2	0.159357102326384	0.0572920826173759	-0.033471335494885	0.69147271249677	-0.053653651545194	0.524494958836449	0.0721649423700564	0.391715348301561	-0.105266386482869	0.210848980076658	0.0119223130507996	0.887614098582938	0.168435118504738	0.0443355884953467	0.287424713349918	0.000500147374392163	-0.0182784507218618	0.828459137737022	-0.0260309386716887	0.757621993778372	-0.14254108318379	0.0894574951772788	-0.0982435394028699	0.243074215512847	-0.251965701410094	0.00239928353718954	0.0268296516784117	0.750426235633957	0.112314927023526	0.18170188009106	0.273584555111491	0.00094573055018011	-0.171778525838044	0.040226233229402	-0.178340296582843	0.0330861018216527	0.0731847896559771	0.385040007300138	-0.255012379990823	0.0021140447033555	-0.00926552741592557	0.912544594350705	0.053259369501842	0.52755136211952	0.268008811919788	0.00121130083923719	-0.13195448935433
[truncated: 13,125 more rows]
[truncated: 21 more columns]
