# Supplementary material for: Genetic analysis of DNA methylation and gene expression levels in whole blood of healthy human subjects
Source: BMC Genomics. 2012 Nov 17;13:636. doi: 10.1186/1471-2164-13-636 (PMC3583143; doi:10.1186/1471-2164-13-636)
Supplement: Additional file 11 — Is a table with the number of excluded samples per step. [file 1471-2164-13-636-S11.xls]

## Sheet: excluded samples
QC step	Threshold (exclusion)	Illumina cytoSNP (samples removed)	Illumina300 (samples removed)
Missingness	>5%	0	0
Sex check	Gender error	2	0
Heterozygosity/homozygosity	(F<mean-3SD)/(F>mean+3SD)	1/0	0/0
Relatedness (pairwise IBD)	PiHat > 0.1	3	0
Outliers	Visual inspection	1	1
